# Supplementary material for: Metabolic specialization drives reduced pathogenicity in Pseudomonas aeruginosa isolates from cystic fibrosis patients
Source: PLoS Biol. 2024 Aug 23;22(8):e3002781. doi: 10.1371/journal.pbio.3002781 (PMC11376529; doi:10.1371/journal.pbio.3002781)
Supplement: S1 Data — Values correspond to mM concentrations of the analyzed metabolites by their collection OD and strain. (XLSX) [file pbio.3002781.s009.xlsx]

## Sheet: Supplementary Data
Dynamic exo-metabolomics data
Strain	OD600	Normalized OD600	Aspartic acid (mM)	Glutamic acid (mM)	Serine (mM)	Histidine (mM)	Glycine (mM)	Threonine (mM)	Arginine (mM)	Alanine (mM)	Tyrosine (mM)	Valine (mM)	Phenylalanine (mM)	Isoleucine (mM)	Leucine (mM)	Lysine (mM)	Proline (mM)	D-Glucose (mM)	Lactate (mM)	Pyruvate (mM)	Formate (mM)	Acetate (mM)
DK03 Early	1.18404	1	0.0343629	0.0346061	0.543327	0.340362	1.0981	0.382021	0.00952677	0.45554	0.548957	0.747794	0.33158	0.767503	1.05579	1.65022	0.423939	2.48944e-05	3.60724	1.0503	2e-05	0.9457
DK03 Early	1.15713	0.977273	0.0140976	0.0504046	0.758785	0.401166	1.04761	0.675744	0.00444583	0.633637	0.600585	0.830576	0.377065	0.857469	1.18283	1.69756	0.75908	2.48944e-05	5.71167	0.2722	2e-05	0.3656
DK03 Early	0.56511	0.477273	0.237016	0.735756	1.07729	0.457078	1.1009	0.874863	0.145442	1.15339	0.632608	0.965786	0.445622	0.982467	1.38435	1.85462	1.17538	1.30833	7.78898	0.0442	2e-05	0.1909
DK03 Early	0.37674	0.318182	0.318077	0.889227	1.17471	0.482238	1.15981	0.942437	0.181009	1.29635	0.690771	1.03201	0.477264	1.04696	1.47985	1.93051	1.31192	1.5091	7.91475	0.0337	2e-05	0.1496
DK03 Early	0.10764	0.0909091	0.648489	1.34889	1.37143	0.521376	1.20749	1.03884	0.265479	1.63316	0.718219	1.11571	0.520771	1.12259	1.60339	2.08607	1.54967	2.68897	8.51583	2e-05	2e-05	2e-05
DK03 Early	0.05382	0.0454545	0.625581	1.21949	1.19719	0.441702	1.02237	0.893784	0.243885	1.45506	0.607774	0.961187	0.4476	0.962563	1.37208	1.7667	1.38448	2.77722	8.78265	2e-05	2e-05	2e-05
DK03 Early	0.78039	0.659091	0.0119279	0.0165051	0.674419	0.450327	0.863357	0.633143	0.00771892	0.396508	0.621121	0.942751	0.375556	0.900124	1.26111	1.76691	0.273549	2.28589e-05	7.39628	0.1261	2e-05	0.977
DK03 Early	0.72657	0.613636	0.0437356	0.235197	0.981908	0.462481	1.01418	0.848762	0.0964865	0.84767	0.629705	0.983016	0.423333	0.974211	1.36765	1.9224	0.82992	1.34513	8.44428	0.1543	2e-05	0.5395
DK03 Early	0.5382	0.454545	0.120604	0.481948	1.06993	0.464912	1.05455	0.890667	0.120746	1.0052	0.640742	0.999677	0.439444	0.993598	1.40316	1.8967	0.981763	1.94163	8.56357	0.1139	2e-05	0.4012
DK03 Early	0.43056	0.363636	0.214702	0.686611	1.15108	0.477067	1.09137	0.930286	0.158238	1.12737	0.652391	1.01287	0.451111	1.01229	1.43578	1.95773	1.09536	2.3811	8.73725	0.0889	2e-05	0.2725
DK03 Early	0.2691	0.227273	0.257112	0.7353	1.0825	0.455796	1.01774	0.857905	0.161546	1.08557	0.620508	0.914288	0.414444	0.920203	1.30532	1.90376	1.1649	2.60351	8.69407	0.0569	2e-05	0.1981
DK03 Early	0.13455	0.113636	0.376391	0.959769	1.24139	0.477674	1.11393	0.957714	0.216681	1.30633	0.700217	1.02328	0.468333	1.02337	1.46042	1.95902	1.304	2.70215	8.66201	0.0437	2e-05	2e-05
DK03 Early	0.08073	0.0681818	0.516875	1.17599	1.36713	0.508669	1.19231	1.03924	0.258032	1.52495	0.722291	1.09826	0.507222	1.09954	1.57566	2.07724	1.47207	2.82913	8.89865	0.0101	2e-05	2e-05
DK03 Early	0.05382	0.0454545	0.585792	1.24943	1.34312	0.49226	1.15431	1.00724	0.264649	1.55924	0.720451	1.06146	0.493889	1.06492	1.52275	1.99821	1.48134	2.81884	8.79989	2e-05	2e-05	2e-05
DK03 Late	0.43056	1	0.00031869	0.0139264	0.295759	0.482054	0.625243	0.514595	0.0948347	0.0221884	0.60041	0.986245	0.367652	0.843118	1.17754	1.64797	0.665318	2.6462e-05	4.90256	2e-05	2e-05	1.7102
DK03 Late	0.40365	0.9375	0.0111541	0.0113944	0.360158	0.453905	0.676688	0.558703	0.10495	0.0283518	0.593701	0.960732	0.373969	0.847855	1.18002	1.59011	0.775439	0.105716	5.19457	2e-05	2e-05	1.6458
DK03 Late	0.37674	0.875	0.0111541	0.0113944	0.487764	0.46235	0.804638	0.648649	0.113802	0.0862881	0.613827	0.991029	0.388498	0.904694	1.26755	1.67797	0.908503	0.73882	5.79177	2e-05	2e-05	1.44
DK03 Late	0.34983	0.8125	0.0127476	0.0113944	0.514001	0.482758	0.807276	0.666811	0.11886	0.0604017	0.609131	1.00777	0.397974	0.920483	1.28241	1.77941	0.911562	1.24041	5.48198	2e-05	2e-05	1.2682
DK03 Late	0.29601	0.6875	0.0111541	0.0101283	0.590326	0.468683	0.825743	0.704865	0.14731	0.0887535	0.629927	0.995015	0.403027	0.919694	1.28324	1.74297	0.922268	2.13509	5.78339	2e-05	2e-05	0.9939
DK03 Late	0.24219	0.5625	0.0127476	0.0126604	0.664266	0.496129	0.890378	0.765405	0.157426	0.131898	0.670849	1.04604	0.428296	0.977323	1.36664	1.87227	1.00027	2.42022	6.10913	2e-05	2e-05	0.8763
DK03 Late	0.18837	0.4375	0.014341	0.0164585	0.695273	0.480647	0.911484	0.765405	0.0746033	0.205859	0.662799	1.02372	0.418188	0.959955	1.34517	1.82084	0.997212	2.49669	6.37979	2e-05	2e-05	0.8442
DK03 Late	0.43056	1	0.012483	0.0218894	0.00969656	0.325867	0.0175522	0.00352632	0.0360372	0.00755838	0.4411	0.783931	0.171527	0.3965	0.560789	0.911681	0.0127402	2.58131e-05	0.208739	2e-05	0.1366	1.7658
DK03 Late	0.29601	0.6875	0.0109226	0.0115885	0.553916	0.416464	0.791199	0.637382	0.0828223	0.161246	0.649897	0.91066	0.371964	0.851831	1.19073	1.61853	0.926848	1.39042	5.19809	2e-05	2e-05	0.792
DK03 Late	0.24219	0.5625	0.0109226	0.0103009	0.763604	0.456495	0.942418	0.784605	0.152368	0.433347	0.673403	0.995958	0.417576	0.959821	1.34083	1.8174	1.1498	2.3508	6.30048	2e-05	2e-05	0.5989
DK03 Late	0.18837	0.4375	0.0109226	0.0103009	0.835117	0.475457	0.995074	0.830447	0.122653	0.511451	0.693453	1.03251	0.436206	1.00253	1.39986	1.91572	1.2135	2.58312	6.71009	2e-05	2e-05	0.5142
DK03 Late	0.13455	0.3125	0.012483	0.0128761	0.962384	0.503549	1.08419	0.911553	0.150471	0.689073	0.750147	1.09832	0.470255	1.07184	1.50528	2.0416	1.34727	2.79156	7.16267	2e-05	2e-05	0.4639
DK03 Late	0.10764	0.25	0.0109226	0.0128761	1.00359	0.508465	1.10444	0.923895	0.18714	0.817565	0.743924	1.091	0.470897	1.07184	1.50359	2.09225	1.50493	2.87881	7.37484	2e-05	2e-05	0.3756
DK12 Early	2.50263	1	0.0118587	0.0353961	0.402905	0.38298	0.940658	0.515635	0.00306	0.0337975	0.610497	0.763441	0.310012	0.799659	1.07837	1.58257	0.000183233	1.73106	5.02593	0.0474	2e-05	0.4476
DK12 Early	2.34117	0.935484	0.0110116	0.0353961	0.679337	0.424328	1.07003	0.696757	0.004896	0.381096	0.690825	0.853673	0.372775	0.906687	1.23495	1.83157	0.166741	2.33246	5.98054	0.0088	2e-05	0.2568
DK12 Early	1.93752	0.774194	0.00931751	0.0216711	0.829297	0.439919	1.11181	0.773019	0.02754	0.67828	0.710104	0.893482	0.40701	0.946441	1.30398	1.90126	0.57993	2.56526	7.08773	0.025	2e-05	0.2591
DK12 Early	1.74915	0.698925	0.0118587	0.0736816	0.914214	0.443308	1.11316	0.810283	0.064872	0.860087	0.733881	0.915598	0.420323	0.956379	1.33176	1.91433	0.758581	2.60853	7.32266	0.015	2e-05	0.2185
DK12 Early	1.31859	0.526882	0.054211	0.346737	1.01539	0.458898	1.14011	0.861413	0.104652	1.03956	0.725527	0.954522	0.439976	0.992311	1.39237	1.98184	0.948227	2.70215	7.67826	2e-05	2e-05	0.1368
DK12 Early	0.78039	0.311828	0.154163	0.629906	1.10573	0.469066	1.15628	0.909077	0.148104	1.19107	0.728098	0.986369	0.458995	1.0183	1.44036	2.01887	1.08382	2.76236	8.01802	2e-05	2e-05	0.2458
DK12 Early	0.37674	0.150538	0.301549	0.899349	1.19607	0.475844	1.16706	0.950674	0.191556	1.3484	0.744806	1.02175	0.476746	1.04353	1.48245	2.03411	1.24873	2.73676	8.19031	2e-05	2e-05	0.2162
DK12 Early	0.24219	0.0967742	0.413359	1.07633	1.27014	0.493468	1.20075	0.985339	0.21726	1.46728	0.778865	1.05006	0.495132	1.07105	1.52622	2.18946	1.34218	2.81635	8.15251	2e-05	2e-05	0.1056
DK12 Early	2.31426	0.924731	0.0114543	0.0406246	0.627637	0.387887	0.994319	0.644209	0.00381071	0.466444	0.597971	0.777227	0.350037	0.832788	1.13026	1.67953	0.188099	1.56524	6.22158	0.0313	2e-05	0.3019
DK12 Early	1.96443	0.784946	0.008811	0.0218169	0.826232	0.418639	1.07566	0.765843	0.0342964	0.851715	0.648292	0.868287	0.398818	0.913201	1.26607	1.82756	0.645456	1.97574	7.1924	2e-05	2e-05	0.2662
DK12 Early	1.53387	0.612903	0.0211464	0.177544	0.910542	0.429122	1.09249	0.79918	0.0622416	0.986197	0.635222	0.895881	0.413321	0.932309	1.30374	1.86363	0.803956	2.15685	7.42758	0.0078	2e-05	0.2155
DK12 Early	1.31859	0.526882	0.0898722	0.461916	1.00422	0.434014	1.1009	0.842427	0.10797	1.11583	0.697306	0.928074	0.433756	0.961767	1.35368	1.88618	0.981552	2.43542	7.87191	0.0003	2e-05	0.1914
DK12 Early	0.91494	0.365591	0.163885	0.653755	1.09602	0.461271	1.1556	0.903695	0.140361	1.24183	0.695346	0.986021	0.460784	1.0175	1.4413	1.99664	1.08372	2.48745	7.90355	0.0026	2e-05	0.2546
DK12 Early	0.59202	0.236559	0.281952	0.868162	1.16909	0.463368	1.1556	0.934328	0.181009	1.3436	0.718872	1.00718	0.470672	1.02944	1.46233	1.99514	1.18397	2.62113	8.11775	0.0049	2e-05	0.2369
DK12 Early	0.32292	0.129032	0.285476	0.883961	1.18783	0.473152	1.17663	0.950546	0.182914	1.36662	0.754816	1.02373	0.481878	1.04935	1.49037	2.03121	1.21739	2.63358	7.95682	0.0003	2e-05	0.1474
DK12 Early	0.2691	0.107527	0.343629	0.970476	1.22155	0.481539	1.18224	0.966764	0.197522	1.42599	0.762005	1.03293	0.487152	1.05731	1.50351	2.06428	1.23171	2.67988	8.279	2e-05	2e-05	0.1303
DK12 Late	0.34983	1	0.0172846	0.0159864	0.637907	0.325361	0.55945	0.687828	0.0200187	0.0317271	0.620138	1.01304	0.387047	0.879826	1.24863	1.53414	0.0156926	0.310134	8.43247	7.867	2e-05	4.5094
DK12 Late	0.16146	0.461538	0.0066479	0.0143036	0.637907	0.336288	0.477787	0.705465	0.0440411	0.0339152	0.61562	1.03168	0.387047	0.913774	1.29182	1.61773	0.0953626	0.19348	8.04421	8.4804	2e-05	4.6832
DK12 Late	0.10764	0.307692	0.015955	0.0134623	0.633276	0.348428	0.476568	0.729236	0.0348897	0.0306331	0.630304	1.04172	0.400043	0.932163	1.3216	1.66722	0.0857057	0.212804	8.29158	7.9294	2e-05	4.1587
DK12 Late	0.08073	0.230769	0.0172846	0.0126209	0.658746	0.367246	0.498508	0.733837	0.0291701	0.029539	0.630869	1.05749	0.410213	0.95338	1.35138	1.72607	0.0144855	0.352317	8.07816	7.715	2e-05	3.5841
DK12 Late	0.05382	0.153846	0.0066479	0.0159864	0.70274	0.387884	0.578951	0.749173	0.0257383	0.029539	0.674358	1.05821	0.423774	0.965404	1.36627	1.77556	0.0156926	0.919324	8.72629	6.7188	2e-05	3.2844
DK12 Late	0.02691	0.0769231	0.00797749	0.0126209	0.749049	0.435232	0.677678	0.758375	0.00343178	0.0317271	0.700903	1.0324	0.422644	0.939943	1.32681	1.70467	0.0205211	1.1088	8.70915	6.2768	2e-05	2.6087
DK12 Late	0.18837	0.538462	0.00796724	0.000253208	0.607022	0.266713	0.576437	0.635676	0.00442562	0.11464	0.554792	0.896949	0.310799	0.581025	0.821635	1.08079	0.110122	2.6462e-05	5.75333	6.4764	2e-05	4.4028
DK12 Late	0.13455	0.384615	0.0063738	0.0151925	0.884892	0.345531	0.842891	0.836324	0.00569009	0.295845	0.644686	1.00458	0.368284	0.809962	1.13377	1.56796	0.0244714	2.6462e-05	6.11441	6.6774	2e-05	3.4108
DK12 Late	0.08073	0.230769	0.0127476	0.0126604	0.835997	0.329345	0.796724	0.788757	0.00316115	0.33036	0.631269	0.944786	0.347437	0.752333	1.05533	1.40581	0.0168241	2.6462e-05	6.04075	6.6574	2e-05	3.3654
DK12 Late	0.05382	0.153846	0.0111541	0.00759625	1.02562	0.412385	0.955013	0.907243	0.0379339	0.631136	0.725859	1.03887	0.409344	0.896011	1.26094	1.73726	0.0183536	2.6462e-05	6.53836	6.4043	2e-05	2.3126
DK12 Late	0.02691	0.0769231	0.0127476	0.00759625	0.954062	0.417311	0.911484	0.867459	0.016438	0.486911	0.716467	1.02212	0.409976	0.888906	1.25103	1.71297	0.110122	2.6462e-05	6.90655	6.3229	2e-05	2.1063
DK12 Late	0.34983	1	0.00478034	0.000253208	0.598674	0.276565	0.605457	0.612324	0.00316115	0.139294	0.501795	0.837152	0.298796	0.545501	0.770437	1.1165	0.0152947	2.6462e-05	6.28422	6.9751	2e-05	3.4512
DK13 Early	4.62852	1	0.0194821	0.0455093	0.21681	0.31384	0.365212	0.336246	0.004896	0.0291357	0.454981	0.573244	0.201603	0.557315	0.740802	1.1637	0.0100778	2.43777e-05	3.88095	0.074	2e-05	0.5705
DK13 Early	3.06774	0.662791	0.0194821	0.0397303	0.355929	0.339598	0.566012	0.434173	0.004284	0.0303012	0.511532	0.641361	0.237105	0.65517	0.871284	1.34301	0.0100778	2.43777e-05	5.00098	0.0683	2e-05	0.6879
DK13 Early	2.44881	0.52907	0.0127057	0.02745	0.661269	0.387047	0.863842	0.660359	0.0306	0.145679	0.587362	0.75194	0.307476	0.795836	1.06743	1.58547	0.179568	1.01862	6.47899	2e-05	2e-05	0.465
DK13 Early	1.29168	0.27907	0.0406582	0.236215	0.863625	0.389758	0.920443	0.727955	0.083844	0.706251	0.582221	0.790864	0.349952	0.81189	1.13057	1.59273	0.7256	2.10721	7.69176	2e-05	2e-05	0.404
DK13 Early	0.78039	0.168605	0.120281	0.498435	1.05333	0.454831	1.06734	0.863146	0.127908	0.954487	0.682471	0.913829	0.414617	0.946441	1.33008	1.85988	0.951891	2.3455	8.05357	2e-05	2e-05	0.3432
DK13 Early	0.51129	0.110465	0.239714	0.73176	1.11296	0.459576	1.07677	0.890878	0.169524	1.11532	0.693396	0.943906	0.429833	0.960202	1.3587	1.87368	1.10855	2.47519	7.99286	2e-05	2e-05	0.4395
DK13 Early	0.34983	0.0755814	0.380324	0.962196	1.18161	0.46771	1.09294	0.924676	0.20502	1.27731	0.732596	0.978407	0.45012	0.986195	1.40584	1.87803	1.25789	2.66863	8.36613	2e-05	2e-05	0.3904
DK13 Early	0.24219	0.0523256	0.477734	1.09511	1.23762	0.498891	1.1199	0.951541	0.230112	1.37754	0.742236	0.987253	0.462165	1.00607	1.43699	2.04427	1.31103	2.7158	8.53393	2e-05	2e-05	0.2231
DK13 Early	1.6146	0.348837	0.0149405	0.0226519	0.577142	0.382421	0.85915	0.65651	0.0151657	0.0218033	0.528671	0.751175	0.276087	0.701333	1.01635	0.875024	0.0109067	0.365997	6.37773	2e-05	2e-05	1.0463
DK13 Early	1.48005	0.319767	0.0131828	0.0205283	0.878296	0.421839	1.00202	0.804899	0.0379143	0.249527	0.628239	0.829279	0.347443	0.856532	1.18397	1.59501	0.228132	1.89163	7.10522	2e-05	2e-05	0.4408
DK13 Early	1.26477	0.273256	0.0131828	0.0212361	0.898428	0.430137	1.0325	0.818389	0.0290676	0.253161	0.627596	0.846508	0.354778	0.876666	1.21057	1.62742	0.232676	1.90585	7.24611	2e-05	2e-05	0.4669
DK13 Early	1.18404	0.255814	0.0123039	0.0226519	0.952116	0.4495	1.21538	0.856161	0.02654	0.386404	0.668708	0.929206	0.372784	0.913578	1.31434	1.38918	0.319021	2.39103	7.74388	0.0049	2e-05	0.414
DK13 Early	0.86112	0.186047	0.0175771	0.0927312	1.00161	0.437744	1.16014	0.850765	0.0524481	0.614127	0.669993	0.898194	0.383454	0.9119	1.30724	1.48815	0.596233	2.63913	7.92621	0.0016	2e-05	0.3894
DK13 Early	0.32292	0.0697674	0.212682	0.683096	1.1115	0.439819	1.1449	0.888537	0.169351	1.07927	0.692476	0.942989	0.414797	0.929518	1.34893	1.56611	1.04432	2.87633	8.41997	2e-05	2e-05	0.2663
DK13 Early	0.18837	0.0406977	0.431516	1.02217	1.25327	0.475087	1.13918	0.965879	0.219903	1.33848	0.718813	0.995824	0.458144	1.00754	1.44116	1.91647	1.32426	2.91952	8.60093	2e-05	2e-05	0.2254
DK13 Early	0.10764	0.0232558	0.569496	1.22249	1.29689	0.475779	1.13918	0.985664	0.250866	1.49474	0.745793	1.02224	0.473482	1.02683	1.47397	1.92786	1.45332	2.95207	8.84861	2e-05	2e-05	0.3083
DK13 Late	2.01825	0.842697	0.0451861	0.0271953	0.0110382	0.393756	0.59627	0.00551788	0.00479552	0.0102544	0.475532	0.0197829	0.28679	0.016692	0.00524294	0.000260677	0.0173162	2.45979e-05	1.3466	2e-05	0.5101	0.2663
DK13 Late	1.23786	0.516854	0.042362	0.0297449	0.222603	0.424951	1.27413	0.383492	0.00685075	0.0153817	0.593033	0.673717	0.362003	0.35756	0.463126	0.478344	0.020372	2.45979e-05	4.2292	2e-05	0.0969	0.8576
DK13 Late	0.86112	0.359551	0.0254172	0.0186968	0.642973	0.426338	1.35573	0.680538	0.0171269	0.012818	0.63796	0.822089	0.401366	0.736205	1.01276	1.43112	0.330027	2.45979e-05	6.66012	0.0016	2e-05	1.1319
DK13 Late	0.8073	0.337079	0.0254172	0.0237959	0.705523	0.411087	1.29453	0.719163	0.0171269	0.0243543	0.660769	0.850664	0.41191	0.772225	1.06956	1.39202	0.522543	2.45979e-05	7.03238	0.0041	2e-05	1.1703
DK13 Late	0.67275	0.280899	0.0494223	0.260905	0.847179	0.421485	1.22549	0.782618	0.018497	0.158944	0.656622	0.896824	0.421751	0.821422	1.14558	1.55234	0.709965	2.45979e-05	7.38458	0.0305	2e-05	0.897
DK13 Late	0.37674	0.157303	0.112965	0.498014	0.96676	0.422179	1.10938	0.825842	0.0109612	0.570403	0.680122	0.917706	0.42878	0.853928	1.20238	1.63315	0.982951	2.45979e-05	8.11956	0.0583	2e-05	0.6294
DK13 Late	0.13455	0.0561798	0.444801	1.09376	1.24271	0.479717	1.11722	0.953672	0.113722	1.29719	0.764446	1.00563	0.477984	0.98395	1.40161	1.95899	1.37409	1.04775	8.82539	0.0421	2e-05	0.2895
DK13 Late	0.08073	0.0337079	0.597304	1.29263	1.29698	0.48249	1.11251	0.972065	0.210318	1.49202	0.771358	1.02541	0.487122	1.00767	1.44793	2.00201	1.46882	1.82061	9.13126	0.0173	2e-05	0.2489
DK13 Late	2.39499	1	0.0536585	0.0271953	0.0110382	0.355628	0.611961	0.00643752	0.00548059	0.0102544	0.459635	0.0417639	0.28187	0.016692	0.00611677	0.000260677	0.0122232	2.45979e-05	1.50128	2e-05	0.5029	0.2949
DK13 Late	1.13022	0.47191	0.0367137	0.0220962	0.325626	0.378505	1.25217	0.4681	0.00411045	0.0115362	0.582665	0.689104	0.354973	0.47704	0.636143	0.789854	0.0122232	2.45979e-05	5.05411	2e-05	0.072	0.9834
DK13 Late	0.96876	0.404494	0.0282413	0.0186968	0.638374	0.402075	1.3369	0.681457	0.0171269	0.0153817	0.638651	0.825386	0.402069	0.73357	1.01014	1.33597	0.322897	2.45979e-05	6.50062	2e-05	2e-05	1.1374
DK13 Late	0.83421	0.348315	0.0268293	0.0322944	0.72208	0.4097	1.29767	0.72744	0.0178119	0.0269179	0.658695	0.853961	0.414019	0.779253	1.0783	1.40896	0.522543	2.45979e-05	6.9546	0.0065	2e-05	1.1568
DK13 Late	0.61893	0.258427	0.0480102	0.253256	0.847179	0.412473	1.22235	0.785377	0.0178119	0.152535	0.671136	0.893527	0.425968	0.824058	1.14995	1.50802	0.70691	2.45979e-05	7.41975	0.0245	2e-05	0.9211
DK13 Late	0.43056	0.179775	0.302182	0.857502	1.1029	0.417326	1.03092	0.871824	0.0321985	1.04467	0.726431	0.937489	0.443541	0.897854	1.27928	1.6931	1.23862	0.443377	8.09414	0.0495	2e-05	0.5051
DK13 Late	0.13455	0.0561798	0.401027	0.996878	1.14889	0.445055	1.03563	0.887458	0.103446	1.19464	0.692563	0.93639	0.444244	0.912789	1.30287	1.81953	1.32316	0.994493	8.55327	0.0416	2e-05	0.3437
DK15 Early	5.48964	1	0.008811	0.0120369	0.672602	0.422133	0.939625	0.688358	0.00317559	0.394963	0.62934	0.756992	0.336853	0.795369	1.08295	1.65247	0.0114578	1.76974	6.33824	2e-05	2e-05	0.4462
DK15 Early	4.00959	0.730392	0.008811	0.0210646	0.790635	0.433315	0.994319	0.747823	0.021594	0.61183	0.660055	0.802982	0.366517	0.844731	1.15917	1.72311	0.0200512	1.98533	6.87879	2e-05	2e-05	0.4798
DK15 Early	2.85246	0.519608	0.017622	0.122626	0.800003	0.413047	0.950844	0.733407	0.0412827	0.685734	0.623458	0.773548	0.357289	0.811292	1.12413	1.65773	0.215789	2.09437	7.1321	2e-05	2e-05	0.4382
DK15 Early	1.82988	0.333333	0.0449361	0.267821	0.949886	0.466163	1.06584	0.839724	0.0692279	0.861408	0.701227	0.884844	0.411343	0.924347	1.29148	1.90572	0.395294	2.20017	7.47174	2e-05	2e-05	0.3844
DK15 Early	1.10331	0.20098	0.111019	0.464926	1.00422	0.457777	1.06865	0.855041	0.0762142	0.982562	0.706455	0.914277	0.421231	0.933105	1.31426	1.86213	0.590077	2.34991	7.55039	0.0099	2e-05	0.4251
DK15 Early	0.59202	0.107843	0.204415	0.674819	1.09415	0.478045	1.10932	0.901893	0.0514446	1.14854	0.739131	0.951989	0.446281	0.978487	1.38698	1.94855	0.770537	2.55317	8.06293	0.0626	2e-05	1.0559
DK15 Early	0.37674	0.0686275	0.310147	0.844088	1.15223	0.478744	1.10792	0.928022	0.111781	1.25152	0.749588	0.966705	0.454851	0.993614	1.4045	1.94705	0.953862	2.6179	8.15894	0.06	2e-05	0.5901
DK15 Early	0.10764	0.0196078	0.474032	1.06677	1.22342	0.482937	1.11773	0.956853	0.216575	1.39691	0.752855	1.00166	0.466057	1.00954	1.43692	1.95306	1.16488	2.77361	8.77078	2e-05	2e-05	0.1764
DK15 Early	1.45314	0.264706	0.0105462	0.0198204	0.572108	0.380346	0.950589	0.641221	0.00442334	0.0314937	0.564002	0.748878	0.266084	0.645964	0.948949	0.784807	0.00908892	0.927937	7.02395	2e-05	2e-05	1.1866
DK15 Early	1.21095	0.220588	0.00878853	0.016281	0.664384	0.409391	1.06489	0.716765	0.00379143	0.086002	0.614107	0.808605	0.296093	0.739084	1.07932	0.938965	0.00908892	1.678	7.39571	2e-05	2e-05	0.9524
DK15 Early	0.78039	0.142157	0.00966737	0.0106181	0.886684	0.438436	1.0306	0.824685	0.00315952	0.268908	0.68541	0.822388	0.358779	0.877505	1.20348	1.73866	0.00999781	2.39897	7.91751	0.1773	2e-05	0.5863
DK15 Early	0.67275	0.122549	0.00790967	0.00778659	0.885845	0.437744	1.17919	0.828282	0.00252762	0.374291	0.695045	0.891303	0.364114	0.880861	1.26467	1.37166	0.00908892	2.56711	7.93148	0.1195	2e-05	0.5737
DK15 Early	0.48438	0.0882353	0.0518523	0.282441	1.05278	0.45849	1.19062	0.902926	0.0568714	0.761905	0.725237	0.932652	0.408128	0.941262	1.34804	1.62917	0.418999	2.72832	7.87139	0.0773	2e-05	0.3721
DK15 Early	0.21528	0.0392157	0.193348	0.642747	1.16435	0.474396	1.21157	0.955987	0.130172	1.05867	0.756713	0.988933	0.443473	0.985725	1.42342	1.72465	0.810732	2.89261	8.17	0.019	2e-05	0.2952
DK15 Early	0.10764	0.0196078	0.376149	0.942177	1.26082	0.497217	1.16585	0.984765	0.184516	1.27428	0.773414	0.98319	0.466147	1.02012	1.45712	2.04085	1.10067	2.92132	8.45156	0.0034	2e-05	0.3878
DK15 Early	0.02691	0.00490196	0.529948	1.15879	1.31786	0.48961	1.15442	1.00275	0.224326	1.45234	0.766348	1.03488	0.482152	1.04613	1.49792	2.03296	1.27699	2.93618	8.72786	2e-05	2e-05	0.3729
DK15 Late	0.88803	0.970588	0.0138449	0.0197343	0.816649	0.462175	0.802549	0.813877	0.0353515	0.11526	0.752355	0.949608	0.403311	0.816864	1.14813	1.76587	0.013173	0.0517268	6.29279	0.0089	2e-05	1.606
DK15 Late	0.64584	0.705882	0.0124604	0.0163023	0.927361	0.45965	0.953181	0.850225	0.0439044	0.399493	0.758265	0.972965	0.428882	0.914596	1.27984	1.82837	0.0107779	0.816413	7.58742	0.0266	2e-05	1.3573
DK15 Late	0.51129	0.558824	0.0138449	0.0180183	0.991645	0.463438	1.02726	0.881832	0.0718435	0.524824	0.763584	1.00289	0.442829	0.96565	1.35065	1.90749	0.0383216	1.62138	7.5054	0.1126	2e-05	1.2004
DK15 Late	0.45747	0.5	0.0581484	0.0892334	1.17378	0.49627	1.23099	0.900006	0.00513168	0.92096	0.804364	1.05836	0.480022	1.03494	1.46713	2.10229	0.677813	2.13739	8.93518	0.1381	2e-05	2.4166
DK15 Late	0.29601	0.323529	0.274128	0.634072	1.2964	0.540467	1.17419	1.03038	0.21268	1.1526	0.81382	1.07077	0.496294	1.07651	1.52804	2.24457	1.04187	2.64688	7.68816	0.007	2e-05	0.2909
DK15 Late	0.21528	0.235294	0.380734	0.833131	1.2595	0.501321	1.11122	0.972702	0.225794	1.22198	0.769494	1.02406	0.472467	1.02327	1.45647	2.08567	1.16881	2.69551	8.65656	2e-05	2e-05	0.2052
DK15 Late	0.13455	0.147059	0.508107	1.06565	1.34164	0.516474	1.15937	1.0209	0.256014	1.40997	0.796681	1.06274	0.498037	1.07651	1.53718	2.15282	1.32209	2.75148	8.70915	2e-05	2e-05	2e-05
DK15 Late	0.02691	0.0294118	0.591176	1.18663	1.34045	0.504478	1.14826	1.00747	0.265707	1.50062	0.783679	1.03866	0.491064	1.05244	1.5052	2.10362	1.45263	2.76052	8.89958	2e-05	2e-05	2e-05
DK15 Late	0.91494	1	0.0210804	0.0459341	0.469316	0.507238	0.409413	0.629017	0.00399131	0.088674	0.771421	1.02263	0.332178	0.670914	0.966459	2.05088	0.0148598	2.57965e-05	4.96011	0.0996	2e-05	1.9667
DK15 Late	0.5382	0.588235	0.0129726	0.0153114	0.754711	0.538848	0.825836	0.838997	0.0199565	0.0730256	0.782541	1.05094	0.402395	0.897643	1.27361	1.95697	0.0297197	2.57965e-05	6.84691	0.0055	2e-05	1.6684
DK15 Late	0.48438	0.529412	0.0162157	0.0165873	1.16314	0.564578	1.22403	1.06003	0.0638609	0.745905	0.908331	1.18992	0.499618	1.15893	1.64607	2.27689	0.018162	0.927254	9.41453	0.027	2e-05	0.8077
DK15 Late	0.34983	0.382353	0.022702	0.0216911	1.13777	0.502092	1.17075	0.93754	0.0133044	0.760249	0.824934	1.07153	0.456408	1.04009	1.47837	2.06004	0.0214642	0.0423062	9.64829	0.1039	2e-05	1.9106
DK15 Late	0.2691	0.294118	0.0518902	0.0650733	1.20754	0.495476	1.19599	0.963326	0.00465652	1.02627	0.831884	1.09298	0.471261	1.05104	1.50044	2.08295	0.259222	0.1749	9.75684	0.1125	2e-05	2.1329
DK15 Late	0.24219	0.264706	0.0924294	0.23605	1.26081	0.51753	1.24226	0.969773	0.00598696	1.2949	0.832579	1.08183	0.486115	1.05441	1.51191	2.22802	0.612556	0.114536	10.3303	0.1837	2e-05	3.9344
DK15 Late	0.16146	0.176471	0.210804	0.581832	1.28872	0.513854	1.17356	0.997402	0.0166304	1.29621	0.811035	1.06896	0.485439	1.0561	1.51015	2.14251	0.914706	1.34928	9.1105	0.067	2e-05	2.5565
DK17 Early	2.20662	1	0.0101646	0.02745	0.53299	0.386369	0.971654	0.557232	0.003672	0.1888	0.605998	0.738671	0.297333	0.786662	1.04302	1.60725	0.0119101	0.607492	5.88545	0.0328	2e-05	0.5509
DK17 Early	1.21095	0.54878	0.00931751	0.0245606	0.645009	0.399248	1.00265	0.628294	0.004896	0.397412	0.632346	0.773172	0.324593	0.821064	1.09773	1.67622	0.180484	1.06786	6.89938	0.0345	2e-05	0.4822
DK17 Early	0.61893	0.280488	0.00847047	0.019504	0.73896	0.422295	1.03499	0.705423	0.015912	0.516285	0.667048	0.829788	0.35122	0.869992	1.17518	1.77349	0.382039	1.56029	7.1358	0.0137	2e-05	0.3964
DK17 Early	0.43056	0.195122	0.00847047	0.0158921	0.843751	0.436529	1.07812	0.762619	0.037332	0.705085	0.687612	0.871366	0.381017	0.912039	1.24758	1.83157	0.578098	1.96326	7.57183	2e-05	2e-05	0.3404
DK17 Early	0.37674	0.170732	0.0931751	0.435589	1.01901	0.469066	1.13068	0.851014	0.096696	1.01392	0.727455	0.941252	0.424761	0.975492	1.36291	1.95135	1.03435	2.42546	8.02509	0.0156	2e-05	0.3525
DK17 Early	0.21528	0.097561	0.335431	0.921021	1.16355	0.488045	1.13607	0.923809	0.182376	1.30062	0.775652	0.986369	0.460897	1.01983	1.44288	2.0087	1.31377	2.71299	8.2294	2e-05	2e-05	0.3366
DK17 Early	0.13455	0.0609756	0.534487	1.19119	1.27014	0.496179	1.14415	0.97234	0.231336	1.48126	0.785934	1.02795	0.481818	1.04888	1.49592	2.03774	1.4851	2.83074	8.4746	0.0021	2e-05	0.2431
DK17 Early	0.08073	0.0365854	0.58785	1.25837	1.29182	0.494146	1.13876	0.977539	0.249084	1.52788	0.786577	1.02972	0.484354	1.04353	1.49255	2.01887	1.53732	2.90277	8.78909	2e-05	2e-05	0.2443
DK17 Early	1.72224	0.780488	0.00969209	0.0308446	0.627637	0.376006	0.955051	0.607268	0.00825654	0.489464	0.568563	0.741355	0.315099	0.773872	1.04001	1.58183	0.126036	0.729531	6.68788	0.023	2e-05	0.4029
DK17 Early	1.45314	0.658537	0.008811	0.0203123	0.770026	0.413746	1.03218	0.714486	0.0279452	0.723292	0.644371	0.813099	0.365199	0.863839	1.17494	1.74791	0.44399	1.08988	7.06454	0.0072	2e-05	0.3455
DK17 Early	1.02258	0.463415	0.0123354	0.0827538	0.914289	0.441702	1.08267	0.792873	0.0743088	0.947427	0.682275	0.883924	0.400796	0.91957	1.27132	1.84184	0.770537	1.58602	7.81073	0.0025	2e-05	0.3257
DK17 Early	0.72657	0.329268	0.112781	0.491256	1.01921	0.453583	1.0981	0.837021	0.0622416	1.12189	0.696653	0.922555	0.425187	0.953805	1.33441	1.88092	0.993965	1.91052	8.21145	0.0335	2e-05	0.2035
DK17 Early	0.5382	0.243902	0.177101	0.64247	1.09228	0.470357	1.11633	0.892883	0.155604	1.2176	0.694692	0.964866	0.445622	0.992817	1.40012	1.94554	1.08945	2.10308	8.10303	0.0001	2e-05	0.1935
DK17 Early	0.34983	0.158537	0.207939	0.693627	1.07729	0.475948	1.0995	0.864051	0.117497	1.21154	0.703188	0.927154	0.433097	0.959379	1.35456	1.98537	1.07226	2.35887	8.30723	0.0363	2e-05	0.3771
DK17 Early	0.24219	0.109756	0.326888	0.90653	1.16534	0.470357	1.11633	0.918111	0.181644	1.33027	0.719526	0.9897	0.458147	1.00476	1.42641	1.93578	1.25177	2.54919	8.42641	0.0128	2e-05	0.4697
DK17 Early	0.16146	0.0731707	0.361251	0.947907	1.18033	0.466862	1.11072	0.919012	0.198157	1.35814	0.737824	0.986021	0.456828	1.00158	1.4229	1.91098	1.27946	2.58939	8.36336	0.0012	2e-05	0.2652
DK17 Late	0.61893	0.958333	0.00830692	0.0300305	0.466656	0.425555	0.8186	0.528625	0.0404832	0.266329	0.565596	0.879537	0.346941	0.709651	0.99357	1.4381	0.00598775	2.2888e-05	5.77299	0.0018	2e-05	2.4424
DK17 Late	0.45747	0.708333	0.0096914	0.0437587	0.724984	0.443234	0.960589	0.681918	0.0615801	0.66806	0.643018	0.9372	0.395757	0.85479	1.19228	1.69473	0.0119755	2.2888e-05	6.57054	0.0375	2e-05	1.601
DK17 Late	0.34983	0.541667	0.0304587	0.135566	0.915456	0.468489	1.04331	0.809926	0.137985	0.935507	0.68498	0.998512	0.435855	0.956169	1.3377	1.88023	0.0347289	0.468059	7.0146	0.0455	2e-05	1.3053
DK17 Late	0.24219	0.375	0.0803002	0.334625	1.0226	0.479223	1.07788	0.87393	0.157371	1.07874	0.706256	1.02187	0.457939	1.00941	1.41155	1.96267	0.238312	1.25563	7.47803	0.0164	2e-05	1.1006
DK17 Late	0.21528	0.333333	0.119066	0.404982	1.05712	0.481117	1.10752	0.882622	0.111757	1.09553	0.671387	1.01749	0.455614	1.01889	1.42678	1.98528	0.238312	2.30344	7.86225	2e-05	2e-05	0.8395
DK17 Late	0.13455	0.208333	0.267206	0.700997	1.20235	0.505741	1.13838	0.972702	0.172196	1.29136	0.761811	1.08099	0.492226	1.08672	1.53261	2.11958	0.593984	2.62765	8.1162	2e-05	2e-05	0.6232
DK17 Late	0.08073	0.125	0.332277	0.811681	1.2345	0.506372	1.13838	0.989295	0.191583	1.35626	0.794317	1.08537	0.498618	1.0911	1.54327	2.09897	0.720924	2.74301	8.17041	2e-05	2e-05	0.5217
DK17 Late	0.05382	0.0833333	0.462419	1.02275	1.27616	0.499427	1.13468	0.990876	0.218381	1.45921	0.803182	1.0642	0.496875	1.07651	1.52957	2.08035	0.98199	2.83284	8.57206	2e-05	2e-05	0.276
DK17 Late	0.64584	1	0.0100649	0.0303725	0.547478	0.440632	0.747811	0.540162	0.0447642	0.411173	0.637832	0.905349	0.351083	0.663639	0.933344	1.27788	0.0159405	2.62398e-05	5.67588	0.0168	2e-05	1.8422
DK17 Late	0.51129	0.791667	0.0100649	0.0277315	0.788266	0.464291	0.945719	0.697401	0.0701528	0.755351	0.689639	0.959773	0.405771	0.842018	1.17598	1.63627	0.0159405	2.62398e-05	6.71327	0.0394	2e-05	1.5275
DK17 Late	0.29601	0.458333	0.0117424	0.0198082	0.966957	0.471684	1.05316	0.829667	0.107568	1.00626	0.72328	1.00901	0.436828	0.944311	1.31943	1.8382	0.0143464	0.387956	7.43686	0.0392	2e-05	0.9896
DK17 Late	0.18837	0.291667	0.0234848	0.0937587	1.06074	0.477598	1.09839	0.893487	0.139638	1.14682	0.730681	1.0142	0.453032	0.992499	1.39116	1.92684	0.095643	1.32944	8.05936	0.0225	2e-05	0.9016
DK17 Late	0.13455	0.208333	0.182846	0.540103	1.1862	0.498299	1.14221	0.954533	0.177052	1.29789	0.745483	1.05048	0.471261	1.03308	1.45492	2.07944	0.508502	2.56179	8.50197	2e-05	2e-05	0.588
DK17 Late	0.08073	0.125	0.348917	0.812136	1.27998	0.502735	1.16059	1.00633	0.209122	1.4529	0.795945	1.07813	0.490841	1.06267	1.51071	2.06557	0.816154	2.92141	8.88583	2e-05	2e-05	0.3365
DK17 Late	0.05382	0.0833333	0.437824	0.975883	1.35349	0.523436	1.19876	1.05073	0.239188	1.55405	0.821512	1.12132	0.516497	1.11339	1.58509	2.16268	0.985123	2.90645	8.75111	2e-05	2e-05	0.2751
DK36 Early	2.77173	1	0.0245644	0.194317	0.901567	0.45212	1.004	0.790351	0.053244	0.910201	0.726812	0.878443	0.398768	0.909745	1.27788	1.8519	0.727432	2.41949	7.96845	0.041	2e-05	0.2628
DK36 Early	1.45314	0.524272	0.121128	0.509993	0.990097	0.480589	1.02286	0.825015	0.112608	1.05938	0.723599	0.886405	0.412715	0.925035	1.30398	1.98329	0.941814	2.60914	8.44998	0.0418	2e-05	2e-05
DK36 Early	0.88803	0.320388	0.26682	0.803997	1.1238	0.486012	1.08486	0.912543	0.165852	1.261	0.776938	0.980176	0.453289	0.997662	1.41678	1.97966	1.10947	2.76406	8.66724	0.0257	2e-05	2e-05
DK36 Early	0.5382	0.194175	0.403194	1.03371	1.22497	0.504313	1.12798	0.96714	0.208692	1.43115	0.805213	1.02175	0.481184	1.04735	1.49423	2.0283	1.27163	2.82574	9.18721	0.0204	2e-05	2e-05
DK36 Early	0.45747	0.165049	0.457405	1.09294	1.2322	0.50228	1.11585	0.962807	0.216036	1.4463	0.788505	1.01379	0.47738	1.03589	1.47908	2.02104	1.26888	2.89863	9.12371	0.0173	2e-05	2e-05
DK36 Early	0.21528	0.0776699	0.553969	1.21575	1.27737	0.500924	1.1199	0.979272	0.241128	1.52671	0.78979	1.03768	0.484988	1.042	1.49423	1.99999	1.39531	2.93264	9.50116	0.0125	2e-05	2e-05
DK36 Early	0.13455	0.0485437	0.622579	1.3111	1.32073	0.521937	1.1482	1.00874	0.26316	1.59198	0.815495	1.0421	0.497033	1.06341	1.5237	2.12776	1.51625	2.9352	9.79831	0.0072	2e-05	2e-05
DK36 Early	0.10764	0.038835	0.712366	1.39706	1.34783	0.52736	1.14685	1.01134	0.277236	1.64326	0.803285	1.05626	0.500837	1.06035	1.52706	2.13211	1.52999	2.95738	9.72956	2e-05	2e-05	2e-05
DK36 Early	1.18404	0.427184	0.00878853	0.0141574	0.642573	0.412849	0.922014	0.670899	0.000126381	0.0605648	0.577491	0.789079	0.298761	0.723984	1.06956	0.954731	0.0181778	3.005	8.08233	0.2871	2e-05	2e-05
DK36 Early	0.8073	0.291262	0.0114251	0.021944	0.952116	0.448809	1.00012	0.851664	0.00315952	0.367023	0.718171	0.879817	0.380786	0.930357	1.29305	1.78421	0.40173	3.06894	7.82881	0.5143	2e-05	2e-05
DK36 Early	0.69966	0.252427	0.0105462	0.021944	0.914367	0.429446	0.962019	0.816591	0.00315952	0.365811	0.693118	0.838468	0.364114	0.890089	1.24073	1.71501	0.402639	3.07881	7.44046	0.5171	2e-05	2e-05
DK36 Early	0.48438	0.174757	0.0887641	0.484892	1.13499	0.491684	1.20776	0.964081	0.114375	1.00295	0.788189	1.00616	0.442806	1.01005	1.46156	1.71589	0.923434	3.10444	8.37362	0.1227	2e-05	2e-05
DK36 Early	0.24219	0.0873786	0.281233	0.877053	1.24069	0.506207	1.24205	1.00455	0.183252	1.29851	0.803606	1.05325	0.474149	1.04529	1.52807	1.80173	1.21701	4.22883	9.0211	0.0381	2e-05	2e-05
DK36 Early	0.13455	0.0485437	0.410424	1.08234	1.30109	0.51243	1.24967	1.02883	0.223694	1.45961	0.811957	1.08312	0.491488	1.06878	1.56089	1.84465	1.32971	3.15211	9.24417	0.024	2e-05	2e-05
DK36 Early	0.10764	0.038835	0.571254	1.24444	1.3229	0.524878	1.16585	1.00815	0.245179	1.5226	0.78562	1.0188	0.483485	1.04697	1.50147	2.14771	1.41333	3.11341	9.67911	0.0155	2e-05	2e-05
DK36 Early	0.08073	0.0291262	0.672322	1.34212	1.34387	0.502057	1.15252	1.01534	0.269192	1.60376	0.795897	1.04981	0.492822	1.05619	1.51654	2.06537	1.4824	3.09291	9.86853	0.0089	2e-05	2e-05
DK36 Late	0.24219	0.5	0.0316858	0.0504486	0.759428	0.0461197	0.942569	0.755595	0.00428972	0.693053	0.694855	0.921048	0.397717	0.797819	1.13184	1.45821	0.0188661	2.35156e-05	2.32621	0.0445	0.8348	2.9443
DK36 Late	0.21528	0.444444	0.192227	0.295812	0.789064	0.21584	0.987965	0.779207	0.000142991	0.653165	0.721425	0.947929	0.412769	0.861104	1.22173	1.56241	0.0204382	2.35156e-05	2.78282	2e-05	0.6312	2.409
DK36 Late	0.21528	0.444444	0.28306	0.482701	0.8187	0.160496	0.95571	0.769762	0.000142991	0.646933	0.679837	0.906899	0.39598	0.807063	1.14083	1.53095	0.0188661	0.301352	4.1674	0.0474	0.634	2.1521
DK36 Late	0.16146	0.333333	0.509086	0.833548	1.00146	0.193088	1.03575	0.868147	0.000142991	0.867563	0.72258	0.957125	0.437084	0.873193	1.23971	1.69611	0.0220104	1.63833	5.21383	0.0464	0.4921	1.6206
DK36 Late	0.13455	0.277778	0.629492	1.02846	1.06073	0.256425	1.03575	0.893333	0.000142991	0.972269	0.716226	0.973396	0.443452	0.89168	1.27492	1.74657	0.0220104	2.08818	5.94064	0.0367	0.3835	1.309
DK36 Late	0.08073	0.166667	0.756235	1.24631	1.19656	0.340671	1.11579	0.960235	0.00571962	1.19165	0.769366	1.02574	0.47124	0.954254	1.3663	1.97661	0.0251548	2.5846	6.86308	2e-05	0.3041	0.8823
DK36 Late	0.05382	0.111111	0.878754	1.41485	1.2546	0.374492	1.11938	0.980699	0.0235935	1.36866	0.773409	1.02716	0.473555	0.970609	1.39402	1.93598	0.463791	2.67643	7.36912	0.0258	0.1827	0.8692
DK36 Late	0.48438	1	0.174729	0.620326	0.732794	0.369141	0.793413	0.671404	0.0278182	0.673934	0.619713	0.895609	0.351496	0.843639	1.19861	1.6901	0.0306175	2.50705e-05	9.52251	4.0114	2e-05	5.0117
DK36 Late	0.24219	0.5	0.29467	0.688041	0.852622	0.363133	0.871982	0.730474	0.0949447	0.896584	0.659214	0.910291	0.374766	0.871375	1.24202	1.68303	0.0214323	2.50705e-05	9.51591	4.6007	2e-05	3.4876
DK36 Late	0.18837	0.388889	0.447187	1.14754	1.04273	0.42855	1.01753	0.853607	0.13002	1.17071	0.733683	0.968247	0.425592	0.959206	1.36984	1.98274	0.0535807	2.50705e-05	9.35406	4.1323	2e-05	2.241
DK36 Late	0.13455	0.277778	0.69003	1.57077	1.24206	0.47728	1.10254	0.938468	0.219522	1.48074	0.784192	1.00611	0.46907	1.01622	1.45747	2.0202	0.97976	0.608461	10.0903	1.6677	2e-05	2e-05
DK36 Late	0.08073	0.166667	0.72853	1.53449	1.29391	0.510656	1.1386	0.972579	0.239478	1.57411	0.797791	1.01616	0.480705	1.03009	1.47274	2.13684	1.24001	1.73062	10.1778	0.8555	2e-05	0.5062
DK36 Late	0.05382	0.111111	0.780356	1.52844	1.36189	0.496638	1.1489	1.00835	0.28181	1.69621	0.824988	1.05093	0.504587	1.06861	1.53464	2.07463	1.54312	2.78709	10.1791	0.1585	2e-05	2e-05
DK36 Late	0.02691	0.0555556	0.792202	1.52482	1.37802	0.499976	1.15663	1.01584	0.287858	1.71656	0.834702	1.06716	0.508261	1.07246	1.54027	2.06332	1.58905	2.98038	10.1355	0.0421	2e-05	2e-05
DK41 Early	1.82988	0.944444	0.0132165	0.0413769	0.768152	0.421434	1.06725	0.732506	0.0209589	0.514906	0.620844	0.841613	0.371791	0.869412	1.18458	1.71484	0.246343	1.61117	6.90076	0.0031	2e-05	0.1114
DK41 Early	1.3455	0.694444	0.0114543	0.0315969	0.869324	0.445896	1.11493	0.807289	0.048269	0.708753	0.626726	0.896801	0.400137	0.926736	1.27132	1.82155	0.473589	1.88849	7.3809	2e-05	2e-05	0.157
DK41 Early	1.18404	0.611111	0.0123354	0.0541661	1.11101	0.512291	1.27621	0.947843	0.112416	1.09766	0.709723	1.03385	0.473968	1.06368	1.4781	2.11913	0.876522	2.27597	7.97275	2e-05	2e-05	0.2152
DK41 Early	0.86112	0.444444	0.0387684	0.255784	1.11663	0.497614	1.22852	0.919913	0.0978082	1.15702	0.69796	1.00902	0.46342	1.03183	1.4378	2.04925	0.971049	2.38464	8.11489	0.008	2e-05	0.2986
DK41 Early	0.64584	0.333333	0.0837045	0.426558	1.14848	0.48713	1.2117	0.937031	0.0660523	1.23699	0.732596	1.01637	0.473308	1.03979	1.45882	1.96283	1.0608	2.48533	8.25	0.032	2e-05	0.4646
DK41 Early	0.37674	0.194444	0.238778	0.746288	1.20094	0.516484	1.18224	0.952348	0.18863	1.34239	0.663977	1.0081	0.469353	1.03024	1.45795	2.11387	1.23649	2.6337	8.55263	2e-05	2e-05	0.2433
DK41 Early	0.21528	0.111111	0.322482	0.931356	1.32272	0.551429	1.26639	1.03344	0.173387	1.49504	0.746974	1.10008	0.514179	1.11383	1.58236	2.24538	1.38639	2.64951	8.48299	0.0043	2e-05	0.6807
DK41 Early	0.16146	0.0833333	0.486367	1.16833	1.37705	0.537451	1.24816	1.06047	0.253412	1.60045	0.750241	1.11755	0.523408	1.13215	1.61303	2.18827	1.60314	2.70353	8.52154	2e-05	2e-05	0.3107
DK41 Early	1.93752	1	0.0208281	0.0397579	0.64297	0.4671	0.823776	0.704562	0.00453814	0.0123955	0.658399	0.829865	0.3847	0.749663	1.03678	1.36973	0.0145885	0.955851	6.24705	2e-05	2e-05	0.7259
DK41 Early	1.21095	0.625	0.0159274	0.0304031	0.982189	0.486036	1.13289	0.90206	0.0337119	0.485905	0.712588	0.944066	0.427598	0.949748	1.31464	1.82362	0.239668	2.20348	6.8007	2e-05	2e-05	0.326
DK41 Early	0.78039	0.402778	0.013477	0.0187096	1.15862	0.496557	1.20459	0.979222	0.0855763	0.881323	0.757971	1.0028	0.460117	1.03887	1.44749	1.97715	0.7586	2.76621	7.69382	0.0065	2e-05	0.3835
DK41 Early	0.43056	0.222222	0.191129	0.707067	1.44327	0.56038	1.34162	1.13814	0.202271	1.49862	0.841965	1.16268	0.546606	1.19002	1.69236	2.26268	1.40674	2.95546	8.54112	2e-05	2e-05	0.2114
DK41 Early	0.18837	0.0972222	0.481498	1.19897	1.53876	0.579316	1.36393	1.17948	0.254784	1.75521	0.86635	1.2138	0.572206	1.23284	1.76356	2.37716	1.6412	2.94715	8.94192	2e-05	2e-05	0.5671
DK41 Early	0.10764	0.0555556	0.673852	1.44298	1.57514	0.584927	1.35756	1.19417	0.301462	1.87049	0.881929	1.23229	0.582585	1.24245	1.77919	2.40545	1.74957	2.9374	8.95552	2e-05	2e-05	0.6633
DK41 Early	0.05382	0.0277778	0.715508	1.44376	1.46965	0.565289	1.27311	1.09956	0.295627	1.7738	0.835191	1.1344	0.538995	1.14634	1.64286	2.36639	1.67976	2.97852	9.08403	2e-05	2e-05	0.4362
DK41 Early	0.02691	0.0138889	0.765741	1.48508	1.45782	0.528819	1.23009	1.0867	0.300814	1.7924	0.828417	1.1344	0.538303	1.13935	1.63158	2.19804	1.66934	2.98919	9.32697	2e-05	2e-05	0.289
DK41 Late	1.72224	1	0.021181		0.00919847	0.196878	0.2338	0.00551788	0.00616568	0.0115362	0.429914	0.311031	0.31561	0.00790673	0.0131073	0.976238	0.015279	2.79051	2.03315	2e-05	0.3312	0.8242
DK41 Late	1.53387	0.890625	0.0197689	0.0246458	0.0165573	0.339684	0.568025	0.0597769	0.00548059	0.0115362	0.45687	0.644043	0.321233	0.122994	0.147676	1.01143	0.0142604	2.7787	2.363	2e-05	0.1701	1.6051
DK41 Late	1.39932	0.8125	0.0197689	0.0195466	0.0643893	0.380585	0.695125	0.211518	0.00548059	0.0115362	0.463091	0.728669	0.322639	0.221389	0.297974	1.13134	0.0142604	2.78276	2.68004	2e-05	0.1279	2.2226
DK41 Late	1.0764	0.625	0.0225931	0.0229461	0.168332	0.395836	0.808102	0.372456	0.0116463	0.0166635	0.504562	0.8089	0.334589	0.368981	0.518177	1.23692	0.0142604	2.81437	2.67698	2e-05	0.3809	1.9955
DK41 Late	0.91494	0.53125	0.0169448	0.0144475	0.367019	0.416633	0.9556	0.535234	0.00479552	0.0115362	0.551562	0.894626	0.350756	0.571921	0.823142	1.35813	0.0142604	2.61562	5.10725	2e-05	2e-05	3.0161
DK41 Late	0.72657	0.421875	0.0169448	0.0144475	0.692645	0.479024	1.28512	0.756868	0.00479552	0.0153817	0.678048	1.05179	0.418939	0.866227	1.24345	1.75436	0.0132418	2.90932	7.20054	2e-05	0.1873	2.6441
DK41 Late	0.43056	0.25	0.0183569	0.0169971	0.90421	0.48249	1.34945	0.850672	0.00411045	0.21278	0.709843	1.08586	0.453382	0.976043	1.39462	1.84039	0.200665	2.8231	8.15921	2e-05	0.1235	2.7388
DK41 Late	0.34983	0.203125	0.0155327	0.0144475	1.14705	0.538642	1.42948	0.992297	0.00342537	0.9088	0.774122	1.154	0.510318	1.11046	1.58337	2.13495	0.931002	2.99971	8.81937	0.0024	2e-05	1.5466
DK41 Late	0.18837	0.109375	0.084724	0.403681	1.27307	0.528936	1.36357	1.03092	0.108242	1.37922	0.816284	1.14851	0.53	1.12451	1.60958	2.13365	1.34863	2.98077	8.8748	0.0817	2e-05	1.2173
DK41 Late	0.91494	0.53125	0.0138449	0.0223083	0.704746	0.505109	1.11739	0.696142	0.0302199	0.113022	0.734034	1.06785	0.46898	0.889069	1.25091	2.01187	0.0155681	0.288274	9.04977	0.06	2e-05	2.4576
DK41 Late	0.78039	0.453125	0.0152293	0.0223083	0.892838	0.513318	1.22728	0.795703	0.0541677	0.484539	0.76713	1.08464	0.489901	1.00722	1.41308	2.09498	0.0167657	0.958204	9.63308	0.0404	2e-05	2.5605
DK41 Late	0.64584	0.375	0.0124604	0.0145862	1.01903	0.515212	1.27544	0.896845	0.0992124	0.860532	0.754128	1.10946	0.502105	1.06776	1.50368	2.10894	0.386808	2.22654	9.2534	2e-05	2e-05	2.9031
DK41 Late	0.34983	0.203125	0.0138449	0.0154442	1.13807	0.538573	1.35322	0.972702	0.135134	1.19065	0.817957	1.16128	0.530581	1.13194	1.60189	2.19338	0.792777	2.57604	9.7375	2e-05	2e-05	2.2277
DK41 Late	0.24219	0.140625	0.0650709	0.334625	1.19759	0.529734	1.32853	0.990086	0.163073	1.35179	0.798454	1.14595	0.525932	1.12246	1.59276	2.17343	1.0263	2.84108	9.7784	0.0297	2e-05	1.6173
DK41 Late	0.08073	0.046875	0.25613	0.836563	1.33211	0.542993	1.33347	1.05883	0.21325	1.57	0.810865	1.1788	0.548596	1.16476	1.66204	2.21266	1.33766	3.03757	9.37881	0.051	2e-05	0.8761
DK41 Late	0.02691	0.015625	0.704704	1.45605	1.49521	0.558777	1.30754	1.12362	0.295357	1.83185	0.842189	1.19486	0.563706	1.19175	1.71153	2.27649	1.62867	3.01057	9.52358	2e-05	2e-05	0.2029
DK55 Early	1.85679	1	0.0134063	0.0468982	0.405654	0.394143	0.631388	0.546833	0.011628	0.0164488	0.558243	0.560703	0.244813	0.60065	0.785691	1.38522	0.0236247	2.59639e-05	5.79423	0.017	2e-05	1.7755
DK55 Early	1.66842	0.898551	0.0108926	0.0319452	0.552432	0.404941	0.842474	0.641293	0.008568	0.0129241	0.635285	0.647728	0.2948	0.720299	0.948985	1.58592	0.0263507	2.59639e-05	5.17777	0.2592	2e-05	1.2765
DK55 Early	1.45314	0.782609	0.0108926	0.0244686	0.69437	0.397518	0.995651	0.726222	0.00306	0.0928185	0.656124	0.701705	0.328767	0.797388	1.055	1.65368	0.0145383	0.628846	7.31351	0.3956	2e-05	1.357
DK55 Early	1.26477	0.681159	0.0117305	0.025828	0.787114	0.427888	1.08345	0.795551	0.00306	0.168013	0.712959	0.772206	0.355683	0.87287	1.16016	1.83209	0.111763	1.24263	7.74994	0.4366	2e-05	0.7431
DK55 Early	0.99567	0.536232	0.0192715	0.0122343	0.862922	0.427213	1.23662	0.684624	0.013464	0.418271	0.710433	0.779917	0.369141	0.877688	1.18153	1.86725	0.280771	1.29144	7.24965	0.8663	2e-05	0.8394
DK55 Early	0.61893	0.333333	0.0888166	0.460826	1.1597	0.502127	1.1974	0.961074	0.12852	0.986931	0.804526	0.950662	0.453096	1.02785	1.43374	2.13743	0.914095	2.34675	8.28645	0.1885	2e-05	2e-05
DK55 Early	0.2691	0.144928	0.413081	1.01545	1.23632	0.508876	1.13762	0.961074	0.21726	1.37465	0.766636	0.967185	0.461427	1.00537	1.43887	2.17946	1.3139	2.87083	8.8741	0.0235	2e-05	0.521
DK55 Early	0.16146	0.0869565	0.577308	1.28392	1.38874	0.530473	1.21608	1.0564	0.258876	1.61316	0.836101	1.08175	0.511415	1.10253	1.58421	2.2395	1.44293	2.88719	9.24435	0.0299	2e-05	2.0374
DK55 Early	0.08073	0.0434783	0.68791	1.39947	1.40406	0.525074	1.21047	1.06247	0.28152	1.69423	0.841153	1.07294	0.518464	1.10735	1.59105	2.2112	1.49563	2.92354	9.83327	0.0111	2e-05	1.1425
DK55 Early	1.69533	0.913043	0.0123039	0.0396408	0.453828	0.40455	0.83629	0.619638	0.00884667	0.00969037	0.601901	0.782187	0.268751	0.7114	1.00039	0.823346	0.0127245	0.600384	6.38071	2e-05	2e-05	1.3241
DK55 Early	1.42623	0.768116	0.0123039	0.0318542	0.626635	0.457799	1.08775	0.740148	0.0101105	0.0109017	0.667423	0.846508	0.313432	0.821298	1.16357	1.07385	0.0181778	1.50461	7.13154	2e-05	2e-05	0.9353
DK55 Early	1.13022	0.608696	0.00966737	0.0169889	0.872423	0.459182	1.2592	0.837275	0.0170614	0.267697	0.733588	0.90164	0.373451	0.916095	1.29926	1.42859	0.0136334	2.41128	7.68345	0.3581	2e-05	0.4829
DK55 Early	0.83421	0.449275	0.0149405	0.12317	0.994059	0.461256	1.23253	0.887638	0.0770924	0.651677	0.747077	0.933801	0.406128	0.952168	1.35868	1.58012	0.437177	2.7478	7.40189	0.3176	2e-05	0.3075
DK55 Early	0.59202	0.318841	0.116887	0.542938	1.17274	0.526261	1.32968	0.984765	0.151657	1.05867	0.803606	1.02109	0.459478	1.0369	1.50324	1.84727	0.906165	2.72435	8.516	0.1226	2e-05	2e-05
DK55 Early	0.32292	0.173913	0.289142	0.882008	1.24991	0.526953	1.29539	1.00635	0.203473	1.31062	0.800394	1.0544	0.47815	1.05368	1.53783	1.90771	1.1852	2.83815	9.35955	0.0285	2e-05	2e-05
DK55 Early	0.18837	0.101449	0.562465	1.27063	1.41517	0.540783	1.2611	1.09089	0.261609	1.59649	0.85628	1.11183	0.527499	1.14176	1.63804	2.19501	1.36788	2.85762	9.23216	0.018	2e-05	2e-05
DK55 Early	0.08073	0.0434783	0.705718	1.43627	1.43614	0.559455	1.25158	1.08819	0.284357	1.70308	0.829301	1.10264	0.525499	1.13002	1.62386	2.28522	1.47968	2.90171	9.95712	0.0102	2e-05	2e-05
DK55 Late	0.40365	0.789474	0.0190115	0.020638	0.621126	0.451973	1.17074	1.07672	0.000142991	0.00997198	0.750305	1.07456	0.453872	0.929367	1.3311	2.29643	0.0235826	2.35156e-05	5.68811	4.0844	2e-05	2.9939
DK55 Late	0.32292	0.631579	0.0168991	0.0160518	0.887851	0.530684	1.2472	1.09561	0.000142991	0.0286695	0.786116	1.07385	0.489765	0.99763	1.43147	2.39605	0.0345878	0.452792	7.43361	3.9483	2e-05	2.5319
DK55 Late	0.2691	0.526316	0.0168991	0.0126121	0.870564	0.511621	1.21495	1.08695	0.0135841	0.029916	0.786694	1.08234	0.488028	1.00118	1.43522	2.24007	0.0220104	0.559906	7.21261	3.4568	2e-05	2.0886
DK55 Late	0.21528	0.421053	0.0232363	0.0630607	1.10024	0.552206	1.26393	1.11135	0.0750701	0.260518	0.813841	1.08729	0.512343	1.04527	1.49664	2.37966	0.0345878	2.01164	8.76562	2.7255	2e-05	1.34
DK55 Late	0.18837	0.368421	0.0168991	0.0126121	1.12494	0.554666	1.25556	1.1145	0.0786449	0.294174	0.817306	1.09083	0.515238	1.05025	1.50638	2.40916	0.0345878	2.54039	9.17932	2.1482	2e-05	1.2027
DK55 Late	0.16146	0.315789	0.0485849	0.174277	1.21632	0.522075	1.21495	1.09561	0.105098	0.629482	0.812686	1.08941	0.507712	1.05309	1.50263	2.22958	0.0220104	2.76308	10.2223	1.7801	2e-05	0.8238
DK55 Late	0.10764	0.210526	0.295734	0.848453	1.38673	0.551591	1.25556	1.12395	0.207336	1.13681	0.829436	1.11417	0.531447	1.11282	1.59027	2.38491	0.0298713	2.96978	10.0355	1.5263	2e-05	0.3879
DK55 Late	0.05382	0.105263	0.585132	1.37816	1.44106	0.544827	1.24362	1.12946	0.267393	1.53195	0.859471	1.13893	0.547078	1.14909	1.6502	2.30364	0.74521	2.95744	9.46837	0.795	2e-05	2e-05
DK55 Late	0.51129	1	0.011846	0.0157197	0.890644	0.498641	1.15792	1.02333	0.00241897	0.0766106	0.75829	1.03779	0.453761	0.971533	1.37868	2.10998	0.0199014	1.69289	8.37386	1.8042	2e-05	1.584
DK55 Late	0.43056	0.842105	0.0133268	0.0217658	1.1326	0.519334	1.19527	1.06077	0.0380988	0.500363	0.801676	1.06639	0.486828	1.03933	1.47756	2.12553	0.0214323	2.4727	9.19296	1.6455	2e-05	1.1325
DK55 Late	0.2691	0.526316	0.217671	0.795661	1.31235	0.524006	1.22876	1.08573	0.168119	1.10726	0.826931	1.11352	0.516834	1.1002	1.57162	2.20752	0.0199014	3.64262	9.96947	1.5292	2e-05	0.6495
DK55 Late	0.13455	0.263158	0.525667	1.35794	1.42872	0.544032	1.24808	1.10403	0.256411	1.56932	0.859956	1.12434	0.53398	1.1418	1.6303	2.26336	0.59398	2.92999	9.92698	0.7044	2e-05	2e-05
DK55 Late	0.10764	0.210526	0.679665	1.48128	1.40222	0.540695	1.20558	1.05578	0.277577	1.68663	0.841825	1.0772	0.516222	1.09558	1.5684	2.25135	1.10835	3.01661	9.20778	0.2934	2e-05	2e-05
PAO1 PAO1	0.78039	1	0.0110401	0.061011	0.977059	0.456756	1.05347	0.84903	0.0391418	0.962972	0.684441	1.0112	0.448246	1.00785	1.40609	1.86465	0.0699203	2.65981	8.67916	0.2671	2e-05	2e-05
PAO1 PAO1	0.75348	0.961538	0.0455245	0.24773	0.957497	0.422468	1.03823	0.786526	0.06649	1.00539	0.653033	0.88875	0.394219	0.878895	1.22534	1.79461	0.446395	2.70147	8.75949	0.2012	2e-05	2e-05
PAO1 PAO1	0.48438	0.615385	0.15293	0.554022	1.15396	0.46943	1.11269	0.928114	0.136294	1.20564	0.732253	1.00363	0.460732	1.02296	1.4405	1.91764	0.671038	3.00012	8.66985	0.1414	2e-05	2e-05
PAO1 PAO1	0.45747	0.589744	0.234723	0.713052	1.18607	0.467174	1.11968	0.932497	0.164094	1.2763	0.740246	1.00987	0.458786	1.01016	1.42666	1.89254	0.799743	2.89676	8.98027	0.106	2e-05	2e-05
PAO1 PAO1	0.18837	0.24359	0.452414	1.05247	1.32087	0.56766	1.1723	1.01137	0.244094	1.49423	0.788183	1.09103	0.499446	1.0852	1.53899	2.14004	1.22492	2.88644	9.34435	0.0473	2e-05	2e-05
PAO1 PAO1	0.13455	0.166667	0.722298	1.23692	1.71976	0.491077	1.40111	1.01748	0.261028	1.6636	0.768662	1.03111	0.490078	1.03716	1.50454	2.18821	1.32327	3.03343	9.01593	0.0171	2e-05	2e-05
PAO1 PAO1	0.05382	0.0641026	0.827	1.549	1.446	0.520114	1.203	1.072	0.306	1.78	0.802	1.117	0.53	1.121	1.609	2.128	1.661	3	9.3	2e-05	2e-05	2e-05
PAO1 PAO1	0.75348	1	0.00415321	0.0121094	0.654054	0.474289	0.832359	0.688599	0.0583298	0.189717	0.694167	1.00804	0.419533	0.971016	1.33126	2.00438	0.0446061	2.68999	8.07305	0.282	2e-05	2e-05
PAO1 PAO1	0.72657	0.973333	0.00889137	0.0437495	0.967068	0.447976	1.08043	0.823474	0.109547	0.833668	0.67292	0.938757	0.41514	0.959597	1.3335	1.8209	0.374268	2.76143	8.37417	0.4164	2e-05	2e-05
PAO1 PAO1	0.67275	0.893333	0.202483	0.641972	1.1281	0.453991	1.09659	0.890579	0.158781	1.18049	0.741593	0.971358	0.439289	0.97466	1.36891	1.8413	0.655914	2.73716	8.73882	0.151	2e-05	2e-05
PAO1 PAO1	0.37674	0.506667	0.379302	0.953909	1.2511	0.488633	1.14543	0.959904	0.217043	1.38071	0.755919	1.0163	0.465774	1.01873	1.44505	1.97685	1.05892	2.9206	9.13284	0.0766	2e-05	2e-05
PAO1 PAO1	0.18837	0.253333	0.615333	1.26243	1.3402	0.500116	1.16037	1.00683	0.267053	1.59426	0.760201	1.04995	0.491069	1.05144	1.50449	2.02358	1.42919	2.93984	9.31082	0.0066	2e-05	2e-05
PAO1 PAO1	0.05382	0.0666667	0.827	1.549	1.446	0.525678	1.203	1.072	0.306	1.78	0.802	1.117	0.53	1.121	1.609	2.128	1.661	3	9.3	2e-05	2e-05	2e-05
PAO1 PAO1	0.8073	1	0.00920073	0.0202743	0.785558	0.468809	1.04587	0.774415	0.0583589	0.327026	0.711712	1.00677	0.430806	1.01716	1.39387	1.9228	0.370934	2.43941	7.62946	2e-05	2e-05	2e-05
PAO1 PAO1	0.72657	0.901235	0.00581705	0.0104682	0.979549	0.469598	1.13503	0.868822	0.110438	0.738834	0.736963	1.06432	0.46372	1.07576	1.48769	1.99556	0.372756	2.72122	7.86147	0.2594	2e-05	2e-05
PAO1 PAO1	0.67275	0.82716	0.00683935	0.0141258	0.999675	0.453865	1.1252	0.849245	0.0884894	0.83719	0.736175	1.01786	0.445734	1.02863	1.42081	1.94381	0.370411	2.48136	8.32343	0.3654	2e-05	2e-05
PAO1 PAO1	0.59202	0.728395	0.128609	0.508977	1.17421	0.467152	1.17686	0.935562	0.127588	1.1497	0.760797	1.03982	0.470676	1.06671	1.49125	2.00867	0.428183	2.61713	7.74269	0.2374	2e-05	2e-05
PAO1 PAO1	0.40365	0.493827	0.354322	0.975708	1.35131	0.544466	1.29012	1.03536	0.206911	1.46031	0.845768	1.13465	0.513993	1.14654	1.60504	2.51499	0.991752	2.75241	9.55116	0.138	2e-05	2e-05
PAO1 PAO1	0.32292	0.395062	0.555816	1.26385	1.43857	0.563102	1.2936	1.0811	0.266099	1.63176	0.82164	1.15322	0.531412	1.172	1.65107	2.58027	1.3654	2.93738	8.28438	0.0631	2e-05	2e-05
PAO1 PAO1	0.18837	0.234568	0.720033	1.45356	1.48062	0.51623	1.24833	1.08982	0.292639	1.75774	0.830033	1.13691	0.544772	1.16419	1.66263	2.19099	1.57214	2.71118	9.43292	0.0146	2e-05	2e-05
PAO1 PAO1	0.08073	0.0987654	0.827	1.549	1.446	0.502538	1.203	1.072	0.306	1.78	0.802	1.117	0.53	1.121	1.609	2.128	1.661	3	9.3	0.0127	2e-05	2e-05
