# Supplementary material for: Metabolic specialization drives reduced pathogenicity in Pseudomonas aeruginosa isolates from cystic fibrosis patients
Source: PLoS Biol. 2024 Aug 23;22(8):e3002781. doi: 10.1371/journal.pbio.3002781 (PMC11376529; doi:10.1371/journal.pbio.3002781)
Supplement: S2 Data — Values correspond to the Log2(Fold-change) for the indicated comparison. Statistical significance is reported by q values. (XLSX) [file pbio.3002781.s010.xlsx]

## Sheet: Differential expressions
Proteomics data for clinical isolates
Clone Type	Comparison	Locus Tag	Gene name	Protein name	Accession	q value	Log2(Fold Change)	COG Reassigned	KEGG Module	KEGG Class	KEGG Biology
DK03	Early to PAO1	PA1431	rsaL	Regulatory protein RsaL	G3XD78	0.00764241	1.45812	Transcription
DK13	Late to Early	PA1431	rsaL	Regulatory protein RsaL	G3XD78	1.13881e-06	-2.54562	Transcription
DK13	Early to PAO1	PA1431	rsaL	Regulatory protein RsaL	G3XD78	0.0136936	1.34276	Transcription
DK13	Late to PAO1	PA1431	rsaL	Regulatory protein RsaL	G3XD78	0.0271658	-1.20286	Transcription
DK17	Early to PAO1	PA1431	rsaL	Regulatory protein RsaL	G3XD78	0.0160303	1.30472	Transcription
DK17	Late to PAO1	PA1431	rsaL	Regulatory protein RsaL	G3XD78	0.0110161	1.3859	Transcription
DK41	Late to Early	PA1431	rsaL	Regulatory protein RsaL	G3XD78	4.94841e-06	-2.39305	Transcription
DK41	Early to PAO1	PA1431	rsaL	Regulatory protein RsaL	G3XD78	0.000107286	2.05633	Transcription
DK55	Late to Early	PA1431	rsaL	Regulatory protein RsaL	G3XD78	0.0136936	-1.35025	Transcription
DK03	Late to Early	PA3385	amrZ	Transcription factor AmrZ	G3XCY4	0.00142624	-1.64086	Transcription
DK03	Early to PAO1	PA3385	amrZ	Transcription factor AmrZ	G3XCY4	1e-15	4.27067	Transcription
DK03	Late to PAO1	PA3385	amrZ	Transcription factor AmrZ	G3XCY4	1.43579e-07	2.62981	Transcription
DK12	Early to PAO1	PA3385	amrZ	Transcription factor AmrZ	G3XCY4	0.0169644	1.2524	Transcription
DK12	Late to PAO1	PA3385	amrZ	Transcription factor AmrZ	G3XCY4	0.00307292	1.53148	Transcription
DK15	Late to Early	PA3385	amrZ	Transcription factor AmrZ	G3XCY4	0.00917	1.36111	Transcription
DK15	Late to PAO1	PA3385	amrZ	Transcription factor AmrZ	G3XCY4	0.000841343	1.71733	Transcription
DK17	Late to Early	PA3385	amrZ	Transcription factor AmrZ	G3XCY4	1.11307e-07	2.65586	Transcription
DK17	Late to PAO1	PA3385	amrZ	Transcription factor AmrZ	G3XCY4	7.48065e-05	2.00704	Transcription
DK36	Early to PAO1	PA3385	amrZ	Transcription factor AmrZ	G3XCY4	0.00194841	1.5959	Transcription
DK41	Late to Early	PA3385	amrZ	Transcription factor AmrZ	G3XCY4	0.025058	-1.18519	Transcription
DK41	Early to PAO1	PA3385	amrZ	Transcription factor AmrZ	G3XCY4	0.000279738	1.8564	Transcription
DK55	Early to PAO1	PA3385	amrZ	Transcription factor AmrZ	G3XCY4	2.45871e-05	2.12171	Transcription
DK55	Late to PAO1	PA3385	amrZ	Transcription factor AmrZ	G3XCY4	0.000594468	1.76119	Transcription
DK03	Late to PAO1	PA1311	phnX	Phosphonoacetaldehyde hydrolase	Q9I433	0.011503	-1.35704	Metabolism (Secondary metabolites)	Phosphonate and phosphinate metabolism	Metabolism of other amino acids	Metabolism
DK12	Late to Early	PA1311	phnX	Phosphonoacetaldehyde hydrolase	Q9I433	0.0459773	1.09028	Metabolism (Secondary metabolites)	Phosphonate and phosphinate metabolism	Metabolism of other amino acids	Metabolism
DK15	Late to Early	PA1311	phnX	Phosphonoacetaldehyde hydrolase	Q9I433	0.0276362	-1.19497	Metabolism (Secondary metabolites)	Phosphonate and phosphinate metabolism	Metabolism of other amino acids	Metabolism
DK17	Late to Early	PA1311	phnX	Phosphonoacetaldehyde hydrolase	Q9I433	7.37e-11	3.30561	Metabolism (Secondary metabolites)	Phosphonate and phosphinate metabolism	Metabolism of other amino acids	Metabolism
DK17	Early to PAO1	PA1311	phnX	Phosphonoacetaldehyde hydrolase	Q9I433	2.42434e-05	-2.17341	Metabolism (Secondary metabolites)	Phosphonate and phosphinate metabolism	Metabolism of other amino acids	Metabolism
DK17	Late to PAO1	PA1311	phnX	Phosphonoacetaldehyde hydrolase	Q9I433	0.0371291	1.1322	Metabolism (Secondary metabolites)	Phosphonate and phosphinate metabolism	Metabolism of other amino acids	Metabolism
DK55	Late to Early	PA1311	phnX	Phosphonoacetaldehyde hydrolase	Q9I433	0.00381921	1.52997	Metabolism (Secondary metabolites)	Phosphonate and phosphinate metabolism	Metabolism of other amino acids	Metabolism
DK55	Late to PAO1	PA1311	phnX	Phosphonoacetaldehyde hydrolase	Q9I433	0.00038716	1.8488	Metabolism (Secondary metabolites)	Phosphonate and phosphinate metabolism	Metabolism of other amino acids	Metabolism
DK15	Late to Early	PA2385	pvdQ	Acyl-homoserine lactone acylase PvdQ	Q9I194	0.0389909	1.33576	Metabolism (Secondary metabolites)
DK15	Early to PAO1	PA2385	pvdQ	Acyl-homoserine lactone acylase PvdQ	Q9I194	0.0103085	-1.59189	Metabolism (Secondary metabolites)
DK55	Late to Early	PA5427	adhA	Alcohol dehydrogenase	Q9HTD9	0.0451695	-1.33679	Metabolism (Secondary metabolites)	Naphthalene degradation	Xenobiotics biodegradation and metabolism	Metabolism
DK55	Late to PAO1	PA5427	adhA	Alcohol dehydrogenase	Q9HTD9	0.00156734	-1.8675	Metabolism (Secondary metabolites)	Naphthalene degradation	Xenobiotics biodegradation and metabolism	Metabolism
DK15	Late to Early	PA1135	hchA	Protein/nucleic acid deglycase HchA	Q9I4K0	0.0121933	1.41347	Replication, recombination and repair	Pyruvate metabolism	Carbohydrate metabolism	Metabolism
DK55	Late to PAO1	PA1135	hchA	Protein/nucleic acid deglycase HchA	Q9I4K0	0.0112061	1.43065	Replication, recombination and repair	Pyruvate metabolism	Carbohydrate metabolism	Metabolism
DK03	Late to Early	PA1707	pcrH	Regulatory protein PcrH	Q9I325	6e-15	3.74131	Posttranslational modification, protein turnover, chaperones
DK03	Early to PAO1	PA1707	pcrH	Regulatory protein PcrH	Q9I325	0.00568881	-1.45915	Posttranslational modification, protein turnover, chaperones
DK03	Late to PAO1	PA1707	pcrH	Regulatory protein PcrH	Q9I325	4.15511e-06	2.28216	Posttranslational modification, protein turnover, chaperones
DK12	Late to PAO1	PA1707	pcrH	Regulatory protein PcrH	Q9I325	0.013988	-1.32496	Posttranslational modification, protein turnover, chaperones
DK13	Late to PAO1	PA1707	pcrH	Regulatory protein PcrH	Q9I325	0.00360366	-1.5303	Posttranslational modification, protein turnover, chaperones
DK15	Late to Early	PA1707	pcrH	Regulatory protein PcrH	Q9I325	1e-15	-4.83901	Posttranslational modification, protein turnover, chaperones
DK15	Early to PAO1	PA1707	pcrH	Regulatory protein PcrH	Q9I325	1e-15	3.90913	Posttranslational modification, protein turnover, chaperones
DK17	Late to PAO1	PA1707	pcrH	Regulatory protein PcrH	Q9I325	0.00404692	-1.51159	Posttranslational modification, protein turnover, chaperones
DK41	Late to Early	PA1707	pcrH	Regulatory protein PcrH	Q9I325	0.046122	1.11197	Posttranslational modification, protein turnover, chaperones
DK55	Early to PAO1	PA1707	pcrH	Regulatory protein PcrH	Q9I325	0.0209655	-1.25694	Posttranslational modification, protein turnover, chaperones
DK55	Late to PAO1	PA1707	pcrH	Regulatory protein PcrH	Q9I325	0.00105408	-1.70126	Posttranslational modification, protein turnover, chaperones
DK12	Late to PAO1	PA0437	codA	Cytosine deaminase	Q9I680	0.0120944	-1.69257	Metabolism (Nucleotides)	Arginine and proline metabolism	Amino acid metabolism	Metabolism
DK03	Early to PAO1	PA3158	wbpB	UDP-N-acetyl-2-amino-2-deoxy-D-glucuronate oxidase	G3XD23	1e-15	-4.72826	Metabolism (Nucleotides)	O-Antigen nucleotide sugar biosynthesis	Glycan biosynthesis and metabolism	Metabolism
DK03	Late to PAO1	PA3158	wbpB	UDP-N-acetyl-2-amino-2-deoxy-D-glucuronate oxidase	G3XD23	1e-15	-5.02543	Metabolism (Nucleotides)	O-Antigen nucleotide sugar biosynthesis	Glycan biosynthesis and metabolism	Metabolism
DK12	Late to Early	PA3158	wbpB	UDP-N-acetyl-2-amino-2-deoxy-D-glucuronate oxidase	G3XD23	0.0157572	1.19096	Metabolism (Nucleotides)	O-Antigen nucleotide sugar biosynthesis	Glycan biosynthesis and metabolism	Metabolism
DK12	Early to PAO1	PA3158	wbpB	UDP-N-acetyl-2-amino-2-deoxy-D-glucuronate oxidase	G3XD23	1.0664e-11	-3.27011	Metabolism (Nucleotides)	O-Antigen nucleotide sugar biosynthesis	Glycan biosynthesis and metabolism	Metabolism
DK12	Late to PAO1	PA3158	wbpB	UDP-N-acetyl-2-amino-2-deoxy-D-glucuronate oxidase	G3XD23	1.86154e-05	-2.07915	Metabolism (Nucleotides)	O-Antigen nucleotide sugar biosynthesis	Glycan biosynthesis and metabolism	Metabolism
DK13	Late to Early	PA3158	wbpB	UDP-N-acetyl-2-amino-2-deoxy-D-glucuronate oxidase	G3XD23	9.88503e-05	1.89078	Metabolism (Nucleotides)	O-Antigen nucleotide sugar biosynthesis	Glycan biosynthesis and metabolism	Metabolism
DK13	Early to PAO1	PA3158	wbpB	UDP-N-acetyl-2-amino-2-deoxy-D-glucuronate oxidase	G3XD23	8.48244e-05	-1.90894	Metabolism (Nucleotides)	O-Antigen nucleotide sugar biosynthesis	Glycan biosynthesis and metabolism	Metabolism
DK15	Late to Early	PA3158	wbpB	UDP-N-acetyl-2-amino-2-deoxy-D-glucuronate oxidase	G3XD23	0.00581056	-1.36094	Metabolism (Nucleotides)	O-Antigen nucleotide sugar biosynthesis	Glycan biosynthesis and metabolism	Metabolism
DK15	Early to PAO1	PA3158	wbpB	UDP-N-acetyl-2-amino-2-deoxy-D-glucuronate oxidase	G3XD23	1.98673e-05	-2.0709	Metabolism (Nucleotides)	O-Antigen nucleotide sugar biosynthesis	Glycan biosynthesis and metabolism	Metabolism
DK15	Late to PAO1	PA3158	wbpB	UDP-N-acetyl-2-amino-2-deoxy-D-glucuronate oxidase	G3XD23	1.041e-12	-3.43184	Metabolism (Nucleotides)	O-Antigen nucleotide sugar biosynthesis	Glycan biosynthesis and metabolism	Metabolism
DK17	Early to PAO1	PA3158	wbpB	UDP-N-acetyl-2-amino-2-deoxy-D-glucuronate oxidase	G3XD23	3.1e-14	-3.65976	Metabolism (Nucleotides)	O-Antigen nucleotide sugar biosynthesis	Glycan biosynthesis and metabolism	Metabolism
DK17	Late to PAO1	PA3158	wbpB	UDP-N-acetyl-2-amino-2-deoxy-D-glucuronate oxidase	G3XD23	1e-15	-4.12052	Metabolism (Nucleotides)	O-Antigen nucleotide sugar biosynthesis	Glycan biosynthesis and metabolism	Metabolism
DK36	Late to Early	PA3158	wbpB	UDP-N-acetyl-2-amino-2-deoxy-D-glucuronate oxidase	G3XD23	0.0328261	-1.05418	Metabolism (Nucleotides)	O-Antigen nucleotide sugar biosynthesis	Glycan biosynthesis and metabolism	Metabolism
DK36	Early to PAO1	PA3158	wbpB	UDP-N-acetyl-2-amino-2-deoxy-D-glucuronate oxidase	G3XD23	0.0495929	-0.974935	Metabolism (Nucleotides)	O-Antigen nucleotide sugar biosynthesis	Glycan biosynthesis and metabolism	Metabolism
DK36	Late to PAO1	PA3158	wbpB	UDP-N-acetyl-2-amino-2-deoxy-D-glucuronate oxidase	G3XD23	2.7649e-05	-2.02911	Metabolism (Nucleotides)	O-Antigen nucleotide sugar biosynthesis	Glycan biosynthesis and metabolism	Metabolism
DK41	Early to PAO1	PA3158	wbpB	UDP-N-acetyl-2-amino-2-deoxy-D-glucuronate oxidase	G3XD23	3.329e-12	-3.35303	Metabolism (Nucleotides)	O-Antigen nucleotide sugar biosynthesis	Glycan biosynthesis and metabolism	Metabolism
DK41	Late to PAO1	PA3158	wbpB	UDP-N-acetyl-2-amino-2-deoxy-D-glucuronate oxidase	G3XD23	1e-15	-4.31117	Metabolism (Nucleotides)	O-Antigen nucleotide sugar biosynthesis	Glycan biosynthesis and metabolism	Metabolism
DK55	Late to Early	PA3158	wbpB	UDP-N-acetyl-2-amino-2-deoxy-D-glucuronate oxidase	G3XD23	8.02e-13	-3.45125	Metabolism (Nucleotides)	O-Antigen nucleotide sugar biosynthesis	Glycan biosynthesis and metabolism	Metabolism
DK55	Early to PAO1	PA3158	wbpB	UDP-N-acetyl-2-amino-2-deoxy-D-glucuronate oxidase	G3XD23	0.0199676	-1.14862	Metabolism (Nucleotides)	O-Antigen nucleotide sugar biosynthesis	Glycan biosynthesis and metabolism	Metabolism
DK55	Late to PAO1	PA3158	wbpB	UDP-N-acetyl-2-amino-2-deoxy-D-glucuronate oxidase	G3XD23	1e-15	-4.59987	Metabolism (Nucleotides)	O-Antigen nucleotide sugar biosynthesis	Glycan biosynthesis and metabolism	Metabolism
DK12	Late to Early	PA4969	cpdA	3',5'-cyclic adenosine monophosphate phosphodiesterase CpdA	Q9HUJ6	0.00262489	-1.86697	Metabolism (Nucleotides)	Biofilm formation	Cellular community - prokaryotes	Cellular Processes
DK12	Late to PAO1	PA4969	cpdA	3',5'-cyclic adenosine monophosphate phosphodiesterase CpdA	Q9HUJ6	0.00159486	-1.96354	Metabolism (Nucleotides)	Biofilm formation	Cellular community - prokaryotes	Cellular Processes
DK17	Late to PAO1	PA4969	cpdA	3',5'-cyclic adenosine monophosphate phosphodiesterase CpdA	Q9HUJ6	0.0257847	-1.39523	Metabolism (Nucleotides)	Biofilm formation	Cellular community - prokaryotes	Cellular Processes
DK36	Late to Early	PA4969	cpdA	3',5'-cyclic adenosine monophosphate phosphodiesterase CpdA	Q9HUJ6	0.0430821	-1.28346	Metabolism (Nucleotides)	Biofilm formation	Cellular community - prokaryotes	Cellular Processes
DK36	Late to PAO1	PA4969	cpdA	3',5'-cyclic adenosine monophosphate phosphodiesterase CpdA	Q9HUJ6	0.0192088	-1.48202	Metabolism (Nucleotides)	Biofilm formation	Cellular community - prokaryotes	Cellular Processes
DK03	Late to PAO1	PA0141	ppk2	GDP-polyphosphate phosphotransferase	Q9I6Z1	0.00113616	-1.71818	Metabolism (Nucleotides)	RNA degradation	Folding, sorting and degradation	Genetic Information Processing
DK12	Late to Early	PA0141	ppk2	GDP-polyphosphate phosphotransferase	Q9I6Z1	0.00796103	-1.4275	Metabolism (Nucleotides)	RNA degradation	Folding, sorting and degradation	Genetic Information Processing
DK12	Late to PAO1	PA0141	ppk2	GDP-polyphosphate phosphotransferase	Q9I6Z1	0.000273416	-1.91197	Metabolism (Nucleotides)	RNA degradation	Folding, sorting and degradation	Genetic Information Processing
DK17	Late to Early	PA0141	ppk2	GDP-polyphosphate phosphotransferase	Q9I6Z1	0.0038806	-1.55119	Metabolism (Nucleotides)	RNA degradation	Folding, sorting and degradation	Genetic Information Processing
DK17	Late to PAO1	PA0141	ppk2	GDP-polyphosphate phosphotransferase	Q9I6Z1	0.0020839	-1.63945	Metabolism (Nucleotides)	RNA degradation	Folding, sorting and degradation	Genetic Information Processing
DK36	Late to Early	PA0141	ppk2	GDP-polyphosphate phosphotransferase	Q9I6Z1	0.00428947	-1.52651	Metabolism (Nucleotides)	RNA degradation	Folding, sorting and degradation	Genetic Information Processing
DK36	Late to PAO1	PA0141	ppk2	GDP-polyphosphate phosphotransferase	Q9I6Z1	0.0070039	-1.449	Metabolism (Nucleotides)	RNA degradation	Folding, sorting and degradation	Genetic Information Processing
DK55	Late to Early	PA0141	ppk2	GDP-polyphosphate phosphotransferase	Q9I6Z1	8.64155e-09	-2.85662	Metabolism (Nucleotides)	RNA degradation	Folding, sorting and degradation	Genetic Information Processing
DK55	Early to PAO1	PA0141	ppk2	GDP-polyphosphate phosphotransferase	Q9I6Z1	0.0173124	-1.29681	Metabolism (Nucleotides)	RNA degradation	Folding, sorting and degradation	Genetic Information Processing
DK55	Late to PAO1	PA0141	ppk2	GDP-polyphosphate phosphotransferase	Q9I6Z1	1e-15	-4.15343	Metabolism (Nucleotides)	RNA degradation	Folding, sorting and degradation	Genetic Information Processing
DK03	Late to Early	PA4661	pagL	Lipid A deacylase PagL	Q9HVD1	0.0470105	-1.29779	Metabolism (Lipids)	Lipopolysaccharide biosynthesis	Glycan biosynthesis and metabolism	Metabolism
DK15	Late to Early	PA4661	pagL	Lipid A deacylase PagL	Q9HVD1	0.0405536	-1.34145	Metabolism (Lipids)	Lipopolysaccharide biosynthesis	Glycan biosynthesis and metabolism	Metabolism
DK15	Early to PAO1	PA4661	pagL	Lipid A deacylase PagL	Q9HVD1	0.0405536	1.34085	Metabolism (Lipids)	Lipopolysaccharide biosynthesis	Glycan biosynthesis and metabolism	Metabolism
DK36	Late to Early	PA2395	pvdO	PvdO	Q9I185	0.00326042	-1.5653	Metabolism (Inorganic ions)
DK36	Late to PAO1	PA2395	pvdO	PvdO	Q9I185	9.71211e-05	-2.05085	Metabolism (Inorganic ions)
DK41	Early to PAO1	PA2395	pvdO	PvdO	Q9I185	0.0165849	-1.2961	Metabolism (Inorganic ions)
DK41	Late to PAO1	PA2395	pvdO	PvdO	Q9I185	0.0379654	-1.13479	Metabolism (Inorganic ions)
DK55	Early to PAO1	PA2395	pvdO	PvdO	Q9I185	7.70041e-05	-2.08138	Metabolism (Inorganic ions)
DK55	Late to PAO1	PA2395	pvdO	PvdO	Q9I185	9.24084e-06	-2.33811	Metabolism (Inorganic ions)
DK55	Late to Early	PA2967	fabG	3-oxoacyl-[acyl-carrier-protein] reductase FabG	O54438	0.00698263	1.58989	Metabolism (Energy production and conversion)	Biotin metabolism	Metabolism of cofactors and vitamins	Metabolism
DK55	Late to PAO1	PA2967	fabG	3-oxoacyl-[acyl-carrier-protein] reductase FabG	O54438	0.000643999	1.9271	Metabolism (Energy production and conversion)	Biotin metabolism	Metabolism of cofactors and vitamins	Metabolism
DK55	Late to PAO1	PA3437	folM	Dihydromonapterin reductase, FolM	Q9HYG9	0.00601909	1.71477	Metabolism (Energy production and conversion)	One carbon pool by folate	Metabolism of cofactors and vitamins	Metabolism
DK03	Late to Early	PA4202	nmoA	Nitronate monooxygenase	Q9HWH9	0.0446813	1.24712	Metabolism (Energy production and conversion)	Nitrogen metabolism	Energy metabolism	Metabolism
DK12	Late to Early	PA0519	nirS	Nitrite reductase	P24474	0.00570856	-1.59584	Metabolism (Energy production and conversion)	Nitrogen metabolism	Energy metabolism	Metabolism
DK12	Late to PAO1	PA0519	nirS	Nitrite reductase	P24474	0.00148524	-1.83324	Metabolism (Energy production and conversion)	Nitrogen metabolism	Energy metabolism	Metabolism
DK13	Late to Early	PA0519	nirS	Nitrite reductase	P24474	0.00787482	1.53767	Metabolism (Energy production and conversion)	Nitrogen metabolism	Energy metabolism	Metabolism
DK17	Late to PAO1	PA0519	nirS	Nitrite reductase	P24474	0.00453663	-1.63366	Metabolism (Energy production and conversion)	Nitrogen metabolism	Energy metabolism	Metabolism
DK36	Late to PAO1	PA0519	nirS	Nitrite reductase	P24474	0.0388731	-1.26857	Metabolism (Energy production and conversion)	Nitrogen metabolism	Energy metabolism	Metabolism
DK55	Early to PAO1	PA0519	nirS	Nitrite reductase	P24474	0.0127897	-1.45757	Metabolism (Energy production and conversion)	Nitrogen metabolism	Energy metabolism	Metabolism
DK55	Late to PAO1	PA0519	nirS	Nitrite reductase	P24474	0.00870521	-1.51665	Metabolism (Energy production and conversion)	Nitrogen metabolism	Energy metabolism	Metabolism
DK55	Late to PAO1	PA1684	mtnD	Acireductone dioxygenase(1,2-dihydroxy-3-keto-5-methylthiopentene dioxygenase)	Q9I341	0.0461392	1.46463	Metabolism (Energy production and conversion)	Cysteine and methionine metabolism	Amino acid metabolism	Metabolism
DK55	Late to PAO1	PA2950	fabV	Enoyl-[acyl-carrier-protein] reductase [NADH]	Q9HZP8	0.0304376	1.46807	Metabolism (Energy production and conversion)	Fatty acid biosynthesis	Lipid metabolism	Metabolism
DK12	Late to Early	PA4515	piuC	PKHD-type hydroxylase PiuC	Q9HVQ7	0.00677378	1.58361	Metabolism (Energy production and conversion)
DK12	Late to PAO1	PA4515	piuC	PKHD-type hydroxylase PiuC	Q9HVQ7	0.00278549	1.76533	Metabolism (Energy production and conversion)
DK15	Late to Early	PA4515	piuC	PKHD-type hydroxylase PiuC	Q9HVQ7	0.00669708	-1.60606	Metabolism (Energy production and conversion)
DK15	Early to PAO1	PA4515	piuC	PKHD-type hydroxylase PiuC	Q9HVQ7	0.00698154	1.57035	Metabolism (Energy production and conversion)
DK55	Late to Early	PA4515	piuC	PKHD-type hydroxylase PiuC	Q9HVQ7	0.0275205	1.2956	Metabolism (Energy production and conversion)
DK55	Late to PAO1	PA4515	piuC	PKHD-type hydroxylase PiuC	Q9HVQ7	0.00158465	1.89057	Metabolism (Energy production and conversion)
DK03	Early to PAO1	PA0355	pfpI	Protease PfpI	Q9I6D8	2.09226e-05	2.27844	Defense mechanisms
DK03	Late to PAO1	PA0355	pfpI	Protease PfpI	Q9I6D8	0.00153873	1.70083	Defense mechanisms
DK12	Late to Early	PA0355	pfpI	Protease PfpI	Q9I6D8	8.33211e-06	2.42129	Defense mechanisms
DK12	Late to PAO1	PA0355	pfpI	Protease PfpI	Q9I6D8	1.69244e-05	2.31411	Defense mechanisms
DK17	Late to PAO1	PA0355	pfpI	Protease PfpI	Q9I6D8	0.00249293	1.622	Defense mechanisms
DK36	Late to Early	PA0355	pfpI	Protease PfpI	Q9I6D8	0.00153969	1.69164	Defense mechanisms
DK36	Late to PAO1	PA0355	pfpI	Protease PfpI	Q9I6D8	0.000353248	1.89023	Defense mechanisms
DK55	Late to PAO1	PA0355	pfpI	Protease PfpI	Q9I6D8	0.0441372	1.10934	Defense mechanisms
DK12	Late to Early	PA1900	phzB2	Phenazine biosynthesis protein PhzB2	Q9S508	0.0102113	1.29152	Defense mechanisms	Quorum sensing	Cellular community - prokaryotes	Cellular Processes
DK12	Early to PAO1	PA1900	phzB2	Phenazine biosynthesis protein PhzB2	Q9S508	1.09739e-08	2.75236	Defense mechanisms	Quorum sensing	Cellular community - prokaryotes	Cellular Processes
DK12	Late to PAO1	PA1900	phzB2	Phenazine biosynthesis protein PhzB2	Q9S508	1e-15	4.04388	Defense mechanisms	Quorum sensing	Cellular community - prokaryotes	Cellular Processes
DK13	Late to Early	PA1900	phzB2	Phenazine biosynthesis protein PhzB2	Q9S508	7.7339e-08	-2.59526	Defense mechanisms	Quorum sensing	Cellular community - prokaryotes	Cellular Processes
DK13	Early to PAO1	PA1900	phzB2	Phenazine biosynthesis protein PhzB2	Q9S508	1e-15	4.50965	Defense mechanisms	Quorum sensing	Cellular community - prokaryotes	Cellular Processes
DK13	Late to PAO1	PA1900	phzB2	Phenazine biosynthesis protein PhzB2	Q9S508	8.91009e-05	1.91439	Defense mechanisms	Quorum sensing	Cellular community - prokaryotes	Cellular Processes
DK15	Late to PAO1	PA1900	phzB2	Phenazine biosynthesis protein PhzB2	Q9S508	0.0321722	1.08119	Defense mechanisms	Quorum sensing	Cellular community - prokaryotes	Cellular Processes
DK17	Early to PAO1	PA1900	phzB2	Phenazine biosynthesis protein PhzB2	Q9S508	3.49051e-05	2.02002	Defense mechanisms	Quorum sensing	Cellular community - prokaryotes	Cellular Processes
DK17	Late to PAO1	PA1900	phzB2	Phenazine biosynthesis protein PhzB2	Q9S508	0.0276668	1.10925	Defense mechanisms	Quorum sensing	Cellular community - prokaryotes	Cellular Processes
DK36	Late to Early	PA1900	phzB2	Phenazine biosynthesis protein PhzB2	Q9S508	0.0244803	1.132	Defense mechanisms	Quorum sensing	Cellular community - prokaryotes	Cellular Processes
DK36	Late to PAO1	PA1900	phzB2	Phenazine biosynthesis protein PhzB2	Q9S508	0.0329067	1.07519	Defense mechanisms	Quorum sensing	Cellular community - prokaryotes	Cellular Processes
DK41	Late to Early	PA1900	phzB2	Phenazine biosynthesis protein PhzB2	Q9S508	5.3796e-11	-3.16661	Defense mechanisms	Quorum sensing	Cellular community - prokaryotes	Cellular Processes
DK41	Early to PAO1	PA1900	phzB2	Phenazine biosynthesis protein PhzB2	Q9S508	7.07984e-10	2.97606	Defense mechanisms	Quorum sensing	Cellular community - prokaryotes	Cellular Processes
DK55	Late to Early	PA1900	phzB2	Phenazine biosynthesis protein PhzB2	Q9S508	1.86702e-10	-3.07682	Defense mechanisms	Quorum sensing	Cellular community - prokaryotes	Cellular Processes
DK55	Early to PAO1	PA1900	phzB2	Phenazine biosynthesis protein PhzB2	Q9S508	1e-15	4.03974	Defense mechanisms	Quorum sensing	Cellular community - prokaryotes	Cellular Processes
DK13	Late to Early	PA2193	hcnA	Hydrogen cyanide synthase subunit HcnA	G3XD67	0.039478	-1.29771	Defense mechanisms	Cyanoamino acid metabolism	Metabolism of other amino acids	Metabolism
DK13	Early to PAO1	PA2193	hcnA	Hydrogen cyanide synthase subunit HcnA	G3XD67	0.000923423	1.94816	Defense mechanisms	Cyanoamino acid metabolism	Metabolism of other amino acids	Metabolism
DK13	Early to PAO1	PA2194	hcnB	Hydrogen cyanide synthase subunit HcnB	Q9I1S2	0.0169377	1.6165	Defense mechanisms	Cyanoamino acid metabolism	Metabolism of other amino acids	Metabolism
DK15	Late to Early	PA2194	hcnB	Hydrogen cyanide synthase subunit HcnB	Q9I1S2	0.0109539	1.75188	Defense mechanisms	Cyanoamino acid metabolism	Metabolism of other amino acids	Metabolism
DK12	Late to Early	PA4215	phzF1	Trans-2,3-dihydro-3-hydroxyanthranilate isomerase	O69754	0.00284067	1.55764	Defense mechanisms	Quorum sensing	Cellular community - prokaryotes	Cellular Processes
DK12	Early to PAO1	PA4215	phzF1	Trans-2,3-dihydro-3-hydroxyanthranilate isomerase	O69754	0.00100587	1.73127	Defense mechanisms	Quorum sensing	Cellular community - prokaryotes	Cellular Processes
DK12	Late to PAO1	PA4215	phzF1	Trans-2,3-dihydro-3-hydroxyanthranilate isomerase	O69754	9.5615e-11	3.28891	Defense mechanisms	Quorum sensing	Cellular community - prokaryotes	Cellular Processes
DK13	Early to PAO1	PA4215	phzF1	Trans-2,3-dihydro-3-hydroxyanthranilate isomerase	O69754	0.000282596	1.92032	Defense mechanisms	Quorum sensing	Cellular community - prokaryotes	Cellular Processes
DK13	Late to PAO1	PA4215	phzF1	Trans-2,3-dihydro-3-hydroxyanthranilate isomerase	O69754	7.45213e-05	2.07729	Defense mechanisms	Quorum sensing	Cellular community - prokaryotes	Cellular Processes
DK17	Early to PAO1	PA4215	phzF1	Trans-2,3-dihydro-3-hydroxyanthranilate isomerase	O69754	0.00717413	1.39841	Defense mechanisms	Quorum sensing	Cellular community - prokaryotes	Cellular Processes
DK41	Late to Early	PA4215	phzF1	Trans-2,3-dihydro-3-hydroxyanthranilate isomerase	O69754	0.00162958	-1.66075	Defense mechanisms	Quorum sensing	Cellular community - prokaryotes	Cellular Processes
DK41	Early to PAO1	PA4215	phzF1	Trans-2,3-dihydro-3-hydroxyanthranilate isomerase	O69754	0.000219064	1.96043	Defense mechanisms	Quorum sensing	Cellular community - prokaryotes	Cellular Processes
DK55	Late to Early	PA4215	phzF1	Trans-2,3-dihydro-3-hydroxyanthranilate isomerase	O69754	0.0160262	-1.26675	Defense mechanisms	Quorum sensing	Cellular community - prokaryotes	Cellular Processes
DK55	Early to PAO1	PA4215	phzF1	Trans-2,3-dihydro-3-hydroxyanthranilate isomerase	O69754	0.00297281	1.54844	Defense mechanisms	Quorum sensing	Cellular community - prokaryotes	Cellular Processes
DK03	Late to Early	PA0044	exoT	Exoenzyme T [Includes: GTPase-activating protein	Q9I788	0.00380419	1.55935	Defense mechanisms
DK03	Early to PAO1	PA0044	exoT	Exoenzyme T [Includes: GTPase-activating protein	Q9I788	0.00205624	-1.65549	Defense mechanisms
DK12	Late to Early	PA0044	exoT	Exoenzyme T [Includes: GTPase-activating protein	Q9I788	0.00454089	-1.50725	Defense mechanisms
DK12	Late to PAO1	PA0044	exoT	Exoenzyme T [Includes: GTPase-activating protein	Q9I788	0.00232428	-1.63549	Defense mechanisms
DK15	Late to Early	PA0044	exoT	Exoenzyme T [Includes: GTPase-activating protein	Q9I788	1e-14	-3.72426	Defense mechanisms
DK15	Early to PAO1	PA0044	exoT	Exoenzyme T [Includes: GTPase-activating protein	Q9I788	1e-15	3.91586	Defense mechanisms
DK41	Late to Early	PA0044	exoT	Exoenzyme T [Includes: GTPase-activating protein	Q9I788	0.0440679	1.12319	Defense mechanisms
DK17	Late to Early	PA0077	tssM1	Type VI secretion system component TssM1	Q9I755	0.0462718	1.32875	Defense mechanisms	Biofilm formation	Cellular community - prokaryotes	Cellular Processes
DK12	Late to Early	PA0079	tssK1	Type VI secretion system baseplate component TssK1	Q9I753	0.00120287	1.75985	Defense mechanisms	Biofilm formation	Cellular community - prokaryotes	Cellular Processes
DK12	Late to PAO1	PA0079	tssK1	Type VI secretion system baseplate component TssK1	Q9I753	2.25171e-05	2.28833	Defense mechanisms	Biofilm formation	Cellular community - prokaryotes	Cellular Processes
DK15	Late to Early	PA0079	tssK1	Type VI secretion system baseplate component TssK1	Q9I753	0.0412156	1.16061	Defense mechanisms	Biofilm formation	Cellular community - prokaryotes	Cellular Processes
DK36	Late to Early	PA0079	tssK1	Type VI secretion system baseplate component TssK1	Q9I753	0.0216342	1.31019	Defense mechanisms	Biofilm formation	Cellular community - prokaryotes	Cellular Processes
DK36	Late to PAO1	PA0079	tssK1	Type VI secretion system baseplate component TssK1	Q9I753	0.0353627	1.20646	Defense mechanisms	Biofilm formation	Cellular community - prokaryotes	Cellular Processes
DK12	Late to Early	PA0083	tssB1	Type VI secretion system sheath protein TssB1	Q9I749	2.04862e-05	2.20564	Defense mechanisms	Biofilm formation	Cellular community - prokaryotes	Cellular Processes
DK12	Late to PAO1	PA0083	tssB1	Type VI secretion system sheath protein TssB1	Q9I749	6.21277e-10	3.11976	Defense mechanisms	Biofilm formation	Cellular community - prokaryotes	Cellular Processes
DK15	Late to Early	PA0083	tssB1	Type VI secretion system sheath protein TssB1	Q9I749	0.00495167	1.49962	Defense mechanisms	Biofilm formation	Cellular community - prokaryotes	Cellular Processes
DK15	Late to PAO1	PA0083	tssB1	Type VI secretion system sheath protein TssB1	Q9I749	0.0159446	1.30552	Defense mechanisms	Biofilm formation	Cellular community - prokaryotes	Cellular Processes
DK17	Late to Early	PA0083	tssB1	Type VI secretion system sheath protein TssB1	Q9I749	0.0309896	1.17809	Defense mechanisms	Biofilm formation	Cellular community - prokaryotes	Cellular Processes
DK17	Late to PAO1	PA0083	tssB1	Type VI secretion system sheath protein TssB1	Q9I749	0.00191746	1.64965	Defense mechanisms	Biofilm formation	Cellular community - prokaryotes	Cellular Processes
DK36	Late to Early	PA0083	tssB1	Type VI secretion system sheath protein TssB1	Q9I749	0.00221986	1.62718	Defense mechanisms	Biofilm formation	Cellular community - prokaryotes	Cellular Processes
DK36	Late to PAO1	PA0083	tssB1	Type VI secretion system sheath protein TssB1	Q9I749	0.000979486	1.73895	Defense mechanisms	Biofilm formation	Cellular community - prokaryotes	Cellular Processes
DK55	Early to PAO1	PA0083	tssB1	Type VI secretion system sheath protein TssB1	Q9I749	0.0350387	1.14817	Defense mechanisms	Biofilm formation	Cellular community - prokaryotes	Cellular Processes
DK55	Late to PAO1	PA0083	tssB1	Type VI secretion system sheath protein TssB1	Q9I749	0.00143293	1.68941	Defense mechanisms	Biofilm formation	Cellular community - prokaryotes	Cellular Processes
DK12	Late to Early	PA0084	tssC1	Type VI secretion system sheath protein TssC1	Q9I748	0.000181679	2.01184	Defense mechanisms	Biofilm formation	Cellular community - prokaryotes	Cellular Processes
DK12	Late to PAO1	PA0084	tssC1	Type VI secretion system sheath protein TssC1	Q9I748	7.17273e-08	2.78074	Defense mechanisms	Biofilm formation	Cellular community - prokaryotes	Cellular Processes
DK15	Late to Early	PA0084	tssC1	Type VI secretion system sheath protein TssC1	Q9I748	0.0277789	1.25666	Defense mechanisms	Biofilm formation	Cellular community - prokaryotes	Cellular Processes
DK17	Late to PAO1	PA0084	tssC1	Type VI secretion system sheath protein TssC1	Q9I748	0.0129131	1.40013	Defense mechanisms	Biofilm formation	Cellular community - prokaryotes	Cellular Processes
DK36	Late to Early	PA0084	tssC1	Type VI secretion system sheath protein TssC1	Q9I748	0.0144882	1.37365	Defense mechanisms	Biofilm formation	Cellular community - prokaryotes	Cellular Processes
DK36	Late to PAO1	PA0084	tssC1	Type VI secretion system sheath protein TssC1	Q9I748	0.00628549	1.52555	Defense mechanisms	Biofilm formation	Cellular community - prokaryotes	Cellular Processes
DK55	Late to PAO1	PA0084	tssC1	Type VI secretion system sheath protein TssC1	Q9I748	0.018841	1.33064	Defense mechanisms	Biofilm formation	Cellular community - prokaryotes	Cellular Processes
DK12	Late to Early	PA0085	hcp1	Protein hcp1	Q9I747	6.43792e-06	2.30222	Defense mechanisms	Biofilm formation	Cellular community - prokaryotes	Cellular Processes
DK12	Late to PAO1	PA0085	hcp1	Protein hcp1	Q9I747	9.5012e-11	3.24444	Defense mechanisms	Biofilm formation	Cellular community - prokaryotes	Cellular Processes
DK15	Late to Early	PA0085	hcp1	Protein hcp1	Q9I747	0.00363305	1.53648	Defense mechanisms	Biofilm formation	Cellular community - prokaryotes	Cellular Processes
DK15	Late to PAO1	PA0085	hcp1	Protein hcp1	Q9I747	0.0125009	1.33464	Defense mechanisms	Biofilm formation	Cellular community - prokaryotes	Cellular Processes
DK17	Late to Early	PA0085	hcp1	Protein hcp1	Q9I747	0.0132367	1.32292	Defense mechanisms	Biofilm formation	Cellular community - prokaryotes	Cellular Processes
DK17	Late to PAO1	PA0085	hcp1	Protein hcp1	Q9I747	0.000403949	1.83104	Defense mechanisms	Biofilm formation	Cellular community - prokaryotes	Cellular Processes
DK36	Late to Early	PA0085	hcp1	Protein hcp1	Q9I747	0.00272939	1.57874	Defense mechanisms	Biofilm formation	Cellular community - prokaryotes	Cellular Processes
DK36	Late to PAO1	PA0085	hcp1	Protein hcp1	Q9I747	0.00144211	1.66748	Defense mechanisms	Biofilm formation	Cellular community - prokaryotes	Cellular Processes
DK55	Early to PAO1	PA0085	hcp1	Protein hcp1	Q9I747	0.0161811	1.27703	Defense mechanisms	Biofilm formation	Cellular community - prokaryotes	Cellular Processes
DK55	Late to PAO1	PA0085	hcp1	Protein hcp1	Q9I747	0.000119013	1.98888	Defense mechanisms	Biofilm formation	Cellular community - prokaryotes	Cellular Processes
DK12	Late to Early	PA0088	tssF1	Type VI secretion system component TssF1	Q9I744	3.53466e-07	2.56317	Defense mechanisms
DK12	Late to PAO1	PA0088	tssF1	Type VI secretion system component TssF1	Q9I744	2.33456e-09	2.98027	Defense mechanisms
DK17	Late to Early	PA0088	tssF1	Type VI secretion system component TssF1	Q9I744	6.77098e-05	2.04635	Defense mechanisms
DK17	Late to PAO1	PA0088	tssF1	Type VI secretion system component TssF1	Q9I744	0.000152947	1.95329	Defense mechanisms
DK36	Late to Early	PA0088	tssF1	Type VI secretion system component TssF1	Q9I744	0.0253548	1.23097	Defense mechanisms
DK03	Late to Early	PA0091	vgrG1a	Type VI secretion system spike protein VgrG1a	Q9I741	0.0316393	-1.11061	Defense mechanisms	Bacterial secretion system	Membrane transport	Environmental Information Processing
DK03	Late to PAO1	PA0091	vgrG1a	Type VI secretion system spike protein VgrG1a	Q9I741	0.0180799	-1.21674	Defense mechanisms	Bacterial secretion system	Membrane transport	Environmental Information Processing
DK12	Late to Early	PA0091	vgrG1a	Type VI secretion system spike protein VgrG1a	Q9I741	1.16768e-09	2.97596	Defense mechanisms	Bacterial secretion system	Membrane transport	Environmental Information Processing
DK12	Late to PAO1	PA0091	vgrG1a	Type VI secretion system spike protein VgrG1a	Q9I741	6.16e-13	3.53211	Defense mechanisms	Bacterial secretion system	Membrane transport	Environmental Information Processing
DK15	Late to Early	PA0091	vgrG1a	Type VI secretion system spike protein VgrG1a	Q9I741	0.00127089	1.63745	Defense mechanisms	Bacterial secretion system	Membrane transport	Environmental Information Processing
DK15	Early to PAO1	PA0091	vgrG1a	Type VI secretion system spike protein VgrG1a	Q9I741	0.0361417	-1.083	Defense mechanisms	Bacterial secretion system	Membrane transport	Environmental Information Processing
DK17	Late to Early	PA0091	vgrG1a	Type VI secretion system spike protein VgrG1a	Q9I741	3.65497e-06	2.31088	Defense mechanisms	Bacterial secretion system	Membrane transport	Environmental Information Processing
DK17	Late to PAO1	PA0091	vgrG1a	Type VI secretion system spike protein VgrG1a	Q9I741	3.5113e-06	2.3183	Defense mechanisms	Bacterial secretion system	Membrane transport	Environmental Information Processing
DK36	Late to Early	PA0091	vgrG1a	Type VI secretion system spike protein VgrG1a	Q9I741	0.0125599	1.28331	Defense mechanisms	Bacterial secretion system	Membrane transport	Environmental Information Processing
DK36	Late to PAO1	PA0091	vgrG1a	Type VI secretion system spike protein VgrG1a	Q9I741	3.35358e-05	2.07901	Defense mechanisms	Bacterial secretion system	Membrane transport	Environmental Information Processing
DK55	Late to Early	PA0091	vgrG1a	Type VI secretion system spike protein VgrG1a	Q9I741	1.35297e-05	-2.17566	Defense mechanisms	Bacterial secretion system	Membrane transport	Environmental Information Processing
DK55	Early to PAO1	PA0091	vgrG1a	Type VI secretion system spike protein VgrG1a	Q9I741	0.00443405	1.44971	Defense mechanisms	Bacterial secretion system	Membrane transport	Environmental Information Processing
DK03	Early to PAO1	PA0094	eagT6	Effector EagT6	Q9I738	0.0196061	-1.21381	Defense mechanisms
DK03	Late to PAO1	PA0094	eagT6	Effector EagT6	Q9I738	0.034908	-1.10358	Defense mechanisms
DK12	Late to Early	PA0094	eagT6	Effector EagT6	Q9I738	2.7121e-06	2.35825	Defense mechanisms
DK12	Late to PAO1	PA0094	eagT6	Effector EagT6	Q9I738	5.01734e-10	3.08715	Defense mechanisms
DK17	Late to Early	PA0094	eagT6	Effector EagT6	Q9I738	0.0257257	1.16488	Defense mechanisms
DK17	Late to PAO1	PA0094	eagT6	Effector EagT6	Q9I738	0.0010526	1.67777	Defense mechanisms
DK36	Late to Early	PA0094	eagT6	Effector EagT6	Q9I738	0.000146038	1.94128	Defense mechanisms
DK36	Late to PAO1	PA0094	eagT6	Effector EagT6	Q9I738	0.000729395	1.73409	Defense mechanisms
DK55	Late to Early	PA0094	eagT6	Effector EagT6	Q9I738	0.00492198	1.44847	Defense mechanisms
DK55	Late to PAO1	PA0094	eagT6	Effector EagT6	Q9I738	8.42545e-05	2.00647	Defense mechanisms
DK12	Late to Early	PA0095	vgrG1b	Type VI secretion system spike protein VgrG1b	Q9I737	0.0017231	1.75149	Defense mechanisms	Bacterial secretion system	Membrane transport	Environmental Information Processing
DK12	Late to PAO1	PA0095	vgrG1b	Type VI secretion system spike protein VgrG1b	Q9I737	3.16229e-06	2.46041	Defense mechanisms	Bacterial secretion system	Membrane transport	Environmental Information Processing
DK36	Late to PAO1	PA0095	vgrG1b	Type VI secretion system spike protein VgrG1b	Q9I737	0.00484061	1.59216	Defense mechanisms	Bacterial secretion system	Membrane transport	Environmental Information Processing
DK41	Early to PAO1	PA0095	vgrG1b	Type VI secretion system spike protein VgrG1b	Q9I737	0.0301137	1.22336	Defense mechanisms	Bacterial secretion system	Membrane transport	Environmental Information Processing
DK55	Early to PAO1	PA0095	vgrG1b	Type VI secretion system spike protein VgrG1b	Q9I737	0.0154814	1.36918	Defense mechanisms	Bacterial secretion system	Membrane transport	Environmental Information Processing
DK03	Late to Early	PA0263	hcpA	Major exported protein hcpA	Q9HI36	0.0321598	-1.07116	Defense mechanisms	Biofilm formation	Cellular community - prokaryotes	Cellular Processes
DK03	Early to PAO1	PA0263	hcpA	Major exported protein hcpA	Q9HI36	2.32463e-08	2.68673	Defense mechanisms	Biofilm formation	Cellular community - prokaryotes	Cellular Processes
DK03	Late to PAO1	PA0263	hcpA	Major exported protein hcpA	Q9HI36	0.00103416	1.61558	Defense mechanisms	Biofilm formation	Cellular community - prokaryotes	Cellular Processes
DK12	Late to Early	PA0263	hcpA	Major exported protein hcpA	Q9HI36	1e-15	6.23385	Defense mechanisms	Biofilm formation	Cellular community - prokaryotes	Cellular Processes
DK12	Late to PAO1	PA0263	hcpA	Major exported protein hcpA	Q9HI36	1e-15	6.86783	Defense mechanisms	Biofilm formation	Cellular community - prokaryotes	Cellular Processes
DK13	Late to Early	PA0263	hcpA	Major exported protein hcpA	Q9HI36	0.00449957	1.40472	Defense mechanisms	Biofilm formation	Cellular community - prokaryotes	Cellular Processes
DK13	Late to PAO1	PA0263	hcpA	Major exported protein hcpA	Q9HI36	0.000593847	1.68702	Defense mechanisms	Biofilm formation	Cellular community - prokaryotes	Cellular Processes
DK15	Late to Early	PA0263	hcpA	Major exported protein hcpA	Q9HI36	0.00449957	-1.406	Defense mechanisms	Biofilm formation	Cellular community - prokaryotes	Cellular Processes
DK15	Early to PAO1	PA0263	hcpA	Major exported protein hcpA	Q9HI36	0.0123619	1.24045	Defense mechanisms	Biofilm formation	Cellular community - prokaryotes	Cellular Processes
DK17	Late to Early	PA0263	hcpA	Major exported protein hcpA	Q9HI36	1e-15	3.90017	Defense mechanisms	Biofilm formation	Cellular community - prokaryotes	Cellular Processes
DK17	Early to PAO1	PA0263	hcpA	Major exported protein hcpA	Q9HI36	2.54185e-08	2.67791	Defense mechanisms	Biofilm formation	Cellular community - prokaryotes	Cellular Processes
DK17	Late to PAO1	PA0263	hcpA	Major exported protein hcpA	Q9HI36	1e-15	6.57808	Defense mechanisms	Biofilm formation	Cellular community - prokaryotes	Cellular Processes
DK36	Late to Early	PA0263	hcpA	Major exported protein hcpA	Q9HI36	1.6142e-05	2.09324	Defense mechanisms	Biofilm formation	Cellular community - prokaryotes	Cellular Processes
DK36	Late to PAO1	PA0263	hcpA	Major exported protein hcpA	Q9HI36	5.22268e-08	2.61733	Defense mechanisms	Biofilm formation	Cellular community - prokaryotes	Cellular Processes
DK41	Early to PAO1	PA0263	hcpA	Major exported protein hcpA	Q9HI36	0.00930825	1.28586	Defense mechanisms	Biofilm formation	Cellular community - prokaryotes	Cellular Processes
DK41	Late to PAO1	PA0263	hcpA	Major exported protein hcpA	Q9HI36	0.000329752	1.75802	Defense mechanisms	Biofilm formation	Cellular community - prokaryotes	Cellular Processes
DK55	Late to Early	PA0263	hcpA	Major exported protein hcpA	Q9HI36	5e-15	3.72443	Defense mechanisms	Biofilm formation	Cellular community - prokaryotes	Cellular Processes
DK55	Early to PAO1	PA0263	hcpA	Major exported protein hcpA	Q9HI36	0.04212	-1.01498	Defense mechanisms	Biofilm formation	Cellular community - prokaryotes	Cellular Processes
DK55	Late to PAO1	PA0263	hcpA	Major exported protein hcpA	Q9HI36	1.82227e-08	2.70945	Defense mechanisms	Biofilm formation	Cellular community - prokaryotes	Cellular Processes
DK12	Late to Early	PA0707	toxR	Exotoxin A regulatory protein	P09852	0.0212761	1.45533	Defense mechanisms
DK36	Late to Early	PA0707	toxR	Exotoxin A regulatory protein	P09852	0.00890555	-1.66797	Defense mechanisms
DK36	Late to PAO1	PA0707	toxR	Exotoxin A regulatory protein	P09852	0.0104269	-1.62638	Defense mechanisms
DK41	Late to Early	PA0707	toxR	Exotoxin A regulatory protein	P09852	0.0277312	1.40668	Defense mechanisms
DK12	Late to Early	PA0778	icp	Inhibitor of cysteine peptidase	Q9I5G0	0.0208617	1.47092	Defense mechanisms
DK12	Early to PAO1	PA0778	icp	Inhibitor of cysteine peptidase	Q9I5G0	0.0428152	-1.2762	Defense mechanisms
DK41	Late to PAO1	PA0778	icp	Inhibitor of cysteine peptidase	Q9I5G0	0.0225806	-1.41297	Defense mechanisms
DK12	Late to PAO1	PA0852	cbpD	Chitin-binding protein CbpD	Q9I589	0.00161437	1.84082	Defense mechanisms
DK13	Late to Early	PA0852	cbpD	Chitin-binding protein CbpD	Q9I589	0.010928	-1.458	Defense mechanisms
DK13	Early to PAO1	PA0852	cbpD	Chitin-binding protein CbpD	Q9I589	0.0188863	1.36888	Defense mechanisms
DK17	Early to PAO1	PA0852	cbpD	Chitin-binding protein CbpD	Q9I589	0.00629549	1.57248	Defense mechanisms
DK41	Early to PAO1	PA0852	cbpD	Chitin-binding protein CbpD	Q9I589	0.010928	1.47625	Defense mechanisms
DK03	Early to PAO1	PA0985	pyoS5	Pyocin S5	Q9I4Y4	0.0274366	-1.45234	Defense mechanisms
DK12	Late to PAO1	PA0985	pyoS5	Pyocin S5	Q9I4Y4	0.0174921	-1.70017	Defense mechanisms
DK17	Late to PAO1	PA0985	pyoS5	Pyocin S5	Q9I4Y4	0.0228652	-1.52658	Defense mechanisms
DK36	Late to PAO1	PA0985	pyoS5	Pyocin S5	Q9I4Y4	0.0228652	-1.54358	Defense mechanisms
DK55	Late to PAO1	PA0985	pyoS5	Pyocin S5	Q9I4Y4	0.0174921	-1.69106	Defense mechanisms
DK03	Early to PAO1	PA1151	imm2	Pyocin-S2 immunity protein	Q06579	2.2457e-11	-3.23035	Defense mechanisms
DK03	Late to PAO1	PA1151	imm2	Pyocin-S2 immunity protein	Q06579	1e-15	-4.08974	Defense mechanisms
DK12	Late to Early	PA1151	imm2	Pyocin-S2 immunity protein	Q06579	3.89281e-06	2.24996	Defense mechanisms
DK12	Early to PAO1	PA1151	imm2	Pyocin-S2 immunity protein	Q06579	0.00229204	-1.49334	Defense mechanisms
DK13	Late to Early	PA1151	imm2	Pyocin-S2 immunity protein	Q06579	0.000339285	-1.74588	Defense mechanisms
DK13	Early to PAO1	PA1151	imm2	Pyocin-S2 immunity protein	Q06579	0.006717	-1.33806	Defense mechanisms
DK13	Late to PAO1	PA1151	imm2	Pyocin-S2 immunity protein	Q06579	1.7528e-10	-3.08394	Defense mechanisms
DK15	Late to Early	PA1151	imm2	Pyocin-S2 immunity protein	Q06579	0.0067971	1.3345	Defense mechanisms
DK15	Early to PAO1	PA1151	imm2	Pyocin-S2 immunity protein	Q06579	2.85e-12	-3.36914	Defense mechanisms
DK15	Late to PAO1	PA1151	imm2	Pyocin-S2 immunity protein	Q06579	3.07139e-05	-2.03463	Defense mechanisms
DK36	Early to PAO1	PA1151	imm2	Pyocin-S2 immunity protein	Q06579	0.043796	-1.00006	Defense mechanisms
DK41	Late to Early	PA1151	imm2	Pyocin-S2 immunity protein	Q06579	0.00081825	1.63209	Defense mechanisms
DK41	Early to PAO1	PA1151	imm2	Pyocin-S2 immunity protein	Q06579	3.73369e-10	-3.0262	Defense mechanisms
DK41	Late to PAO1	PA1151	imm2	Pyocin-S2 immunity protein	Q06579	0.004665	-1.39411	Defense mechanisms
DK55	Late to Early	PA1151	imm2	Pyocin-S2 immunity protein	Q06579	0.000270402	1.77723	Defense mechanisms
DK55	Early to PAO1	PA1151	imm2	Pyocin-S2 immunity protein	Q06579	2e-15	-3.8436	Defense mechanisms
DK55	Late to PAO1	PA1151	imm2	Pyocin-S2 immunity protein	Q06579	2.3761e-05	-2.06637	Defense mechanisms
DK03	Early to PAO1	PA1511	vgrG2a	Type VI secretion system spike protein VgrG2a	Q9I3K1	0.0290368	-1.15016	Defense mechanisms	Bacterial secretion system	Membrane transport	Environmental Information Processing
DK12	Late to Early	PA1511	vgrG2a	Type VI secretion system spike protein VgrG2a	Q9I3K1	0.00264052	1.55727	Defense mechanisms	Bacterial secretion system	Membrane transport	Environmental Information Processing
DK12	Late to PAO1	PA1511	vgrG2a	Type VI secretion system spike protein VgrG2a	Q9I3K1	0.00608665	1.42775	Defense mechanisms	Bacterial secretion system	Membrane transport	Environmental Information Processing
DK13	Late to Early	PA1511	vgrG2a	Type VI secretion system spike protein VgrG2a	Q9I3K1	0.00824154	-1.37643	Defense mechanisms	Bacterial secretion system	Membrane transport	Environmental Information Processing
DK13	Late to PAO1	PA1511	vgrG2a	Type VI secretion system spike protein VgrG2a	Q9I3K1	3.00969e-05	-2.11763	Defense mechanisms	Bacterial secretion system	Membrane transport	Environmental Information Processing
DK15	Early to PAO1	PA1511	vgrG2a	Type VI secretion system spike protein VgrG2a	Q9I3K1	4.47359e-06	-2.33485	Defense mechanisms	Bacterial secretion system	Membrane transport	Environmental Information Processing
DK15	Late to PAO1	PA1511	vgrG2a	Type VI secretion system spike protein VgrG2a	Q9I3K1	0.00335822	-1.51987	Defense mechanisms	Bacterial secretion system	Membrane transport	Environmental Information Processing
DK17	Late to PAO1	PA1511	vgrG2a	Type VI secretion system spike protein VgrG2a	Q9I3K1	0.0107166	1.32718	Defense mechanisms	Bacterial secretion system	Membrane transport	Environmental Information Processing
DK55	Late to Early	PA1511	vgrG2a	Type VI secretion system spike protein VgrG2a	Q9I3K1	0.0438926	1.06904	Defense mechanisms	Bacterial secretion system	Membrane transport	Environmental Information Processing
DK15	Late to Early	PA1706	pcrV	Type III secretion protein PcrV	G3XD49	1.324e-12	-3.46302	Defense mechanisms
DK15	Early to PAO1	PA1706	pcrV	Type III secretion protein PcrV	G3XD49	3.19e-13	3.55615	Defense mechanisms
DK15	Late to Early	PA1708	popB	Translocator protein PopB	Q9I324	1.32572e-06	-2.46726	Defense mechanisms
DK15	Early to PAO1	PA1708	popB	Translocator protein PopB	Q9I324	1.66932e-06	2.44027	Defense mechanisms
DK03	Late to Early	PA1709	popD	Translocator outer membrane protein PopD	Q9I323	0.000197133	1.9312	Defense mechanisms
DK13	Late to Early	PA1709	popD	Translocator outer membrane protein PopD	Q9I323	0.0424867	-1.13116	Defense mechanisms
DK13	Late to PAO1	PA1709	popD	Translocator outer membrane protein PopD	Q9I323	5.85774e-05	-2.06575	Defense mechanisms
DK15	Late to Early	PA1709	popD	Translocator outer membrane protein PopD	Q9I323	1e-15	-4.16327	Defense mechanisms
DK15	Early to PAO1	PA1709	popD	Translocator outer membrane protein PopD	Q9I323	5.75324e-09	2.87517	Defense mechanisms
DK15	Late to PAO1	PA1709	popD	Translocator outer membrane protein PopD	Q9I323	0.0183421	-1.28811	Defense mechanisms
DK41	Late to Early	PA1709	popD	Translocator outer membrane protein PopD	Q9I323	0.0404763	1.14457	Defense mechanisms
DK12	Late to PAO1	PA1715	pscB	Type III export apparatus protein	Q9I320	0.049499	-1.27748	Defense mechanisms
DK55	Late to PAO1	PA1715	pscB	Type III export apparatus protein	Q9I320	0.0114643	-1.60803	Defense mechanisms
DK15	Late to Early	PA1719	pscF	Type III needle protein PscF	P95434	2.87621e-08	-2.76675	Defense mechanisms	Bacterial secretion system	Membrane transport	Environmental Information Processing
DK15	Early to PAO1	PA1719	pscF	Type III needle protein PscF	P95434	2.02055e-09	2.99047	Defense mechanisms	Bacterial secretion system	Membrane transport	Environmental Information Processing
DK55	Late to Early	PA1719	pscF	Type III needle protein PscF	P95434	1.80897e-06	-2.38094	Defense mechanisms	Bacterial secretion system	Membrane transport	Environmental Information Processing
DK55	Late to PAO1	PA1719	pscF	Type III needle protein PscF	P95434	1.12384e-05	-2.20391	Defense mechanisms	Bacterial secretion system	Membrane transport	Environmental Information Processing
DK03	Late to PAO1	PA1845	tsi1	Immune protein Tsi1	Q9I2Q0	0.0487695	-0.981961	Defense mechanisms
DK12	Late to Early	PA1845	tsi1	Immune protein Tsi1	Q9I2Q0	7.68516e-05	1.92648	Defense mechanisms
DK12	Early to PAO1	PA1845	tsi1	Immune protein Tsi1	Q9I2Q0	0.036387	1.04933	Defense mechanisms
DK12	Late to PAO1	PA1845	tsi1	Immune protein Tsi1	Q9I2Q0	7.36819e-10	2.97581	Defense mechanisms
DK13	Late to Early	PA1845	tsi1	Immune protein Tsi1	Q9I2Q0	0.00453432	-1.39454	Defense mechanisms
DK13	Late to PAO1	PA1845	tsi1	Immune protein Tsi1	Q9I2Q0	5.45293e-05	-1.96625	Defense mechanisms
DK15	Late to Early	PA1845	tsi1	Immune protein Tsi1	Q9I2Q0	1e-15	3.96213	Defense mechanisms
DK15	Early to PAO1	PA1845	tsi1	Immune protein Tsi1	Q9I2Q0	1e-15	-3.92947	Defense mechanisms
DK17	Late to Early	PA1845	tsi1	Immune protein Tsi1	Q9I2Q0	1.67e-13	3.54644	Defense mechanisms
DK17	Early to PAO1	PA1845	tsi1	Immune protein Tsi1	Q9I2Q0	0.000169242	-1.83356	Defense mechanisms
DK17	Late to PAO1	PA1845	tsi1	Immune protein Tsi1	Q9I2Q0	0.000443185	1.71288	Defense mechanisms
DK36	Late to Early	PA1845	tsi1	Immune protein Tsi1	Q9I2Q0	2.52288e-05	2.05639	Defense mechanisms
DK36	Early to PAO1	PA1845	tsi1	Immune protein Tsi1	Q9I2Q0	0.0485796	-0.986633	Defense mechanisms
DK36	Late to PAO1	PA1845	tsi1	Immune protein Tsi1	Q9I2Q0	0.0331633	1.06975	Defense mechanisms
DK41	Late to PAO1	PA1845	tsi1	Immune protein Tsi1	Q9I2Q0	0.00252642	-1.48122	Defense mechanisms
DK55	Early to PAO1	PA1845	tsi1	Immune protein Tsi1	Q9I2Q0	0.00252642	1.48032	Defense mechanisms
DK12	Late to PAO1	PA2685	vgrG1c	Type VI secretion system spike protein VgrG1c	Q9I0F3	0.0179885	1.609	Defense mechanisms	Bacterial secretion system	Membrane transport	Environmental Information Processing
DK03	Early to PAO1	PA2702	tse2	Toxin Tse2	Q9I0E0	0.000440166	1.79223	Defense mechanisms
DK03	Late to PAO1	PA2702	tse2	Toxin Tse2	Q9I0E0	0.0327781	1.15605	Defense mechanisms
DK12	Late to Early	PA2702	tse2	Toxin Tse2	Q9I0E0	7.94208e-10	3.0219	Defense mechanisms
DK12	Late to PAO1	PA2702	tse2	Toxin Tse2	Q9I0E0	1e-15	4.01504	Defense mechanisms
DK13	Early to PAO1	PA2702	tse2	Toxin Tse2	Q9I0E0	0.0402676	1.11234	Defense mechanisms
DK17	Late to Early	PA2702	tse2	Toxin Tse2	Q9I0E0	2.0731e-10	3.1391	Defense mechanisms
DK17	Late to PAO1	PA2702	tse2	Toxin Tse2	Q9I0E0	1.1729e-11	3.36411	Defense mechanisms
DK36	Late to Early	PA2702	tse2	Toxin Tse2	Q9I0E0	0.0104829	1.3417	Defense mechanisms
DK36	Late to PAO1	PA2702	tse2	Toxin Tse2	Q9I0E0	0.00202255	1.5912	Defense mechanisms
DK55	Late to Early	PA2702	tse2	Toxin Tse2	Q9I0E0	0.0345134	1.14441	Defense mechanisms
DK55	Early to PAO1	PA2702	tse2	Toxin Tse2	Q9I0E0	0.000697214	1.72975	Defense mechanisms
DK55	Late to PAO1	PA2702	tse2	Toxin Tse2	Q9I0E0	5.44462e-09	2.87415	Defense mechanisms
DK03	Early to PAO1	PA2703	tsi2	Immune protein Tsi2	Q9I0D9	0.0029084	1.51895	Defense mechanisms
DK12	Late to Early	PA2703	tsi2	Immune protein Tsi2	Q9I0D9	4.549e-12	3.38006	Defense mechanisms
DK12	Early to PAO1	PA2703	tsi2	Immune protein Tsi2	Q9I0D9	0.0364821	1.09101	Defense mechanisms
DK12	Late to PAO1	PA2703	tsi2	Immune protein Tsi2	Q9I0D9	1e-15	4.47106	Defense mechanisms
DK13	Late to Early	PA2703	tsi2	Immune protein Tsi2	Q9I0D9	0.0352247	1.09953	Defense mechanisms
DK13	Late to PAO1	PA2703	tsi2	Immune protein Tsi2	Q9I0D9	0.00170604	1.59543	Defense mechanisms
DK17	Late to Early	PA2703	tsi2	Immune protein Tsi2	Q9I0D9	1.33853e-07	2.59222	Defense mechanisms
DK17	Late to PAO1	PA2703	tsi2	Immune protein Tsi2	Q9I0D9	2.2909e-11	3.27111	Defense mechanisms
DK36	Late to Early	PA2703	tsi2	Immune protein Tsi2	Q9I0D9	0.0213876	1.20182	Defense mechanisms
DK36	Late to PAO1	PA2703	tsi2	Immune protein Tsi2	Q9I0D9	0.00036047	1.80259	Defense mechanisms
DK41	Late to Early	PA2703	tsi2	Immune protein Tsi2	Q9I0D9	0.00751023	-1.37609	Defense mechanisms
DK41	Early to PAO1	PA2703	tsi2	Immune protein Tsi2	Q9I0D9	0.00570255	1.41752	Defense mechanisms
DK55	Early to PAO1	PA2703	tsi2	Immune protein Tsi2	Q9I0D9	0.00131172	1.63915	Defense mechanisms
DK55	Late to PAO1	PA2703	tsi2	Immune protein Tsi2	Q9I0D9	6.50106e-08	2.65678	Defense mechanisms
DK03	Late to Early	PA3902	ivy	Inhibitor of vertebrate lysozyme	Q9HXB1	8.8458e-11	-3.2226	Defense mechanisms
DK03	Early to PAO1	PA3902	ivy	Inhibitor of vertebrate lysozyme	Q9HXB1	1e-15	3.9794	Defense mechanisms
DK12	Late to PAO1	PA3902	ivy	Inhibitor of vertebrate lysozyme	Q9HXB1	0.000389516	1.83927	Defense mechanisms
DK13	Late to Early	PA3902	ivy	Inhibitor of vertebrate lysozyme	Q9HXB1	1.61111e-05	-2.20093	Defense mechanisms
DK13	Early to PAO1	PA3902	ivy	Inhibitor of vertebrate lysozyme	Q9HXB1	0.0162821	1.32125	Defense mechanisms
DK15	Late to PAO1	PA3902	ivy	Inhibitor of vertebrate lysozyme	Q9HXB1	0.0361609	1.1668	Defense mechanisms
DK17	Late to Early	PA3902	ivy	Inhibitor of vertebrate lysozyme	Q9HXB1	0.00284704	1.5793	Defense mechanisms
DK17	Late to PAO1	PA3902	ivy	Inhibitor of vertebrate lysozyme	Q9HXB1	0.000127389	1.96797	Defense mechanisms
DK41	Early to PAO1	PA3902	ivy	Inhibitor of vertebrate lysozyme	Q9HXB1	0.00457516	1.51402	Defense mechanisms
DK55	Early to PAO1	PA3902	ivy	Inhibitor of vertebrate lysozyme	Q9HXB1	0.0239192	1.24374	Defense mechanisms
DK55	Late to PAO1	PA3902	ivy	Inhibitor of vertebrate lysozyme	Q9HXB1	0.0216437	1.26888	Defense mechanisms
DK03	Early to PAO1	PA0291	oprE	Anaerobically-induced outer membrane porin OprE	G3XDA5	8.29255e-05	-2.09057	Cell wall/membrane/envelope biogenesis
DK03	Late to PAO1	PA0291	oprE	Anaerobically-induced outer membrane porin OprE	G3XDA5	0.0340124	-1.18045	Cell wall/membrane/envelope biogenesis
DK12	Late to Early	PA0291	oprE	Anaerobically-induced outer membrane porin OprE	G3XDA5	0.00384446	-1.56267	Cell wall/membrane/envelope biogenesis
DK12	Late to PAO1	PA0291	oprE	Anaerobically-induced outer membrane porin OprE	G3XDA5	1.9958e-05	-2.29926	Cell wall/membrane/envelope biogenesis
DK13	Early to PAO1	PA0291	oprE	Anaerobically-induced outer membrane porin OprE	G3XDA5	0.0434673	-1.1087	Cell wall/membrane/envelope biogenesis
DK15	Late to Early	PA0291	oprE	Anaerobically-induced outer membrane porin OprE	G3XDA5	0.0297125	-1.20964	Cell wall/membrane/envelope biogenesis
DK17	Late to Early	PA0291	oprE	Anaerobically-induced outer membrane porin OprE	G3XDA5	0.0148082	-1.32748	Cell wall/membrane/envelope biogenesis
DK17	Late to PAO1	PA0291	oprE	Anaerobically-induced outer membrane porin OprE	G3XDA5	0.0103519	-1.39471	Cell wall/membrane/envelope biogenesis
DK36	Late to Early	PA0291	oprE	Anaerobically-induced outer membrane porin OprE	G3XDA5	0.00160119	-1.70163	Cell wall/membrane/envelope biogenesis
DK36	Late to PAO1	PA0291	oprE	Anaerobically-induced outer membrane porin OprE	G3XDA5	2.71053e-05	-2.25474	Cell wall/membrane/envelope biogenesis
DK41	Early to PAO1	PA0291	oprE	Anaerobically-induced outer membrane porin OprE	G3XDA5	0.0411167	-1.13139	Cell wall/membrane/envelope biogenesis
DK55	Late to Early	PA0291	oprE	Anaerobically-induced outer membrane porin OprE	G3XDA5	0.00437199	1.53686	Cell wall/membrane/envelope biogenesis
DK55	Early to PAO1	PA0291	oprE	Anaerobically-induced outer membrane porin OprE	G3XDA5	4.51398e-05	-2.16901	Cell wall/membrane/envelope biogenesis
DK03	Early to PAO1	PA0958	oprD	Porin D	P32722	2.84523e-05	-2.23602	Cell wall/membrane/envelope biogenesis	Two-component system	Signal transduction	Environmental Information Processing
DK03	Late to PAO1	PA0958	oprD	Porin D	P32722	7.88779e-07	-2.64904	Cell wall/membrane/envelope biogenesis	Two-component system	Signal transduction	Environmental Information Processing
DK12	Late to Early	PA0958	oprD	Porin D	P32722	0.0058943	-1.46862	Cell wall/membrane/envelope biogenesis	Two-component system	Signal transduction	Environmental Information Processing
DK12	Late to PAO1	PA0958	oprD	Porin D	P32722	3.55732e-05	-2.19678	Cell wall/membrane/envelope biogenesis	Two-component system	Signal transduction	Environmental Information Processing
DK15	Late to Early	PA0958	oprD	Porin D	P32722	4.13739e-05	2.15815	Cell wall/membrane/envelope biogenesis	Two-component system	Signal transduction	Environmental Information Processing
DK15	Early to PAO1	PA0958	oprD	Porin D	P32722	6.54284e-09	-3.05357	Cell wall/membrane/envelope biogenesis	Two-component system	Signal transduction	Environmental Information Processing
DK17	Late to Early	PA0958	oprD	Porin D	P32722	0.0401871	-1.11575	Cell wall/membrane/envelope biogenesis	Two-component system	Signal transduction	Environmental Information Processing
DK17	Late to PAO1	PA0958	oprD	Porin D	P32722	0.00187469	-1.64796	Cell wall/membrane/envelope biogenesis	Two-component system	Signal transduction	Environmental Information Processing
DK36	Late to Early	PA0958	oprD	Porin D	P32722	0.0141593	-1.31294	Cell wall/membrane/envelope biogenesis	Two-component system	Signal transduction	Environmental Information Processing
DK36	Late to PAO1	PA0958	oprD	Porin D	P32722	3.55732e-05	-2.19161	Cell wall/membrane/envelope biogenesis	Two-component system	Signal transduction	Environmental Information Processing
DK41	Early to PAO1	PA0958	oprD	Porin D	P32722	0.0308788	-1.17216	Cell wall/membrane/envelope biogenesis	Two-component system	Signal transduction	Environmental Information Processing
DK41	Late to PAO1	PA0958	oprD	Porin D	P32722	0.0144865	-1.30626	Cell wall/membrane/envelope biogenesis	Two-component system	Signal transduction	Environmental Information Processing
DK55	Early to PAO1	PA0958	oprD	Porin D	P32722	0.00012183	-2.02798	Cell wall/membrane/envelope biogenesis	Two-component system	Signal transduction	Environmental Information Processing
DK55	Late to PAO1	PA0958	oprD	Porin D	P32722	0.0231779	-1.22136	Cell wall/membrane/envelope biogenesis	Two-component system	Signal transduction	Environmental Information Processing
DK03	Late to Early	PA3064	pelA	PelA	Q9HZE4	2.63075e-05	2.10159	Cell wall/membrane/envelope biogenesis	Biofilm formation	Cellular community - prokaryotes	Cellular Processes
DK03	Early to PAO1	PA3064	pelA	PelA	Q9HZE4	5.3e-14	3.59096	Cell wall/membrane/envelope biogenesis	Biofilm formation	Cellular community - prokaryotes	Cellular Processes
DK03	Late to PAO1	PA3064	pelA	PelA	Q9HZE4	1e-15	5.69255	Cell wall/membrane/envelope biogenesis	Biofilm formation	Cellular community - prokaryotes	Cellular Processes
DK03	Late to Early	PA3550	algF	Alginate biosynthesis protein AlgF	Q06062	1e-15	-8.22825	Cell wall/membrane/envelope biogenesis	Exopolysaccharide biosynthesis	Glycan biosynthesis and metabolism	Metabolism
DK03	Early to PAO1	PA3550	algF	Alginate biosynthesis protein AlgF	Q06062	1e-15	9.15696	Cell wall/membrane/envelope biogenesis	Exopolysaccharide biosynthesis	Glycan biosynthesis and metabolism	Metabolism
DK12	Late to Early	PA3550	algF	Alginate biosynthesis protein AlgF	Q06062	1.61759e-05	2.075	Cell wall/membrane/envelope biogenesis	Exopolysaccharide biosynthesis	Glycan biosynthesis and metabolism	Metabolism
DK12	Late to PAO1	PA3550	algF	Alginate biosynthesis protein AlgF	Q06062	2.75864e-10	3.00748	Cell wall/membrane/envelope biogenesis	Exopolysaccharide biosynthesis	Glycan biosynthesis and metabolism	Metabolism
DK13	Late to Early	PA3550	algF	Alginate biosynthesis protein AlgF	Q06062	1.4079e-11	-3.21709	Cell wall/membrane/envelope biogenesis	Exopolysaccharide biosynthesis	Glycan biosynthesis and metabolism	Metabolism
DK13	Early to PAO1	PA3550	algF	Alginate biosynthesis protein AlgF	Q06062	1e-15	4.42095	Cell wall/membrane/envelope biogenesis	Exopolysaccharide biosynthesis	Glycan biosynthesis and metabolism	Metabolism
DK13	Late to PAO1	PA3550	algF	Alginate biosynthesis protein AlgF	Q06062	0.0145391	1.20386	Cell wall/membrane/envelope biogenesis	Exopolysaccharide biosynthesis	Glycan biosynthesis and metabolism	Metabolism
DK15	Late to Early	PA3550	algF	Alginate biosynthesis protein AlgF	Q06062	1.03e-13	3.54079	Cell wall/membrane/envelope biogenesis	Exopolysaccharide biosynthesis	Glycan biosynthesis and metabolism	Metabolism
DK15	Early to PAO1	PA3550	algF	Alginate biosynthesis protein AlgF	Q06062	0.00813969	1.29544	Cell wall/membrane/envelope biogenesis	Exopolysaccharide biosynthesis	Glycan biosynthesis and metabolism	Metabolism
DK15	Late to PAO1	PA3550	algF	Alginate biosynthesis protein AlgF	Q06062	1e-15	4.83623	Cell wall/membrane/envelope biogenesis	Exopolysaccharide biosynthesis	Glycan biosynthesis and metabolism	Metabolism
DK17	Late to Early	PA3550	algF	Alginate biosynthesis protein AlgF	Q06062	1.51633e-06	2.31064	Cell wall/membrane/envelope biogenesis	Exopolysaccharide biosynthesis	Glycan biosynthesis and metabolism	Metabolism
DK17	Late to PAO1	PA3550	algF	Alginate biosynthesis protein AlgF	Q06062	7.9607e-11	3.09801	Cell wall/membrane/envelope biogenesis	Exopolysaccharide biosynthesis	Glycan biosynthesis and metabolism	Metabolism
DK36	Early to PAO1	PA3550	algF	Alginate biosynthesis protein AlgF	Q06062	1.08663e-06	2.34354	Cell wall/membrane/envelope biogenesis	Exopolysaccharide biosynthesis	Glycan biosynthesis and metabolism	Metabolism
DK36	Late to PAO1	PA3550	algF	Alginate biosynthesis protein AlgF	Q06062	0.00203192	1.50593	Cell wall/membrane/envelope biogenesis	Exopolysaccharide biosynthesis	Glycan biosynthesis and metabolism	Metabolism
DK41	Late to Early	PA3550	algF	Alginate biosynthesis protein AlgF	Q06062	1e-15	-4.18971	Cell wall/membrane/envelope biogenesis	Exopolysaccharide biosynthesis	Glycan biosynthesis and metabolism	Metabolism
DK41	Early to PAO1	PA3550	algF	Alginate biosynthesis protein AlgF	Q06062	1e-15	4.58468	Cell wall/membrane/envelope biogenesis	Exopolysaccharide biosynthesis	Glycan biosynthesis and metabolism	Metabolism
DK55	Late to Early	PA3550	algF	Alginate biosynthesis protein AlgF	Q06062	1.14516e-06	-2.33731	Cell wall/membrane/envelope biogenesis	Exopolysaccharide biosynthesis	Glycan biosynthesis and metabolism	Metabolism
DK55	Early to PAO1	PA3550	algF	Alginate biosynthesis protein AlgF	Q06062	9e-15	3.69329	Cell wall/membrane/envelope biogenesis	Exopolysaccharide biosynthesis	Glycan biosynthesis and metabolism	Metabolism
DK55	Late to PAO1	PA3550	algF	Alginate biosynthesis protein AlgF	Q06062	0.00558899	1.35598	Cell wall/membrane/envelope biogenesis	Exopolysaccharide biosynthesis	Glycan biosynthesis and metabolism	Metabolism
DK12	Late to Early	PA4459	lptC	Lipopolysaccharide export system protein LptC	Q9HVV8	0.00841774	-1.58931	Cell wall/membrane/envelope biogenesis
DK12	Late to PAO1	PA4459	lptC	Lipopolysaccharide export system protein LptC	Q9HVV8	0.000208716	-2.12739	Cell wall/membrane/envelope biogenesis
DK15	Late to Early	PA5253	algP	Transcriptional regulatory protein AlgP	P15276	6.76878e-05	2.07998	Cell wall/membrane/envelope biogenesis
DK15	Early to PAO1	PA5253	algP	Transcriptional regulatory protein AlgP	P15276	4.89828e-07	-2.55795	Cell wall/membrane/envelope biogenesis
DK03	Late to PAO1	PA4555	pilY2	Type 4 fimbrial biogenesis protein PilY2	G3XD55	0.0153052	-1.34452	Motility
DK15	Late to PAO1	PA4555	pilY2	Type 4 fimbrial biogenesis protein PilY2	G3XD55	0.00484485	-1.55824	Motility
DK36	Late to Early	PA4555	pilY2	Type 4 fimbrial biogenesis protein PilY2	G3XD55	0.000170952	-2.00917	Motility
DK36	Late to PAO1	PA4555	pilY2	Type 4 fimbrial biogenesis protein PilY2	G3XD55	0.0153052	-1.34275	Motility
DK41	Late to Early	PA4555	pilY2	Type 4 fimbrial biogenesis protein PilY2	G3XD55	0.0113699	-1.40321	Motility
DK41	Early to PAO1	PA4555	pilY2	Type 4 fimbrial biogenesis protein PilY2	G3XD55	0.0118264	1.39304	Motility
DK55	Late to Early	PA4555	pilY2	Type 4 fimbrial biogenesis protein PilY2	G3XD55	0.00484485	1.55165	Motility
DK55	Early to PAO1	PA4555	pilY2	Type 4 fimbrial biogenesis protein PilY2	G3XD55	0.00852235	-1.46807	Motility
DK03	Early to PAO1	PA5227	zapA	Cell division protein ZapA	Q9HTW3	0.0147146	1.59131	Cell cycle (control, division, chromosome partitioning)
DK12	Late to PAO1	PA5227	zapA	Cell division protein ZapA	Q9HTW3	0.02111	1.50723	Cell cycle (control, division, chromosome partitioning)
DK03	Early to PAO1	PA5060	phaF	Polyhydroxyalkanoate synthesis protein PhaF	Q9HUC3	0.00133832	1.75452	Metabolism (Carbohydrates)
DK12	Late to PAO1	PA5060	phaF	Polyhydroxyalkanoate synthesis protein PhaF	Q9HUC3	0.0171421	1.4025	Metabolism (Carbohydrates)
DK15	Late to Early	PA5060	phaF	Polyhydroxyalkanoate synthesis protein PhaF	Q9HUC3	7.58717e-06	2.32389	Metabolism (Carbohydrates)
DK15	Early to PAO1	PA5060	phaF	Polyhydroxyalkanoate synthesis protein PhaF	Q9HUC3	0.00307035	-1.64362	Metabolism (Carbohydrates)
DK17	Late to PAO1	PA5060	phaF	Polyhydroxyalkanoate synthesis protein PhaF	Q9HUC3	0.0326724	1.28178	Metabolism (Carbohydrates)
DK03	Late to Early	PA0293	aguB	N-carbamoylputrescine amidohydrolase	Q9I6J8	4.75591e-07	-2.65697	Metabolism (Amino acids)	Arginine and proline metabolism	Amino acid metabolism	Metabolism
DK03	Early to PAO1	PA0293	aguB	N-carbamoylputrescine amidohydrolase	Q9I6J8	0.00827168	1.39732	Metabolism (Amino acids)	Arginine and proline metabolism	Amino acid metabolism	Metabolism
DK03	Late to PAO1	PA0293	aguB	N-carbamoylputrescine amidohydrolase	Q9I6J8	0.0176845	-1.25965	Metabolism (Amino acids)	Arginine and proline metabolism	Amino acid metabolism	Metabolism
DK12	Late to Early	PA0293	aguB	N-carbamoylputrescine amidohydrolase	Q9I6J8	0.020453	-1.22893	Metabolism (Amino acids)	Arginine and proline metabolism	Amino acid metabolism	Metabolism
DK13	Late to Early	PA0293	aguB	N-carbamoylputrescine amidohydrolase	Q9I6J8	0.000134067	1.97654	Metabolism (Amino acids)	Arginine and proline metabolism	Amino acid metabolism	Metabolism
DK13	Early to PAO1	PA0293	aguB	N-carbamoylputrescine amidohydrolase	Q9I6J8	0.0145398	-1.29625	Metabolism (Amino acids)	Arginine and proline metabolism	Amino acid metabolism	Metabolism
DK36	Late to Early	PA0293	aguB	N-carbamoylputrescine amidohydrolase	Q9I6J8	0.00346077	-1.54506	Metabolism (Amino acids)	Arginine and proline metabolism	Amino acid metabolism	Metabolism
DK41	Late to Early	PA0293	aguB	N-carbamoylputrescine amidohydrolase	Q9I6J8	0.0128334	1.32395	Metabolism (Amino acids)	Arginine and proline metabolism	Amino acid metabolism	Metabolism
DK41	Late to PAO1	PA0293	aguB	N-carbamoylputrescine amidohydrolase	Q9I6J8	0.0470798	1.07345	Metabolism (Amino acids)	Arginine and proline metabolism	Amino acid metabolism	Metabolism
DK55	Late to PAO1	PA0293	aguB	N-carbamoylputrescine amidohydrolase	Q9I6J8	0.0128334	-1.32107	Metabolism (Amino acids)	Arginine and proline metabolism	Amino acid metabolism	Metabolism
DK55	Late to Early	PA2081	kynB	Kynurenine formamidase	Q9I234	0.00221682	1.85395	Metabolism (Amino acids)	Tryptophan metabolism	Amino acid metabolism	Metabolism
DK55	Late to PAO1	PA2081	kynB	Kynurenine formamidase	Q9I234	0.0117519	1.52298	Metabolism (Amino acids)	Tryptophan metabolism	Amino acid metabolism	Metabolism
DK15	Late to Early	PA2112	pxpA2	5-oxoprolinase subunit A 2	Q9I203	0.000184791	2.04244	Metabolism (Amino acids)	Glutathione metabolism	Metabolism of other amino acids	Metabolism
DK15	Early to PAO1	PA2112	pxpA2	5-oxoprolinase subunit A 2	Q9I203	0.00434544	-1.59175	Metabolism (Amino acids)	Glutathione metabolism	Metabolism of other amino acids	Metabolism
DK41	Late to PAO1	PA2112	pxpA2	5-oxoprolinase subunit A 2	Q9I203	0.0210789	-1.30918	Metabolism (Amino acids)	Glutathione metabolism	Metabolism of other amino acids	Metabolism
DK03	Late to Early	PA4511	pxpA3	5-oxoprolinase subunit A 3	Q9HVR0	1.21492e-06	-2.43766	Metabolism (Amino acids)	Glutathione metabolism	Metabolism of other amino acids	Metabolism
DK03	Late to PAO1	PA4511	pxpA3	5-oxoprolinase subunit A 3	Q9HVR0	0.000252229	-1.87133	Metabolism (Amino acids)	Glutathione metabolism	Metabolism of other amino acids	Metabolism
DK12	Late to Early	PA4511	pxpA3	5-oxoprolinase subunit A 3	Q9HVR0	0.00906919	1.38763	Metabolism (Amino acids)	Glutathione metabolism	Metabolism of other amino acids	Metabolism
DK12	Late to PAO1	PA4511	pxpA3	5-oxoprolinase subunit A 3	Q9HVR0	3.31711e-06	2.34042	Metabolism (Amino acids)	Glutathione metabolism	Metabolism of other amino acids	Metabolism
DK13	Early to PAO1	PA4511	pxpA3	5-oxoprolinase subunit A 3	Q9HVR0	0.0113117	1.34276	Metabolism (Amino acids)	Glutathione metabolism	Metabolism of other amino acids	Metabolism
DK13	Late to PAO1	PA4511	pxpA3	5-oxoprolinase subunit A 3	Q9HVR0	0.0165699	1.27962	Metabolism (Amino acids)	Glutathione metabolism	Metabolism of other amino acids	Metabolism
DK15	Early to PAO1	PA4511	pxpA3	5-oxoprolinase subunit A 3	Q9HVR0	0.0203678	1.24162	Metabolism (Amino acids)	Glutathione metabolism	Metabolism of other amino acids	Metabolism
DK17	Early to PAO1	PA4511	pxpA3	5-oxoprolinase subunit A 3	Q9HVR0	0.00984414	1.37259	Metabolism (Amino acids)	Glutathione metabolism	Metabolism of other amino acids	Metabolism
DK17	Late to PAO1	PA4511	pxpA3	5-oxoprolinase subunit A 3	Q9HVR0	2.2613e-05	2.14123	Metabolism (Amino acids)	Glutathione metabolism	Metabolism of other amino acids	Metabolism
DK36	Early to PAO1	PA4511	pxpA3	5-oxoprolinase subunit A 3	Q9HVR0	0.0344478	1.13866	Metabolism (Amino acids)	Glutathione metabolism	Metabolism of other amino acids	Metabolism
DK36	Late to PAO1	PA4511	pxpA3	5-oxoprolinase subunit A 3	Q9HVR0	0.000273348	1.85894	Metabolism (Amino acids)	Glutathione metabolism	Metabolism of other amino acids	Metabolism
DK55	Late to Early	PA4511	pxpA3	5-oxoprolinase subunit A 3	Q9HVR0	0.00407345	1.5073	Metabolism (Amino acids)	Glutathione metabolism	Metabolism of other amino acids	Metabolism
DK55	Early to PAO1	PA4511	pxpA3	5-oxoprolinase subunit A 3	Q9HVR0	0.000516129	1.77656	Metabolism (Amino acids)	Glutathione metabolism	Metabolism of other amino acids	Metabolism
DK55	Late to PAO1	PA4511	pxpA3	5-oxoprolinase subunit A 3	Q9HVR0	3.447e-11	3.28386	Metabolism (Amino acids)	Glutathione metabolism	Metabolism of other amino acids	Metabolism
DK03	Early to PAO1	PA1462	PA1462	Probable plasmid partitioning protein	G3XCW7	0.0123176	-1.51681	Cell cycle (control, division, chromosome partitioning)
DK03	Early to PAO1	PA3150	wbpG	LPS biosynthesis protein WbpG	Q9HZ78	4.2592e-09	-2.95802	Cell cycle (control, division, chromosome partitioning)	O-Antigen nucleotide sugar biosynthesis	Glycan biosynthesis and metabolism	Metabolism
DK03	Late to PAO1	PA3150	wbpG	LPS biosynthesis protein WbpG	Q9HZ78	1.19019e-07	-2.68869	Cell cycle (control, division, chromosome partitioning)	O-Antigen nucleotide sugar biosynthesis	Glycan biosynthesis and metabolism	Metabolism
DK12	Early to PAO1	PA3150	wbpG	LPS biosynthesis protein WbpG	Q9HZ78	0.000189037	-1.91386	Cell cycle (control, division, chromosome partitioning)	O-Antigen nucleotide sugar biosynthesis	Glycan biosynthesis and metabolism	Metabolism
DK12	Late to PAO1	PA3150	wbpG	LPS biosynthesis protein WbpG	Q9HZ78	0.000270739	-1.85999	Cell cycle (control, division, chromosome partitioning)	O-Antigen nucleotide sugar biosynthesis	Glycan biosynthesis and metabolism	Metabolism
DK13	Late to Early	PA3150	wbpG	LPS biosynthesis protein WbpG	Q9HZ78	0.000237326	1.88546	Cell cycle (control, division, chromosome partitioning)	O-Antigen nucleotide sugar biosynthesis	Glycan biosynthesis and metabolism	Metabolism
DK13	Early to PAO1	PA3150	wbpG	LPS biosynthesis protein WbpG	Q9HZ78	0.00387378	-1.51059	Cell cycle (control, division, chromosome partitioning)	O-Antigen nucleotide sugar biosynthesis	Glycan biosynthesis and metabolism	Metabolism
DK15	Early to PAO1	PA3150	wbpG	LPS biosynthesis protein WbpG	Q9HZ78	6.80705e-06	-2.28584	Cell cycle (control, division, chromosome partitioning)	O-Antigen nucleotide sugar biosynthesis	Glycan biosynthesis and metabolism	Metabolism
DK15	Late to PAO1	PA3150	wbpG	LPS biosynthesis protein WbpG	Q9HZ78	0.0028717	-1.55625	Cell cycle (control, division, chromosome partitioning)	O-Antigen nucleotide sugar biosynthesis	Glycan biosynthesis and metabolism	Metabolism
DK17	Early to PAO1	PA3150	wbpG	LPS biosynthesis protein WbpG	Q9HZ78	3.13776e-06	-2.37229	Cell cycle (control, division, chromosome partitioning)	O-Antigen nucleotide sugar biosynthesis	Glycan biosynthesis and metabolism	Metabolism
DK17	Late to PAO1	PA3150	wbpG	LPS biosynthesis protein WbpG	Q9HZ78	0.000526582	-1.78204	Cell cycle (control, division, chromosome partitioning)	O-Antigen nucleotide sugar biosynthesis	Glycan biosynthesis and metabolism	Metabolism
DK36	Late to Early	PA3150	wbpG	LPS biosynthesis protein WbpG	Q9HZ78	0.00853194	-1.38338	Cell cycle (control, division, chromosome partitioning)	O-Antigen nucleotide sugar biosynthesis	Glycan biosynthesis and metabolism	Metabolism
DK36	Late to PAO1	PA3150	wbpG	LPS biosynthesis protein WbpG	Q9HZ78	8.94826e-05	-2.00884	Cell cycle (control, division, chromosome partitioning)	O-Antigen nucleotide sugar biosynthesis	Glycan biosynthesis and metabolism	Metabolism
DK41	Late to Early	PA3150	wbpG	LPS biosynthesis protein WbpG	Q9HZ78	0.00774686	-1.40015	Cell cycle (control, division, chromosome partitioning)	O-Antigen nucleotide sugar biosynthesis	Glycan biosynthesis and metabolism	Metabolism
DK41	Early to PAO1	PA3150	wbpG	LPS biosynthesis protein WbpG	Q9HZ78	0.000244064	-1.8752	Cell cycle (control, division, chromosome partitioning)	O-Antigen nucleotide sugar biosynthesis	Glycan biosynthesis and metabolism	Metabolism
DK41	Late to PAO1	PA3150	wbpG	LPS biosynthesis protein WbpG	Q9HZ78	7.8674e-11	-3.27535	Cell cycle (control, division, chromosome partitioning)	O-Antigen nucleotide sugar biosynthesis	Glycan biosynthesis and metabolism	Metabolism
DK55	Late to Early	PA3150	wbpG	LPS biosynthesis protein WbpG	Q9HZ78	0.000244064	-1.87492	Cell cycle (control, division, chromosome partitioning)	O-Antigen nucleotide sugar biosynthesis	Glycan biosynthesis and metabolism	Metabolism
DK55	Late to PAO1	PA3150	wbpG	LPS biosynthesis protein WbpG	Q9HZ78	1.9301e-07	-2.62545	Cell cycle (control, division, chromosome partitioning)	O-Antigen nucleotide sugar biosynthesis	Glycan biosynthesis and metabolism	Metabolism
DK13	Late to Early	PA4000	rlpA	Endolytic peptidoglycan transglycosylase RlpA	Q9X6V6	0.000301022	-1.95051	Cell cycle (control, division, chromosome partitioning)
DK13	Late to PAO1	PA4000	rlpA	Endolytic peptidoglycan transglycosylase RlpA	Q9X6V6	1.44481e-05	-2.29805	Cell cycle (control, division, chromosome partitioning)
DK55	Late to PAO1	PA5028	PA5028	AAA_31 domain-containing protein	Q9HUE1	0.0155938	1.79086	Cell cycle (control, division, chromosome partitioning)
DK55	Late to Early	PA0410	pilI	Protein PilI	P43502	0.00274258	1.71479	Motility	Biofilm formation	Cellular community - prokaryotes	Cellular Processes
DK55	Late to PAO1	PA0410	pilI	Protein PilI	P43502	0.00136969	1.83052	Motility	Biofilm formation	Cellular community - prokaryotes	Cellular Processes
DK03	Late to Early	PA0992	cupC1	Fimbrial subunit CupC1	Q9I4X7	0.00110108	-1.71192	Motility
DK03	Early to PAO1	PA0992	cupC1	Fimbrial subunit CupC1	Q9I4X7	0.02236	1.2091	Motility
DK12	Late to Early	PA0992	cupC1	Fimbrial subunit CupC1	Q9I4X7	8.37732e-10	3.03645	Motility
DK12	Late to PAO1	PA0992	cupC1	Fimbrial subunit CupC1	Q9I4X7	4e-15	3.8301	Motility
DK15	Late to Early	PA0992	cupC1	Fimbrial subunit CupC1	Q9I4X7	0.0364026	-1.09638	Motility
DK17	Late to Early	PA0992	cupC1	Fimbrial subunit CupC1	Q9I4X7	0.0277767	1.15749	Motility
DK17	Early to PAO1	PA0992	cupC1	Fimbrial subunit CupC1	Q9I4X7	0.0294417	1.14258	Motility
DK17	Late to PAO1	PA0992	cupC1	Fimbrial subunit CupC1	Q9I4X7	4.70937e-06	2.30007	Motility
DK41	Late to Early	PA0992	cupC1	Fimbrial subunit CupC1	Q9I4X7	0.00245638	1.5796	Motility
DK41	Late to PAO1	PA0992	cupC1	Fimbrial subunit CupC1	Q9I4X7	0.030552	1.1338	Motility
DK55	Late to PAO1	PA0992	cupC1	Fimbrial subunit CupC1	Q9I4X7	0.0314835	1.12581	Motility
DK15	Early to PAO1	PA1083	flgH	Flagellar L-ring protein	Q9I4P6	0.0381194	-1.43736	Motility	Flagellar assembly	Cell motility	Cellular Processes
DK36	Late to Early	PA1083	flgH	Flagellar L-ring protein	Q9I4P6	0.0438132	-1.37302	Motility	Flagellar assembly	Cell motility	Cellular Processes
DK03	Late to Early	PA1092	fliC	B-type flagellin	P72151	0.000934037	1.7014	Motility	Flagellar assembly	Cell motility	Cellular Processes
DK12	Late to Early	PA1092	fliC	B-type flagellin	P72151	8.64124e-06	2.25614	Motility	Flagellar assembly	Cell motility	Cellular Processes
DK12	Early to PAO1	PA1092	fliC	B-type flagellin	P72151	8.64124e-06	-2.26924	Motility	Flagellar assembly	Cell motility	Cellular Processes
DK13	Early to PAO1	PA1092	fliC	B-type flagellin	P72151	0.000143113	-1.94139	Motility	Flagellar assembly	Cell motility	Cellular Processes
DK13	Late to PAO1	PA1092	fliC	B-type flagellin	P72151	5.17939e-06	-2.32793	Motility	Flagellar assembly	Cell motility	Cellular Processes
DK15	Late to Early	PA1092	fliC	B-type flagellin	P72151	0.0429995	-1.06741	Motility	Flagellar assembly	Cell motility	Cellular Processes
DK15	Early to PAO1	PA1092	fliC	B-type flagellin	P72151	0.000903404	-1.70893	Motility	Flagellar assembly	Cell motility	Cellular Processes
DK15	Late to PAO1	PA1092	fliC	B-type flagellin	P72151	3.04133e-08	-2.77633	Motility	Flagellar assembly	Cell motility	Cellular Processes
DK36	Early to PAO1	PA1092	fliC	B-type flagellin	P72151	0.00279824	-1.5498	Motility	Flagellar assembly	Cell motility	Cellular Processes
DK41	Early to PAO1	PA1092	fliC	B-type flagellin	P72151	1.88431e-08	-2.83886	Motility	Flagellar assembly	Cell motility	Cellular Processes
DK41	Late to PAO1	PA1092	fliC	B-type flagellin	P72151	8.64124e-06	-2.25332	Motility	Flagellar assembly	Cell motility	Cellular Processes
DK55	Early to PAO1	PA1092	fliC	B-type flagellin	P72151	2.99224e-05	-2.1182	Motility	Flagellar assembly	Cell motility	Cellular Processes
DK55	Late to PAO1	PA1092	fliC	B-type flagellin	P72151	0.00716802	-1.3907	Motility	Flagellar assembly	Cell motility	Cellular Processes
DK12	Early to PAO1	PA1094	fliD	B-type flagellar hook-associated protein 2	Q9K3C5	0.000550832	-1.89544	Motility	Flagellar assembly	Cell motility	Cellular Processes
DK12	Late to PAO1	PA1094	fliD	B-type flagellar hook-associated protein 2	Q9K3C5	0.0485358	-1.13526	Motility	Flagellar assembly	Cell motility	Cellular Processes
DK13	Early to PAO1	PA1094	fliD	B-type flagellar hook-associated protein 2	Q9K3C5	0.00346559	-1.60758	Motility	Flagellar assembly	Cell motility	Cellular Processes
DK13	Late to PAO1	PA1094	fliD	B-type flagellar hook-associated protein 2	Q9K3C5	0.000880093	-1.81742	Motility	Flagellar assembly	Cell motility	Cellular Processes
DK15	Early to PAO1	PA1094	fliD	B-type flagellar hook-associated protein 2	Q9K3C5	0.000146541	-2.11208	Motility	Flagellar assembly	Cell motility	Cellular Processes
DK15	Late to PAO1	PA1094	fliD	B-type flagellar hook-associated protein 2	Q9K3C5	8.89682e-05	-2.1816	Motility	Flagellar assembly	Cell motility	Cellular Processes
DK17	Early to PAO1	PA1094	fliD	B-type flagellar hook-associated protein 2	Q9K3C5	0.00127628	-1.753	Motility	Flagellar assembly	Cell motility	Cellular Processes
DK17	Late to PAO1	PA1094	fliD	B-type flagellar hook-associated protein 2	Q9K3C5	0.0131968	-1.39707	Motility	Flagellar assembly	Cell motility	Cellular Processes
DK36	Early to PAO1	PA1094	fliD	B-type flagellar hook-associated protein 2	Q9K3C5	0.0212735	-1.30781	Motility	Flagellar assembly	Cell motility	Cellular Processes
DK41	Early to PAO1	PA1094	fliD	B-type flagellar hook-associated protein 2	Q9K3C5	1.1985e-07	-2.84595	Motility	Flagellar assembly	Cell motility	Cellular Processes
DK41	Late to PAO1	PA1094	fliD	B-type flagellar hook-associated protein 2	Q9K3C5	0.000426969	-1.93286	Motility	Flagellar assembly	Cell motility	Cellular Processes
DK55	Late to Early	PA1094	fliD	B-type flagellar hook-associated protein 2	Q9K3C5	0.0314048	-1.22094	Motility	Flagellar assembly	Cell motility	Cellular Processes
DK55	Late to PAO1	PA1094	fliD	B-type flagellar hook-associated protein 2	Q9K3C5	0.000680875	-1.86294	Motility	Flagellar assembly	Cell motility	Cellular Processes
DK03	Early to PAO1	PA3101	xcpT	Type II secretion system core protein G	Q00514	0.0191107	1.41004	Motility	Bacterial secretion system	Membrane transport	Environmental Information Processing
DK17	Late to PAO1	PA3101	xcpT	Type II secretion system core protein G	Q00514	0.00897274	1.55924	Motility	Bacterial secretion system	Membrane transport	Environmental Information Processing
DK55	Late to Early	PA3101	xcpT	Type II secretion system core protein G	Q00514	6.3638e-05	2.27718	Motility	Bacterial secretion system	Membrane transport	Environmental Information Processing
DK55	Late to PAO1	PA3101	xcpT	Type II secretion system core protein G	Q00514	0.00246314	1.77942	Motility	Bacterial secretion system	Membrane transport	Environmental Information Processing
DK12	Late to Early	PA3205	PA3205	Uncharacterized protein	Q9HZ35	0.00292764	1.89913	Motility
DK12	Late to PAO1	PA3205	PA3205	Uncharacterized protein	Q9HZ35	0.0108836	1.58504	Motility
DK03	Early to PAO1	PA4310	pctB	Methyl-accepting chemotaxis protein PctB	Q9HW91	0.000174174	-2.14489	Motility	Bacterial chemotaxis	Cell motility	Cellular Processes
DK03	Late to PAO1	PA4310	pctB	Methyl-accepting chemotaxis protein PctB	Q9HW91	0.0298576	-1.26884	Motility	Bacterial chemotaxis	Cell motility	Cellular Processes
DK12	Late to Early	PA4310	pctB	Methyl-accepting chemotaxis protein PctB	Q9HW91	0.0298576	-1.26667	Motility	Bacterial chemotaxis	Cell motility	Cellular Processes
DK12	Late to PAO1	PA4310	pctB	Methyl-accepting chemotaxis protein PctB	Q9HW91	0.000826008	-1.917	Motility	Bacterial chemotaxis	Cell motility	Cellular Processes
DK13	Late to PAO1	PA4310	pctB	Methyl-accepting chemotaxis protein PctB	Q9HW91	0.00838774	-1.52153	Motility	Bacterial chemotaxis	Cell motility	Cellular Processes
DK17	Late to PAO1	PA4310	pctB	Methyl-accepting chemotaxis protein PctB	Q9HW91	0.0491702	-1.16237	Motility	Bacterial chemotaxis	Cell motility	Cellular Processes
DK55	Early to PAO1	PA4310	pctB	Methyl-accepting chemotaxis protein PctB	Q9HW91	0.00645398	-1.59946	Motility	Bacterial chemotaxis	Cell motility	Cellular Processes
DK55	Late to PAO1	PA4310	pctB	Methyl-accepting chemotaxis protein PctB	Q9HW91	0.00950785	-1.48252	Motility	Bacterial chemotaxis	Cell motility	Cellular Processes
DK03	Early to PAO1	PA4525	pilA	Type IV major pilin protein PilA	P04739	2.00774e-05	-2.20387	Motility	Two-component system	Signal transduction	Environmental Information Processing
DK03	Late to PAO1	PA4525	pilA	Type IV major pilin protein PilA	P04739	3.67925e-05	-2.13337	Motility	Two-component system	Signal transduction	Environmental Information Processing
DK12	Early to PAO1	PA4525	pilA	Type IV major pilin protein PilA	P04739	5.35341e-05	-2.0798	Motility	Two-component system	Signal transduction	Environmental Information Processing
DK12	Late to PAO1	PA4525	pilA	Type IV major pilin protein PilA	P04739	0.000165152	-1.92439	Motility	Two-component system	Signal transduction	Environmental Information Processing
DK13	Late to Early	PA4525	pilA	Type IV major pilin protein PilA	P04739	0.0257098	-1.15745	Motility	Two-component system	Signal transduction	Environmental Information Processing
DK13	Late to PAO1	PA4525	pilA	Type IV major pilin protein PilA	P04739	3.28726e-05	-2.15046	Motility	Two-component system	Signal transduction	Environmental Information Processing
DK15	Late to Early	PA4525	pilA	Type IV major pilin protein PilA	P04739	1.11e-12	-3.56443	Motility	Two-component system	Signal transduction	Environmental Information Processing
DK15	Early to PAO1	PA4525	pilA	Type IV major pilin protein PilA	P04739	0.0187981	1.21297	Motility	Two-component system	Signal transduction	Environmental Information Processing
DK15	Late to PAO1	PA4525	pilA	Type IV major pilin protein PilA	P04739	4.63738e-06	-2.35146	Motility	Two-component system	Signal transduction	Environmental Information Processing
DK17	Late to Early	PA4525	pilA	Type IV major pilin protein PilA	P04739	0.00252702	-1.53731	Motility	Two-component system	Signal transduction	Environmental Information Processing
DK17	Late to PAO1	PA4525	pilA	Type IV major pilin protein PilA	P04739	0.000165152	-1.9318	Motility	Two-component system	Signal transduction	Environmental Information Processing
DK36	Late to Early	PA4525	pilA	Type IV major pilin protein PilA	P04739	4.7386e-05	-2.1028	Motility	Two-component system	Signal transduction	Environmental Information Processing
DK36	Late to PAO1	PA4525	pilA	Type IV major pilin protein PilA	P04739	3.90638e-06	-2.37423	Motility	Two-component system	Signal transduction	Environmental Information Processing
DK55	Early to PAO1	PA4525	pilA	Type IV major pilin protein PilA	P04739	0.000104496	-2.00227	Motility	Two-component system	Signal transduction	Environmental Information Processing
DK55	Late to PAO1	PA4525	pilA	Type IV major pilin protein PilA	P04739	0.000773818	-1.7175	Motility	Two-component system	Signal transduction	Environmental Information Processing
DK41	Early to PAO1	PA4554	pilY1	Type IV pilus biogenesis factor PilY1	Q9HVM8	0.0299578	1.45209	Motility
DK03	Late to Early	PA5043	pilN	Type IV pilus inner membrane component PilN	G3XD30	0.016036	1.38616	Motility
DK03	Early to PAO1	PA5043	pilN	Type IV pilus inner membrane component PilN	G3XD30	0.0090533	-1.4834	Motility
DK12	Late to Early	PA5043	pilN	Type IV pilus inner membrane component PilN	G3XD30	0.0369498	1.21332	Motility
DK12	Early to PAO1	PA5043	pilN	Type IV pilus inner membrane component PilN	G3XD30	0.048989	-1.12388	Motility
DK17	Late to Early	PA5043	pilN	Type IV pilus inner membrane component PilN	G3XD30	0.00276373	-1.68488	Motility
DK36	Late to Early	PA5043	pilN	Type IV pilus inner membrane component PilN	G3XD30	0.0264255	1.27029	Motility
DK55	Late to PAO1	PA5043	pilN	Type IV pilus inner membrane component PilN	G3XD30	0.0164032	-1.37712	Motility
DK13	Late to PAO1	PA0045	PA0045	Curli production assembly/transport component CsgG	Q9I787	0.0126193	1.3933	Cell wall/membrane/envelope biogenesis
DK15	Late to Early	PA0045	PA0045	Curli production assembly/transport component CsgG	Q9I787	0.0239181	-1.28078	Cell wall/membrane/envelope biogenesis
DK15	Early to PAO1	PA0045	PA0045	Curli production assembly/transport component CsgG	Q9I787	0.00154017	1.70624	Cell wall/membrane/envelope biogenesis
DK17	Early to PAO1	PA0045	PA0045	Curli production assembly/transport component CsgG	Q9I787	0.00571299	1.52666	Cell wall/membrane/envelope biogenesis
DK41	Late to PAO1	PA0045	PA0045	Curli production assembly/transport component CsgG	Q9I787	0.0359219	1.2041	Cell wall/membrane/envelope biogenesis
DK55	Late to PAO1	PA0045	PA0045	Curli production assembly/transport component CsgG	Q9I787	0.0408989	1.17431	Cell wall/membrane/envelope biogenesis
DK03	Early to PAO1	PA0425	mexA	Multidrug resistance protein MexA	P52477	0.0013702	1.70428	Cell wall/membrane/envelope biogenesis
DK03	Late to PAO1	PA0425	mexA	Multidrug resistance protein MexA	P52477	2.31276e-06	2.41977	Cell wall/membrane/envelope biogenesis
DK12	Late to Early	PA0425	mexA	Multidrug resistance protein MexA	P52477	0.0259149	1.23939	Cell wall/membrane/envelope biogenesis
DK36	Late to Early	PA0425	mexA	Multidrug resistance protein MexA	P52477	0.00349181	1.57031	Cell wall/membrane/envelope biogenesis
DK41	Late to PAO1	PA0705	migA	Alpha-1,6-rhamnosyltransferase MigA	Q9I5M1	0.0431132	-1.46649	Cell wall/membrane/envelope biogenesis
DK03	Late to Early	PA0833	PA0833	OmpA-like domain-containing protein	Q9I5A7	0.000844751	-1.85928	Cell wall/membrane/envelope biogenesis
DK03	Early to PAO1	PA0833	PA0833	OmpA-like domain-containing protein	Q9I5A7	6.244e-07	2.63542	Cell wall/membrane/envelope biogenesis
DK17	Late to Early	PA0833	PA0833	OmpA-like domain-containing protein	Q9I5A7	0.0465802	1.27159	Cell wall/membrane/envelope biogenesis
DK12	Late to Early	PA0869	pbpG	D-alanyl-D-alanine endopeptidase	P72161	0.0088971	-1.46224	Cell wall/membrane/envelope biogenesis
DK12	Late to PAO1	PA0869	pbpG	D-alanyl-D-alanine endopeptidase	P72161	6.10868e-05	-2.15132	Cell wall/membrane/envelope biogenesis
DK13	Late to PAO1	PA0869	pbpG	D-alanyl-D-alanine endopeptidase	P72161	0.0194428	-1.3119	Cell wall/membrane/envelope biogenesis
DK15	Late to Early	PA0869	pbpG	D-alanyl-D-alanine endopeptidase	P72161	0.0294314	1.22288	Cell wall/membrane/envelope biogenesis
DK36	Late to Early	PA0869	pbpG	D-alanyl-D-alanine endopeptidase	P72161	0.00469402	-1.55762	Cell wall/membrane/envelope biogenesis
DK36	Late to PAO1	PA0869	pbpG	D-alanyl-D-alanine endopeptidase	P72161	0.0201274	-1.30229	Cell wall/membrane/envelope biogenesis
DK55	Late to Early	PA0869	pbpG	D-alanyl-D-alanine endopeptidase	P72161	0.0156793	-1.35267	Cell wall/membrane/envelope biogenesis
DK55	Late to PAO1	PA0869	pbpG	D-alanyl-D-alanine endopeptidase	P72161	6.10868e-05	-2.15764	Cell wall/membrane/envelope biogenesis
DK03	Late to Early	PA1048	PA1048	Probable outer membrane protein	Q9I4S6	4.79e-13	-3.6546	Cell wall/membrane/envelope biogenesis
DK03	Early to PAO1	PA1048	PA1048	Probable outer membrane protein	Q9I4S6	1.25021e-05	2.31108	Cell wall/membrane/envelope biogenesis
DK03	Late to PAO1	PA1048	PA1048	Probable outer membrane protein	Q9I4S6	0.0123255	-1.34351	Cell wall/membrane/envelope biogenesis
DK15	Late to Early	PA1048	PA1048	Probable outer membrane protein	Q9I4S6	0.00116787	1.71834	Cell wall/membrane/envelope biogenesis
DK55	Late to Early	PA1048	PA1048	Probable outer membrane protein	Q9I4S6	0.000127954	-2.02775	Cell wall/membrane/envelope biogenesis
DK55	Late to PAO1	PA1048	PA1048	Probable outer membrane protein	Q9I4S6	0.0211712	-1.24195	Cell wall/membrane/envelope biogenesis
DK12	Late to Early	PA1053	PA1053	Rick_17kDa_Anti domain-containing protein	Q9I4S1	0.0348506	1.2985	Cell wall/membrane/envelope biogenesis
DK12	Late to PAO1	PA1053	PA1053	Rick_17kDa_Anti domain-containing protein	Q9I4S1	0.0273505	1.35595	Cell wall/membrane/envelope biogenesis
DK55	Late to Early	PA1053	PA1053	Rick_17kDa_Anti domain-containing protein	Q9I4S1	0.00479111	1.6368	Cell wall/membrane/envelope biogenesis
DK55	Late to PAO1	PA1053	PA1053	Rick_17kDa_Anti domain-containing protein	Q9I4S1	0.0016407	1.88887	Cell wall/membrane/envelope biogenesis
DK12	Late to Early	PA1171	PA1171	Probable transglycolase	Q9I4G6	0.00774923	1.51057	Cell wall/membrane/envelope biogenesis
DK12	Late to PAO1	PA1171	PA1171	Probable transglycolase	Q9I4G6	0.000188585	2.0873	Cell wall/membrane/envelope biogenesis
DK36	Late to Early	PA1171	PA1171	Probable transglycolase	Q9I4G6	0.0135615	1.42837	Cell wall/membrane/envelope biogenesis
DK36	Late to PAO1	PA1171	PA1171	Probable transglycolase	Q9I4G6	0.0383208	1.21517	Cell wall/membrane/envelope biogenesis
DK55	Late to PAO1	PA1171	PA1171	Probable transglycolase	Q9I4G6	0.0279501	1.30527	Cell wall/membrane/envelope biogenesis
DK12	Early to PAO1	PA1775	cmpX	Conserved cytoplasmic membrane protein, CmpX protein	G3XCV6	0.0293122	-1.29201	Cell wall/membrane/envelope biogenesis
DK55	Late to Early	PA1775	cmpX	Conserved cytoplasmic membrane protein, CmpX protein	G3XCV6	0.00189861	1.72937	Cell wall/membrane/envelope biogenesis
DK55	Late to PAO1	PA1775	cmpX	Conserved cytoplasmic membrane protein, CmpX protein	G3XCV6	0.00700526	1.52383	Cell wall/membrane/envelope biogenesis
DK03	Late to Early	PA2019	PA2019	Resistance-Nodulation-Cell Division(RND) multidrug efflux membrane fusion protein	G3XD21	2.539e-12	3.47278	Cell wall/membrane/envelope biogenesis	Two-component system	Signal transduction	Environmental Information Processing
DK03	Late to PAO1	PA2019	PA2019	Resistance-Nodulation-Cell Division(RND) multidrug efflux membrane fusion protein	G3XD21	2.2e-14	3.83048	Cell wall/membrane/envelope biogenesis	Two-component system	Signal transduction	Environmental Information Processing
DK12	Late to Early	PA2019	PA2019	Resistance-Nodulation-Cell Division(RND) multidrug efflux membrane fusion protein	G3XD21	0.00247181	1.56581	Cell wall/membrane/envelope biogenesis	Two-component system	Signal transduction	Environmental Information Processing
DK12	Late to PAO1	PA2019	PA2019	Resistance-Nodulation-Cell Division(RND) multidrug efflux membrane fusion protein	G3XD21	8.56959e-07	2.45357	Cell wall/membrane/envelope biogenesis	Two-component system	Signal transduction	Environmental Information Processing
DK13	Early to PAO1	PA2019	PA2019	Resistance-Nodulation-Cell Division(RND) multidrug efflux membrane fusion protein	G3XD21	0.0144339	1.2855	Cell wall/membrane/envelope biogenesis	Two-component system	Signal transduction	Environmental Information Processing
DK15	Late to Early	PA2019	PA2019	Resistance-Nodulation-Cell Division(RND) multidrug efflux membrane fusion protein	G3XD21	2.04613e-08	-2.77076	Cell wall/membrane/envelope biogenesis	Two-component system	Signal transduction	Environmental Information Processing
DK15	Early to PAO1	PA2019	PA2019	Resistance-Nodulation-Cell Division(RND) multidrug efflux membrane fusion protein	G3XD21	2.24e-13	3.65859	Cell wall/membrane/envelope biogenesis	Two-component system	Signal transduction	Environmental Information Processing
DK17	Late to PAO1	PA2019	PA2019	Resistance-Nodulation-Cell Division(RND) multidrug efflux membrane fusion protein	G3XD21	0.0123929	1.31125	Cell wall/membrane/envelope biogenesis	Two-component system	Signal transduction	Environmental Information Processing
DK36	Late to PAO1	PA2019	PA2019	Resistance-Nodulation-Cell Division(RND) multidrug efflux membrane fusion protein	G3XD21	0.0144339	1.28269	Cell wall/membrane/envelope biogenesis	Two-component system	Signal transduction	Environmental Information Processing
DK41	Early to PAO1	PA2019	PA2019	Resistance-Nodulation-Cell Division(RND) multidrug efflux membrane fusion protein	G3XD21	0.000758455	1.73291	Cell wall/membrane/envelope biogenesis	Two-component system	Signal transduction	Environmental Information Processing
DK55	Early to PAO1	PA2019	PA2019	Resistance-Nodulation-Cell Division(RND) multidrug efflux membrane fusion protein	G3XD21	0.00080606	1.72238	Cell wall/membrane/envelope biogenesis	Two-component system	Signal transduction	Environmental Information Processing
DK55	Late to PAO1	PA2019	PA2019	Resistance-Nodulation-Cell Division(RND) multidrug efflux membrane fusion protein	G3XD21	6.219e-06	2.26262	Cell wall/membrane/envelope biogenesis	Two-component system	Signal transduction	Environmental Information Processing
DK17	Late to PAO1	PA2236	pslF	PslF	Q9I1N3	0.0231071	-1.45706	Cell wall/membrane/envelope biogenesis	Biofilm formation	Cellular community - prokaryotes	Cellular Processes
DK15	Late to Early	PA2493	mexE	Resistance-Nodulation-Cell Division(RND) multidrug efflux membrane fusion protein MexE	Q9I0Y9	1e-15	-5.11666	Cell wall/membrane/envelope biogenesis
DK15	Early to PAO1	PA2493	mexE	Resistance-Nodulation-Cell Division(RND) multidrug efflux membrane fusion protein MexE	Q9I0Y9	1e-15	5.47127	Cell wall/membrane/envelope biogenesis
DK41	Late to Early	PA2493	mexE	Resistance-Nodulation-Cell Division(RND) multidrug efflux membrane fusion protein MexE	Q9I0Y9	0.0226301	1.3365	Cell wall/membrane/envelope biogenesis
DK41	Late to PAO1	PA2493	mexE	Resistance-Nodulation-Cell Division(RND) multidrug efflux membrane fusion protein MexE	Q9I0Y9	0.00344357	1.62083	Cell wall/membrane/envelope biogenesis
DK03	Late to PAO1	PA2684	tse5	Toxin protein Tse5	Q9I0F4	0.0229589	-1.31702	Cell wall/membrane/envelope biogenesis
DK12	Late to PAO1	PA2684	tse5	Toxin protein Tse5	Q9I0F4	0.0229589	1.31805	Cell wall/membrane/envelope biogenesis
DK03	Early to PAO1	PA3155	wbpE	UDP-2-acetamido-2-deoxy-3-oxo-D-glucuronate aminotransferase	Q9HZ76	1e-15	-5.79463	Cell wall/membrane/envelope biogenesis	O-Antigen nucleotide sugar biosynthesis	Glycan biosynthesis and metabolism	Metabolism
DK03	Late to PAO1	PA3155	wbpE	UDP-2-acetamido-2-deoxy-3-oxo-D-glucuronate aminotransferase	Q9HZ76	1e-15	-5.28203	Cell wall/membrane/envelope biogenesis	O-Antigen nucleotide sugar biosynthesis	Glycan biosynthesis and metabolism	Metabolism
DK12	Early to PAO1	PA3155	wbpE	UDP-2-acetamido-2-deoxy-3-oxo-D-glucuronate aminotransferase	Q9HZ76	1e-15	-4.05177	Cell wall/membrane/envelope biogenesis	O-Antigen nucleotide sugar biosynthesis	Glycan biosynthesis and metabolism	Metabolism
DK12	Late to PAO1	PA3155	wbpE	UDP-2-acetamido-2-deoxy-3-oxo-D-glucuronate aminotransferase	Q9HZ76	2.399e-11	-3.18693	Cell wall/membrane/envelope biogenesis	O-Antigen nucleotide sugar biosynthesis	Glycan biosynthesis and metabolism	Metabolism
DK13	Late to Early	PA3155	wbpE	UDP-2-acetamido-2-deoxy-3-oxo-D-glucuronate aminotransferase	Q9HZ76	0.0317648	1.04406	Cell wall/membrane/envelope biogenesis	O-Antigen nucleotide sugar biosynthesis	Glycan biosynthesis and metabolism	Metabolism
DK13	Early to PAO1	PA3155	wbpE	UDP-2-acetamido-2-deoxy-3-oxo-D-glucuronate aminotransferase	Q9HZ76	0.00901002	-1.27005	Cell wall/membrane/envelope biogenesis	O-Antigen nucleotide sugar biosynthesis	Glycan biosynthesis and metabolism	Metabolism
DK15	Early to PAO1	PA3155	wbpE	UDP-2-acetamido-2-deoxy-3-oxo-D-glucuronate aminotransferase	Q9HZ76	1e-14	-3.67863	Cell wall/membrane/envelope biogenesis	O-Antigen nucleotide sugar biosynthesis	Glycan biosynthesis and metabolism	Metabolism
DK15	Late to PAO1	PA3155	wbpE	UDP-2-acetamido-2-deoxy-3-oxo-D-glucuronate aminotransferase	Q9HZ76	1e-15	-4.43869	Cell wall/membrane/envelope biogenesis	O-Antigen nucleotide sugar biosynthesis	Glycan biosynthesis and metabolism	Metabolism
DK17	Late to Early	PA3155	wbpE	UDP-2-acetamido-2-deoxy-3-oxo-D-glucuronate aminotransferase	Q9HZ76	0.000766477	-1.63041	Cell wall/membrane/envelope biogenesis	O-Antigen nucleotide sugar biosynthesis	Glycan biosynthesis and metabolism	Metabolism
DK17	Early to PAO1	PA3155	wbpE	UDP-2-acetamido-2-deoxy-3-oxo-D-glucuronate aminotransferase	Q9HZ76	1e-15	-3.89003	Cell wall/membrane/envelope biogenesis	O-Antigen nucleotide sugar biosynthesis	Glycan biosynthesis and metabolism	Metabolism
DK17	Late to PAO1	PA3155	wbpE	UDP-2-acetamido-2-deoxy-3-oxo-D-glucuronate aminotransferase	Q9HZ76	1e-15	-5.52044	Cell wall/membrane/envelope biogenesis	O-Antigen nucleotide sugar biosynthesis	Glycan biosynthesis and metabolism	Metabolism
DK36	Late to Early	PA3155	wbpE	UDP-2-acetamido-2-deoxy-3-oxo-D-glucuronate aminotransferase	Q9HZ76	0.0285193	-1.0666	Cell wall/membrane/envelope biogenesis	O-Antigen nucleotide sugar biosynthesis	Glycan biosynthesis and metabolism	Metabolism
DK36	Early to PAO1	PA3155	wbpE	UDP-2-acetamido-2-deoxy-3-oxo-D-glucuronate aminotransferase	Q9HZ76	0.00396718	-1.40156	Cell wall/membrane/envelope biogenesis	O-Antigen nucleotide sugar biosynthesis	Glycan biosynthesis and metabolism	Metabolism
DK36	Late to PAO1	PA3155	wbpE	UDP-2-acetamido-2-deoxy-3-oxo-D-glucuronate aminotransferase	Q9HZ76	2.62362e-07	-2.46815	Cell wall/membrane/envelope biogenesis	O-Antigen nucleotide sugar biosynthesis	Glycan biosynthesis and metabolism	Metabolism
DK41	Late to Early	PA3155	wbpE	UDP-2-acetamido-2-deoxy-3-oxo-D-glucuronate aminotransferase	Q9HZ76	0.004786	-1.37009	Cell wall/membrane/envelope biogenesis	O-Antigen nucleotide sugar biosynthesis	Glycan biosynthesis and metabolism	Metabolism
DK41	Early to PAO1	PA3155	wbpE	UDP-2-acetamido-2-deoxy-3-oxo-D-glucuronate aminotransferase	Q9HZ76	1e-15	-3.86029	Cell wall/membrane/envelope biogenesis	O-Antigen nucleotide sugar biosynthesis	Glycan biosynthesis and metabolism	Metabolism
DK41	Late to PAO1	PA3155	wbpE	UDP-2-acetamido-2-deoxy-3-oxo-D-glucuronate aminotransferase	Q9HZ76	1e-15	-5.23039	Cell wall/membrane/envelope biogenesis	O-Antigen nucleotide sugar biosynthesis	Glycan biosynthesis and metabolism	Metabolism
DK55	Late to Early	PA3155	wbpE	UDP-2-acetamido-2-deoxy-3-oxo-D-glucuronate aminotransferase	Q9HZ76	1e-15	-4.36715	Cell wall/membrane/envelope biogenesis	O-Antigen nucleotide sugar biosynthesis	Glycan biosynthesis and metabolism	Metabolism
DK55	Early to PAO1	PA3155	wbpE	UDP-2-acetamido-2-deoxy-3-oxo-D-glucuronate aminotransferase	Q9HZ76	0.00355346	-1.41859	Cell wall/membrane/envelope biogenesis	O-Antigen nucleotide sugar biosynthesis	Glycan biosynthesis and metabolism	Metabolism
DK55	Late to PAO1	PA3155	wbpE	UDP-2-acetamido-2-deoxy-3-oxo-D-glucuronate aminotransferase	Q9HZ76	1e-15	-5.78573	Cell wall/membrane/envelope biogenesis	O-Antigen nucleotide sugar biosynthesis	Glycan biosynthesis and metabolism	Metabolism
DK03	Early to PAO1	PA3159	wbpA	UDP-N-acetyl-D-glucosamine 6-dehydrogenase	G3XD94	1e-15	-4.29013	Cell wall/membrane/envelope biogenesis	O-Antigen nucleotide sugar biosynthesis	Glycan biosynthesis and metabolism	Metabolism
DK03	Late to PAO1	PA3159	wbpA	UDP-N-acetyl-D-glucosamine 6-dehydrogenase	G3XD94	1.55e-13	-3.57498	Cell wall/membrane/envelope biogenesis	O-Antigen nucleotide sugar biosynthesis	Glycan biosynthesis and metabolism	Metabolism
DK12	Early to PAO1	PA3159	wbpA	UDP-N-acetyl-D-glucosamine 6-dehydrogenase	G3XD94	2.9578e-11	-3.20347	Cell wall/membrane/envelope biogenesis	O-Antigen nucleotide sugar biosynthesis	Glycan biosynthesis and metabolism	Metabolism
DK12	Late to PAO1	PA3159	wbpA	UDP-N-acetyl-D-glucosamine 6-dehydrogenase	G3XD94	1.53863e-06	-2.34708	Cell wall/membrane/envelope biogenesis	O-Antigen nucleotide sugar biosynthesis	Glycan biosynthesis and metabolism	Metabolism
DK13	Late to Early	PA3159	wbpA	UDP-N-acetyl-D-glucosamine 6-dehydrogenase	G3XD94	1.06998e-05	2.14456	Cell wall/membrane/envelope biogenesis	O-Antigen nucleotide sugar biosynthesis	Glycan biosynthesis and metabolism	Metabolism
DK13	Early to PAO1	PA3159	wbpA	UDP-N-acetyl-D-glucosamine 6-dehydrogenase	G3XD94	3.38604e-05	-2.02021	Cell wall/membrane/envelope biogenesis	O-Antigen nucleotide sugar biosynthesis	Glycan biosynthesis and metabolism	Metabolism
DK15	Early to PAO1	PA3159	wbpA	UDP-N-acetyl-D-glucosamine 6-dehydrogenase	G3XD94	3.295e-12	-3.36339	Cell wall/membrane/envelope biogenesis	O-Antigen nucleotide sugar biosynthesis	Glycan biosynthesis and metabolism	Metabolism
DK15	Late to PAO1	PA3159	wbpA	UDP-N-acetyl-D-glucosamine 6-dehydrogenase	G3XD94	8.808e-12	-3.28806	Cell wall/membrane/envelope biogenesis	O-Antigen nucleotide sugar biosynthesis	Glycan biosynthesis and metabolism	Metabolism
DK17	Late to Early	PA3159	wbpA	UDP-N-acetyl-D-glucosamine 6-dehydrogenase	G3XD94	0.00178041	-1.55616	Cell wall/membrane/envelope biogenesis	O-Antigen nucleotide sugar biosynthesis	Glycan biosynthesis and metabolism	Metabolism
DK17	Early to PAO1	PA3159	wbpA	UDP-N-acetyl-D-glucosamine 6-dehydrogenase	G3XD94	3.16255e-10	-3.03513	Cell wall/membrane/envelope biogenesis	O-Antigen nucleotide sugar biosynthesis	Glycan biosynthesis and metabolism	Metabolism
DK17	Late to PAO1	PA3159	wbpA	UDP-N-acetyl-D-glucosamine 6-dehydrogenase	G3XD94	1e-15	-4.59129	Cell wall/membrane/envelope biogenesis	O-Antigen nucleotide sugar biosynthesis	Glycan biosynthesis and metabolism	Metabolism
DK36	Late to Early	PA3159	wbpA	UDP-N-acetyl-D-glucosamine 6-dehydrogenase	G3XD94	0.00535615	-1.40252	Cell wall/membrane/envelope biogenesis	O-Antigen nucleotide sugar biosynthesis	Glycan biosynthesis and metabolism	Metabolism
DK36	Late to PAO1	PA3159	wbpA	UDP-N-acetyl-D-glucosamine 6-dehydrogenase	G3XD94	9.75362e-06	-2.15544	Cell wall/membrane/envelope biogenesis	O-Antigen nucleotide sugar biosynthesis	Glycan biosynthesis and metabolism	Metabolism
DK41	Late to Early	PA3159	wbpA	UDP-N-acetyl-D-glucosamine 6-dehydrogenase	G3XD94	0.0165448	-1.20429	Cell wall/membrane/envelope biogenesis	O-Antigen nucleotide sugar biosynthesis	Glycan biosynthesis and metabolism	Metabolism
DK41	Early to PAO1	PA3159	wbpA	UDP-N-acetyl-D-glucosamine 6-dehydrogenase	G3XD94	7.3853e-10	-2.97307	Cell wall/membrane/envelope biogenesis	O-Antigen nucleotide sugar biosynthesis	Glycan biosynthesis and metabolism	Metabolism
DK41	Late to PAO1	PA3159	wbpA	UDP-N-acetyl-D-glucosamine 6-dehydrogenase	G3XD94	1e-15	-4.17736	Cell wall/membrane/envelope biogenesis	O-Antigen nucleotide sugar biosynthesis	Glycan biosynthesis and metabolism	Metabolism
DK55	Late to Early	PA3159	wbpA	UDP-N-acetyl-D-glucosamine 6-dehydrogenase	G3XD94	4.567e-12	-3.33681	Cell wall/membrane/envelope biogenesis	O-Antigen nucleotide sugar biosynthesis	Glycan biosynthesis and metabolism	Metabolism
DK55	Late to PAO1	PA3159	wbpA	UDP-N-acetyl-D-glucosamine 6-dehydrogenase	G3XD94	1e-15	-4.29083	Cell wall/membrane/envelope biogenesis	O-Antigen nucleotide sugar biosynthesis	Glycan biosynthesis and metabolism	Metabolism
DK03	Early to PAO1	PA3160	wzz	O-antigen chain length regulator	G3XCY2	0.0159591	-1.41252	Cell wall/membrane/envelope biogenesis
DK03	Late to PAO1	PA3160	wzz	O-antigen chain length regulator	G3XCY2	0.0225667	-1.355	Cell wall/membrane/envelope biogenesis
DK12	Early to PAO1	PA3160	wzz	O-antigen chain length regulator	G3XCY2	0.0468808	-1.17261	Cell wall/membrane/envelope biogenesis
DK17	Early to PAO1	PA3160	wzz	O-antigen chain length regulator	G3XCY2	0.00995927	-1.52164	Cell wall/membrane/envelope biogenesis
DK17	Late to PAO1	PA3160	wzz	O-antigen chain length regulator	G3XCY2	0.0158745	-1.4225	Cell wall/membrane/envelope biogenesis
DK41	Late to PAO1	PA3160	wzz	O-antigen chain length regulator	G3XCY2	0.00838519	-1.59246	Cell wall/membrane/envelope biogenesis
DK55	Late to Early	PA3160	wzz	O-antigen chain length regulator	G3XCY2	0.0293147	-1.28564	Cell wall/membrane/envelope biogenesis
DK03	Late to Early	PA3257	prc	Periplasmic tail-specific protease	Q9HYY3	0.032997	-1.45085	Cell wall/membrane/envelope biogenesis
DK55	Late to PAO1	PA3257	prc	Periplasmic tail-specific protease	Q9HYY3	0.0356735	1.4117	Cell wall/membrane/envelope biogenesis
DK03	Late to Early	PA3540	algD	GDP-mannose 6-dehydrogenase	P11759	1e-15	-5.84628	Cell wall/membrane/envelope biogenesis	Two-component system	Signal transduction	Environmental Information Processing
DK03	Early to PAO1	PA3540	algD	GDP-mannose 6-dehydrogenase	P11759	1e-15	7.20037	Cell wall/membrane/envelope biogenesis	Two-component system	Signal transduction	Environmental Information Processing
DK03	Late to PAO1	PA3540	algD	GDP-mannose 6-dehydrogenase	P11759	0.00633316	1.35409	Cell wall/membrane/envelope biogenesis	Two-component system	Signal transduction	Environmental Information Processing
DK12	Late to Early	PA3540	algD	GDP-mannose 6-dehydrogenase	P11759	0.0210571	-1.15506	Cell wall/membrane/envelope biogenesis	Two-component system	Signal transduction	Environmental Information Processing
DK12	Early to PAO1	PA3540	algD	GDP-mannose 6-dehydrogenase	P11759	0.00377554	1.4329	Cell wall/membrane/envelope biogenesis	Two-component system	Signal transduction	Environmental Information Processing
DK13	Late to Early	PA3540	algD	GDP-mannose 6-dehydrogenase	P11759	6.7381e-10	-2.9848	Cell wall/membrane/envelope biogenesis	Two-component system	Signal transduction	Environmental Information Processing
DK13	Early to PAO1	PA3540	algD	GDP-mannose 6-dehydrogenase	P11759	7.24286e-07	2.41529	Cell wall/membrane/envelope biogenesis	Two-component system	Signal transduction	Environmental Information Processing
DK15	Late to Early	PA3540	algD	GDP-mannose 6-dehydrogenase	P11759	1e-15	4.28822	Cell wall/membrane/envelope biogenesis	Two-component system	Signal transduction	Environmental Information Processing
DK15	Late to PAO1	PA3540	algD	GDP-mannose 6-dehydrogenase	P11759	6.6e-14	3.59521	Cell wall/membrane/envelope biogenesis	Two-component system	Signal transduction	Environmental Information Processing
DK17	Late to Early	PA3540	algD	GDP-mannose 6-dehydrogenase	P11759	1.20362e-06	2.36647	Cell wall/membrane/envelope biogenesis	Two-component system	Signal transduction	Environmental Information Processing
DK17	Late to PAO1	PA3540	algD	GDP-mannose 6-dehydrogenase	P11759	4.74772e-05	1.99419	Cell wall/membrane/envelope biogenesis	Two-component system	Signal transduction	Environmental Information Processing
DK36	Late to Early	PA3540	algD	GDP-mannose 6-dehydrogenase	P11759	0.000583028	-1.69496	Cell wall/membrane/envelope biogenesis	Two-component system	Signal transduction	Environmental Information Processing
DK36	Early to PAO1	PA3540	algD	GDP-mannose 6-dehydrogenase	P11759	9.06526e-09	2.78734	Cell wall/membrane/envelope biogenesis	Two-component system	Signal transduction	Environmental Information Processing
DK36	Late to PAO1	PA3540	algD	GDP-mannose 6-dehydrogenase	P11759	0.0298059	1.09238	Cell wall/membrane/envelope biogenesis	Two-component system	Signal transduction	Environmental Information Processing
DK41	Late to Early	PA3540	algD	GDP-mannose 6-dehydrogenase	P11759	0.0169466	-1.1964	Cell wall/membrane/envelope biogenesis	Two-component system	Signal transduction	Environmental Information Processing
DK41	Early to PAO1	PA3540	algD	GDP-mannose 6-dehydrogenase	P11759	1.04133e-05	2.15751	Cell wall/membrane/envelope biogenesis	Two-component system	Signal transduction	Environmental Information Processing
DK55	Early to PAO1	PA3540	algD	GDP-mannose 6-dehydrogenase	P11759	0.000632212	1.68333	Cell wall/membrane/envelope biogenesis	Two-component system	Signal transduction	Environmental Information Processing
DK55	Late to PAO1	PA3540	algD	GDP-mannose 6-dehydrogenase	P11759	0.012227	1.24983	Cell wall/membrane/envelope biogenesis	Two-component system	Signal transduction	Environmental Information Processing
DK03	Late to Early	PA3542	alg44	Mannuronan synthase	Q9HY69	1e-15	-4.23747	Cell wall/membrane/envelope biogenesis	Biofilm formation	Cellular community - prokaryotes	Cellular Processes
DK03	Early to PAO1	PA3542	alg44	Mannuronan synthase	Q9HY69	1e-15	4.5908	Cell wall/membrane/envelope biogenesis	Biofilm formation	Cellular community - prokaryotes	Cellular Processes
DK13	Late to Early	PA3542	alg44	Mannuronan synthase	Q9HY69	7.27087e-05	-2.02566	Cell wall/membrane/envelope biogenesis	Biofilm formation	Cellular community - prokaryotes	Cellular Processes
DK13	Early to PAO1	PA3542	alg44	Mannuronan synthase	Q9HY69	0.000664421	1.75766	Cell wall/membrane/envelope biogenesis	Biofilm formation	Cellular community - prokaryotes	Cellular Processes
DK15	Early to PAO1	PA3542	alg44	Mannuronan synthase	Q9HY69	0.0363312	1.11253	Cell wall/membrane/envelope biogenesis	Biofilm formation	Cellular community - prokaryotes	Cellular Processes
DK15	Late to PAO1	PA3542	alg44	Mannuronan synthase	Q9HY69	0.00429296	1.48735	Cell wall/membrane/envelope biogenesis	Biofilm formation	Cellular community - prokaryotes	Cellular Processes
DK36	Late to Early	PA3542	alg44	Mannuronan synthase	Q9HY69	0.018161	-1.24463	Cell wall/membrane/envelope biogenesis	Biofilm formation	Cellular community - prokaryotes	Cellular Processes
DK36	Early to PAO1	PA3542	alg44	Mannuronan synthase	Q9HY69	0.00160963	1.63246	Cell wall/membrane/envelope biogenesis	Biofilm formation	Cellular community - prokaryotes	Cellular Processes
DK41	Late to Early	PA3542	alg44	Mannuronan synthase	Q9HY69	3.60206e-06	-2.32416	Cell wall/membrane/envelope biogenesis	Biofilm formation	Cellular community - prokaryotes	Cellular Processes
DK41	Early to PAO1	PA3542	alg44	Mannuronan synthase	Q9HY69	0.011281	1.32804	Cell wall/membrane/envelope biogenesis	Biofilm formation	Cellular community - prokaryotes	Cellular Processes
DK55	Late to Early	PA3542	alg44	Mannuronan synthase	Q9HY69	8.75581e-05	-2.00252	Cell wall/membrane/envelope biogenesis	Biofilm formation	Cellular community - prokaryotes	Cellular Processes
DK55	Early to PAO1	PA3542	alg44	Mannuronan synthase	Q9HY69	0.00131864	1.66021	Cell wall/membrane/envelope biogenesis	Biofilm formation	Cellular community - prokaryotes	Cellular Processes
DK03	Late to Early	PA3551	algA	Alginate biosynthesis protein AlgA	P07874	1e-15	-5.57952	Cell wall/membrane/envelope biogenesis	Biofilm formation	Cellular community - prokaryotes	Cellular Processes
DK03	Early to PAO1	PA3551	algA	Alginate biosynthesis protein AlgA	P07874	1e-15	5.50088	Cell wall/membrane/envelope biogenesis	Biofilm formation	Cellular community - prokaryotes	Cellular Processes
DK13	Late to Early	PA3551	algA	Alginate biosynthesis protein AlgA	P07874	0.00452923	-1.44433	Cell wall/membrane/envelope biogenesis	Biofilm formation	Cellular community - prokaryotes	Cellular Processes
DK13	Early to PAO1	PA3551	algA	Alginate biosynthesis protein AlgA	P07874	0.00740061	1.35642	Cell wall/membrane/envelope biogenesis	Biofilm formation	Cellular community - prokaryotes	Cellular Processes
DK15	Late to Early	PA3551	algA	Alginate biosynthesis protein AlgA	P07874	2.23327e-06	2.33403	Cell wall/membrane/envelope biogenesis	Biofilm formation	Cellular community - prokaryotes	Cellular Processes
DK15	Late to PAO1	PA3551	algA	Alginate biosynthesis protein AlgA	P07874	1.14327e-09	2.96958	Cell wall/membrane/envelope biogenesis	Biofilm formation	Cellular community - prokaryotes	Cellular Processes
DK17	Late to Early	PA3551	algA	Alginate biosynthesis protein AlgA	P07874	0.00445551	1.44905	Cell wall/membrane/envelope biogenesis	Biofilm formation	Cellular community - prokaryotes	Cellular Processes
DK17	Late to PAO1	PA3551	algA	Alginate biosynthesis protein AlgA	P07874	0.000262379	1.8247	Cell wall/membrane/envelope biogenesis	Biofilm formation	Cellular community - prokaryotes	Cellular Processes
DK36	Late to Early	PA3551	algA	Alginate biosynthesis protein AlgA	P07874	2.23327e-06	-2.33857	Cell wall/membrane/envelope biogenesis	Biofilm formation	Cellular community - prokaryotes	Cellular Processes
DK36	Early to PAO1	PA3551	algA	Alginate biosynthesis protein AlgA	P07874	2.53557e-06	2.31788	Cell wall/membrane/envelope biogenesis	Biofilm formation	Cellular community - prokaryotes	Cellular Processes
DK41	Late to Early	PA3551	algA	Alginate biosynthesis protein AlgA	P07874	0.04168	-1.0653	Cell wall/membrane/envelope biogenesis	Biofilm formation	Cellular community - prokaryotes	Cellular Processes
DK41	Early to PAO1	PA3551	algA	Alginate biosynthesis protein AlgA	P07874	5.36361e-05	2.00983	Cell wall/membrane/envelope biogenesis	Biofilm formation	Cellular community - prokaryotes	Cellular Processes
DK55	Late to Early	PA3551	algA	Alginate biosynthesis protein AlgA	P07874	0.000499939	-1.7488	Cell wall/membrane/envelope biogenesis	Biofilm formation	Cellular community - prokaryotes	Cellular Processes
DK55	Early to PAO1	PA3551	algA	Alginate biosynthesis protein AlgA	P07874	2.23327e-06	2.33206	Cell wall/membrane/envelope biogenesis	Biofilm formation	Cellular community - prokaryotes	Cellular Processes
DK55	Late to Early	PA3643	lpxB	Lipid-A-disaccharide synthase	Q9HXY8	0.00561897	1.782	Cell wall/membrane/envelope biogenesis	Lipopolysaccharide biosynthesis	Glycan biosynthesis and metabolism	Metabolism
DK15	Late to Early	PA3647	PA3647	Skp-like protein	Q9HXY5	0.00683929	1.69571	Cell wall/membrane/envelope biogenesis
DK15	Early to PAO1	PA3647	PA3647	Skp-like protein	Q9HXY5	0.0240544	-1.41538	Cell wall/membrane/envelope biogenesis
DK03	Late to Early	PA3692	lptF	Lipotoxon F, LptF	Q9HXU8	0.00770446	-1.50223	Cell wall/membrane/envelope biogenesis
DK12	Late to Early	PA3692	lptF	Lipotoxon F, LptF	Q9HXU8	0.000116109	2.11701	Cell wall/membrane/envelope biogenesis
DK12	Late to PAO1	PA3692	lptF	Lipotoxon F, LptF	Q9HXU8	0.0134397	1.3945	Cell wall/membrane/envelope biogenesis
DK13	Late to Early	PA3692	lptF	Lipotoxon F, LptF	Q9HXU8	0.0173853	-1.32405	Cell wall/membrane/envelope biogenesis
DK13	Late to PAO1	PA3692	lptF	Lipotoxon F, LptF	Q9HXU8	0.00969981	-1.45605	Cell wall/membrane/envelope biogenesis
DK36	Late to Early	PA3692	lptF	Lipotoxon F, LptF	Q9HXU8	0.033145	1.1687	Cell wall/membrane/envelope biogenesis
DK36	Late to PAO1	PA3692	lptF	Lipotoxon F, LptF	Q9HXU8	0.0320001	1.1858	Cell wall/membrane/envelope biogenesis
DK36	Early to PAO1	PA3764	mltF	Membrane-bound lytic murein transglycosylase F	Q9HXN1	0.0184318	1.55453	Cell wall/membrane/envelope biogenesis
DK03	Early to PAO1	PA3984	lnt	Apolipoprotein N-acyltransferase	Q9ZI86	1.48298e-07	-2.62173	Cell wall/membrane/envelope biogenesis
DK03	Late to PAO1	PA3984	lnt	Apolipoprotein N-acyltransferase	Q9ZI86	1.34347e-10	-3.22179	Cell wall/membrane/envelope biogenesis
DK15	Late to Early	PA3984	lnt	Apolipoprotein N-acyltransferase	Q9ZI86	0.0273553	-1.22652	Cell wall/membrane/envelope biogenesis
DK17	Late to PAO1	PA3984	lnt	Apolipoprotein N-acyltransferase	Q9ZI86	0.0457925	-1.13137	Cell wall/membrane/envelope biogenesis
DK03	Early to PAO1	PA4067	oprG	Outer membrane protein OprG	Q9HWW1	0.00447929	-1.525	Cell wall/membrane/envelope biogenesis
DK03	Late to PAO1	PA4067	oprG	Outer membrane protein OprG	Q9HWW1	0.00919432	-1.41543	Cell wall/membrane/envelope biogenesis
DK12	Late to Early	PA4067	oprG	Outer membrane protein OprG	Q9HWW1	6.10171e-05	-2.1299	Cell wall/membrane/envelope biogenesis
DK12	Late to PAO1	PA4067	oprG	Outer membrane protein OprG	Q9HWW1	1.54205e-06	-2.65084	Cell wall/membrane/envelope biogenesis
DK17	Late to Early	PA4067	oprG	Outer membrane protein OprG	Q9HWW1	0.0129894	-1.35528	Cell wall/membrane/envelope biogenesis
DK17	Late to PAO1	PA4067	oprG	Outer membrane protein OprG	Q9HWW1	0.000748588	-1.80737	Cell wall/membrane/envelope biogenesis
DK36	Late to Early	PA4067	oprG	Outer membrane protein OprG	Q9HWW1	0.000614318	-1.83587	Cell wall/membrane/envelope biogenesis
DK36	Late to PAO1	PA4067	oprG	Outer membrane protein OprG	Q9HWW1	4.24036e-05	-2.20392	Cell wall/membrane/envelope biogenesis
DK55	Early to PAO1	PA4067	oprG	Outer membrane protein OprG	Q9HWW1	0.00167116	-1.66605	Cell wall/membrane/envelope biogenesis
DK55	Late to PAO1	PA4067	oprG	Outer membrane protein OprG	Q9HWW1	3.04948e-06	-2.53997	Cell wall/membrane/envelope biogenesis
DK12	Late to Early	PA4201	ddlA	D-alanine--D-alanine ligase A	Q9HWI0	0.015281	1.45767	Cell wall/membrane/envelope biogenesis	Peptidoglycan biosynthesis	Glycan biosynthesis and metabolism	Metabolism
DK12	Late to PAO1	PA4201	ddlA	D-alanine--D-alanine ligase A	Q9HWI0	0.00178421	1.83311	Cell wall/membrane/envelope biogenesis	Peptidoglycan biosynthesis	Glycan biosynthesis and metabolism	Metabolism
DK17	Late to PAO1	PA4201	ddlA	D-alanine--D-alanine ligase A	Q9HWI0	0.0196833	1.38295	Cell wall/membrane/envelope biogenesis	Peptidoglycan biosynthesis	Glycan biosynthesis and metabolism	Metabolism
DK55	Early to PAO1	PA4201	ddlA	D-alanine--D-alanine ligase A	Q9HWI0	0.0196833	1.38409	Cell wall/membrane/envelope biogenesis	Peptidoglycan biosynthesis	Glycan biosynthesis and metabolism	Metabolism
DK55	Late to PAO1	PA4201	ddlA	D-alanine--D-alanine ligase A	Q9HWI0	0.00178421	1.84143	Cell wall/membrane/envelope biogenesis	Peptidoglycan biosynthesis	Glycan biosynthesis and metabolism	Metabolism
DK03	Late to Early	PA4394	PA4394	Uncharacterized protein	Q9HW12	0.00635355	-1.68666	Cell wall/membrane/envelope biogenesis
DK03	Late to Early	PA4700	mrcB	Penicillin-binding protein 1B	G3XD31	5.76853e-06	-2.48103	Cell wall/membrane/envelope biogenesis	Peptidoglycan biosynthesis	Glycan biosynthesis and metabolism	Metabolism
DK03	Late to PAO1	PA4700	mrcB	Penicillin-binding protein 1B	G3XD31	0.0247052	-1.39152	Cell wall/membrane/envelope biogenesis	Peptidoglycan biosynthesis	Glycan biosynthesis and metabolism	Metabolism
DK55	Late to PAO1	PA4700	mrcB	Penicillin-binding protein 1B	G3XD31	0.0253357	-1.37308	Cell wall/membrane/envelope biogenesis	Peptidoglycan biosynthesis	Glycan biosynthesis and metabolism	Metabolism
DK13	Late to PAO1	PA4866	pitA	L-methionine sulfoximine/L-methionine sulfone acetyltransferase	Q9HUU7	0.00790503	1.50794	Cell wall/membrane/envelope biogenesis
DK17	Late to PAO1	PA4866	pitA	L-methionine sulfoximine/L-methionine sulfone acetyltransferase	Q9HUU7	0.00348736	1.66579	Cell wall/membrane/envelope biogenesis
DK41	Late to Early	PA4866	pitA	L-methionine sulfoximine/L-methionine sulfone acetyltransferase	Q9HUU7	0.0394382	-1.2379	Cell wall/membrane/envelope biogenesis
DK55	Late to Early	PA4866	pitA	L-methionine sulfoximine/L-methionine sulfone acetyltransferase	Q9HUU7	0.00633479	1.55599	Cell wall/membrane/envelope biogenesis
DK55	Late to PAO1	PA4866	pitA	L-methionine sulfoximine/L-methionine sulfone acetyltransferase	Q9HUU7	0.000791757	1.90503	Cell wall/membrane/envelope biogenesis
DK03	Late to PAO1	PA5011	waaC	Heptosyltransferase I	Q9HUF5	0.0221025	-1.49235	Cell wall/membrane/envelope biogenesis	Lipopolysaccharide biosynthesis	Glycan biosynthesis and metabolism	Metabolism
DK12	Late to PAO1	PA5011	waaC	Heptosyltransferase I	Q9HUF5	0.0221025	-1.51159	Cell wall/membrane/envelope biogenesis	Lipopolysaccharide biosynthesis	Glycan biosynthesis and metabolism	Metabolism
DK03	Late to PAO1	PA5012	waaF	Heptosyltransferase II	G3XD35	0.0394682	-1.46862	Cell wall/membrane/envelope biogenesis	Lipopolysaccharide biosynthesis	Glycan biosynthesis and metabolism	Metabolism
DK12	Late to PAO1	PA5012	waaF	Heptosyltransferase II	G3XD35	0.0394682	-1.39751	Cell wall/membrane/envelope biogenesis	Lipopolysaccharide biosynthesis	Glycan biosynthesis and metabolism	Metabolism
DK13	Late to PAO1	PA5012	waaF	Heptosyltransferase II	G3XD35	0.0394682	-1.39916	Cell wall/membrane/envelope biogenesis	Lipopolysaccharide biosynthesis	Glycan biosynthesis and metabolism	Metabolism
DK12	Early to PAO1	PA5045	mrcA	Penicillin-binding protein 1A	Q07806	0.000347872	-1.92676	Cell wall/membrane/envelope biogenesis	Peptidoglycan biosynthesis	Glycan biosynthesis and metabolism	Metabolism
DK12	Late to PAO1	PA5045	mrcA	Penicillin-binding protein 1A	Q07806	0.000392808	-1.89845	Cell wall/membrane/envelope biogenesis	Peptidoglycan biosynthesis	Glycan biosynthesis and metabolism	Metabolism
DK13	Early to PAO1	PA5045	mrcA	Penicillin-binding protein 1A	Q07806	0.000760552	-1.81202	Cell wall/membrane/envelope biogenesis	Peptidoglycan biosynthesis	Glycan biosynthesis and metabolism	Metabolism
DK13	Late to PAO1	PA5045	mrcA	Penicillin-binding protein 1A	Q07806	3.5744e-06	-2.52687	Cell wall/membrane/envelope biogenesis	Peptidoglycan biosynthesis	Glycan biosynthesis and metabolism	Metabolism
DK15	Early to PAO1	PA5045	mrcA	Penicillin-binding protein 1A	Q07806	0.0207355	-1.32818	Cell wall/membrane/envelope biogenesis	Peptidoglycan biosynthesis	Glycan biosynthesis and metabolism	Metabolism
DK15	Late to PAO1	PA5045	mrcA	Penicillin-binding protein 1A	Q07806	0.000175346	-2.02517	Cell wall/membrane/envelope biogenesis	Peptidoglycan biosynthesis	Glycan biosynthesis and metabolism	Metabolism
DK17	Early to PAO1	PA5045	mrcA	Penicillin-binding protein 1A	Q07806	0.0298185	-1.25662	Cell wall/membrane/envelope biogenesis	Peptidoglycan biosynthesis	Glycan biosynthesis and metabolism	Metabolism
DK17	Late to PAO1	PA5045	mrcA	Penicillin-binding protein 1A	Q07806	0.000229969	-1.97862	Cell wall/membrane/envelope biogenesis	Peptidoglycan biosynthesis	Glycan biosynthesis and metabolism	Metabolism
DK36	Late to PAO1	PA5045	mrcA	Penicillin-binding protein 1A	Q07806	0.00683693	-1.51267	Cell wall/membrane/envelope biogenesis	Peptidoglycan biosynthesis	Glycan biosynthesis and metabolism	Metabolism
DK41	Early to PAO1	PA5045	mrcA	Penicillin-binding protein 1A	Q07806	0.000173117	-2.049	Cell wall/membrane/envelope biogenesis	Peptidoglycan biosynthesis	Glycan biosynthesis and metabolism	Metabolism
DK41	Late to PAO1	PA5045	mrcA	Penicillin-binding protein 1A	Q07806	0.00104685	-1.76925	Cell wall/membrane/envelope biogenesis	Peptidoglycan biosynthesis	Glycan biosynthesis and metabolism	Metabolism
DK55	Early to PAO1	PA5045	mrcA	Penicillin-binding protein 1A	Q07806	0.00548428	-1.5493	Cell wall/membrane/envelope biogenesis	Peptidoglycan biosynthesis	Glycan biosynthesis and metabolism	Metabolism
DK55	Late to PAO1	PA5045	mrcA	Penicillin-binding protein 1A	Q07806	1.49784e-05	-2.34492	Cell wall/membrane/envelope biogenesis	Peptidoglycan biosynthesis	Glycan biosynthesis and metabolism	Metabolism
DK13	Late to PAO1	PA5453	gmd	GDP-mannose 4,6-dehydratase	Q51366	0.00291324	-1.7186	Cell wall/membrane/envelope biogenesis	O-Antigen nucleotide sugar biosynthesis	Glycan biosynthesis and metabolism	Metabolism
DK15	Late to Early	PA5531	tonB	Protein TonB	Q51368	1.58872e-05	-2.27731	Cell wall/membrane/envelope biogenesis
DK15	Early to PAO1	PA5531	tonB	Protein TonB	Q51368	5.87286e-06	2.3781	Cell wall/membrane/envelope biogenesis
DK03	Early to PAO1	PA0426	mexB	Multidrug resistance protein MexB	P52002	1.57295e-05	2.18425	Defense mechanisms
DK03	Late to PAO1	PA0426	mexB	Multidrug resistance protein MexB	P52002	7.93405e-09	2.87627	Defense mechanisms
DK12	Late to Early	PA0426	mexB	Multidrug resistance protein MexB	P52002	0.00285732	1.57884	Defense mechanisms
DK36	Late to PAO1	PA0426	mexB	Multidrug resistance protein MexB	P52002	0.0299325	1.21229	Defense mechanisms
DK03	Late to PAO1	PA0807	ampDh3	AmpDh3	Q9I5D1	0.0443102	1.27096	Defense mechanisms
DK13	Late to Early	PA0807	ampDh3	AmpDh3	Q9I5D1	0.0185928	1.43127	Defense mechanisms
DK13	Late to PAO1	PA0807	ampDh3	AmpDh3	Q9I5D1	1.39214e-05	2.41199	Defense mechanisms
DK15	Late to PAO1	PA0807	ampDh3	AmpDh3	Q9I5D1	0.0225098	1.39357	Defense mechanisms
DK55	Late to PAO1	PA1047	PA1047	Probable esterase	Q9I4S7	0.0473944	1.5219	Defense mechanisms
DK03	Late to Early	PA2018	PA2018	Efflux pump membrane transporter	G3XCW2	0.00514241	1.5704	Defense mechanisms	Two-component system	Signal transduction	Environmental Information Processing
DK03	Late to PAO1	PA2018	PA2018	Efflux pump membrane transporter	G3XCW2	0.0114041	1.44583	Defense mechanisms	Two-component system	Signal transduction	Environmental Information Processing
DK13	Late to Early	PA2018	PA2018	Efflux pump membrane transporter	G3XCW2	0.0183308	-1.35005	Defense mechanisms	Two-component system	Signal transduction	Environmental Information Processing
DK15	Late to Early	PA2018	PA2018	Efflux pump membrane transporter	G3XCW2	4.12528e-06	-2.43777	Defense mechanisms	Two-component system	Signal transduction	Environmental Information Processing
DK15	Early to PAO1	PA2018	PA2018	Efflux pump membrane transporter	G3XCW2	5.25613e-06	2.4012	Defense mechanisms	Two-component system	Signal transduction	Environmental Information Processing
DK17	Late to Early	PA2018	PA2018	Efflux pump membrane transporter	G3XCW2	0.0157382	1.37828	Defense mechanisms	Two-component system	Signal transduction	Environmental Information Processing
DK03	Early to PAO1	PA2734	PA2734	Uncharacterized protein	Q9I0A8	0.01573	-1.48436	Defense mechanisms
DK03	Late to PAO1	PA2734	PA2734	Uncharacterized protein	Q9I0A8	2.2132e-06	-2.61464	Defense mechanisms
DK12	Early to PAO1	PA2734	PA2734	Uncharacterized protein	Q9I0A8	0.0339019	-1.27878	Defense mechanisms
DK12	Late to PAO1	PA2734	PA2734	Uncharacterized protein	Q9I0A8	0.0318812	-1.32459	Defense mechanisms
DK13	Late to PAO1	PA2734	PA2734	Uncharacterized protein	Q9I0A8	0.0288978	-1.3599	Defense mechanisms
DK15	Early to PAO1	PA2734	PA2734	Uncharacterized protein	Q9I0A8	0.0360467	-1.24866	Defense mechanisms
DK15	Late to PAO1	PA2734	PA2734	Uncharacterized protein	Q9I0A8	0.00710275	-1.67326	Defense mechanisms
DK17	Late to PAO1	PA2734	PA2734	Uncharacterized protein	Q9I0A8	0.04384	-1.20667	Defense mechanisms
DK41	Early to PAO1	PA2734	PA2734	Uncharacterized protein	Q9I0A8	0.0318812	-1.30556	Defense mechanisms
DK55	Early to PAO1	PA2734	PA2734	Uncharacterized protein	Q9I0A8	0.0126345	-1.53731	Defense mechanisms
DK03	Early to PAO1	PA2735	PA2735	Site-specific DNA-methyltransferase	Q9I0A7	0.0181551	-1.50358	Defense mechanisms
DK03	Late to PAO1	PA2735	PA2735	Site-specific DNA-methyltransferase	Q9I0A7	0.0138935	-1.58121	Defense mechanisms
DK12	Early to PAO1	PA2735	PA2735	Site-specific DNA-methyltransferase	Q9I0A7	0.0138935	-1.63814	Defense mechanisms
DK12	Late to PAO1	PA2735	PA2735	Site-specific DNA-methyltransferase	Q9I0A7	0.00891314	-1.85338	Defense mechanisms
DK13	Late to PAO1	PA2735	PA2735	Site-specific DNA-methyltransferase	Q9I0A7	0.0346138	-1.37796	Defense mechanisms
DK15	Early to PAO1	PA2735	PA2735	Site-specific DNA-methyltransferase	Q9I0A7	0.0176016	-1.52317	Defense mechanisms
DK15	Late to PAO1	PA2735	PA2735	Site-specific DNA-methyltransferase	Q9I0A7	0.0270057	-1.43571	Defense mechanisms
DK17	Late to PAO1	PA2735	PA2735	Site-specific DNA-methyltransferase	Q9I0A7	0.0138935	-1.63341	Defense mechanisms
DK36	Late to PAO1	PA2735	PA2735	Site-specific DNA-methyltransferase	Q9I0A7	0.0138935	-1.59572	Defense mechanisms
DK41	Early to PAO1	PA2735	PA2735	Site-specific DNA-methyltransferase	Q9I0A7	0.0138935	-1.5893	Defense mechanisms
DK41	Late to PAO1	PA2735	PA2735	Site-specific DNA-methyltransferase	Q9I0A7	0.0346138	-1.3753	Defense mechanisms
DK55	Early to PAO1	PA2735	PA2735	Site-specific DNA-methyltransferase	Q9I0A7	0.0138935	-1.57099	Defense mechanisms
DK55	Late to PAO1	PA2735	PA2735	Site-specific DNA-methyltransferase	Q9I0A7	0.0382652	-1.34931	Defense mechanisms
DK13	Late to Early	PA4064	PA4064	Probable ATP-binding component of ABC transporter	Q9HWW4	0.00722733	1.57538	Defense mechanisms
DK13	Late to PAO1	PA4064	PA4064	Probable ATP-binding component of ABC transporter	Q9HWW4	0.00215945	1.79331	Defense mechanisms
DK55	Late to PAO1	PA4064	PA4064	Probable ATP-binding component of ABC transporter	Q9HWW4	0.00215945	1.7792	Defense mechanisms
DK55	Late to Early	PA4222	PA4222	Probable ATP-binding component of ABC transporter	Q9HWG7	0.00492696	1.71688	Defense mechanisms
DK55	Late to PAO1	PA4222	PA4222	Probable ATP-binding component of ABC transporter	Q9HWG7	0.011213	1.54043	Defense mechanisms
DK03	Late to Early	PA4997	msbA	ATP-dependent lipid A-core flippase	Q9HUG8	0.0156436	-1.35775	Defense mechanisms	ABC transporters	Membrane transport	Environmental Information Processing
DK03	Late to PAO1	PA4997	msbA	ATP-dependent lipid A-core flippase	Q9HUG8	3.37358e-05	-2.27184	Defense mechanisms	ABC transporters	Membrane transport	Environmental Information Processing
DK12	Late to Early	PA4997	msbA	ATP-dependent lipid A-core flippase	Q9HUG8	0.00126891	-1.81412	Defense mechanisms	ABC transporters	Membrane transport	Environmental Information Processing
DK12	Late to PAO1	PA4997	msbA	ATP-dependent lipid A-core flippase	Q9HUG8	2.13415e-05	-2.37482	Defense mechanisms	ABC transporters	Membrane transport	Environmental Information Processing
DK17	Late to PAO1	PA4997	msbA	ATP-dependent lipid A-core flippase	Q9HUG8	0.00721662	-1.49041	Defense mechanisms	ABC transporters	Membrane transport	Environmental Information Processing
DK55	Late to PAO1	PA4997	msbA	ATP-dependent lipid A-core flippase	Q9HUG8	0.00126891	-1.83513	Defense mechanisms	ABC transporters	Membrane transport	Environmental Information Processing
DK03	Early to PAO1	PA5514	PA5514	Probable beta-lactamase	G3XCV9	1.4e-14	3.83043	Defense mechanisms
DK03	Late to PAO1	PA5514	PA5514	Probable beta-lactamase	G3XCV9	1.4e-14	3.81805	Defense mechanisms
DK12	Late to Early	PA5514	PA5514	Probable beta-lactamase	G3XCV9	0.00344147	1.48645	Defense mechanisms
DK12	Early to PAO1	PA5514	PA5514	Probable beta-lactamase	G3XCV9	1.02628e-05	2.25385	Defense mechanisms
DK12	Late to PAO1	PA5514	PA5514	Probable beta-lactamase	G3XCV9	3.6e-14	3.7403	Defense mechanisms
DK13	Early to PAO1	PA5514	PA5514	Probable beta-lactamase	G3XCV9	5.39443e-10	3.09132	Defense mechanisms
DK13	Late to PAO1	PA5514	PA5514	Probable beta-lactamase	G3XCV9	1.27816e-05	2.22261	Defense mechanisms
DK15	Late to PAO1	PA5514	PA5514	Probable beta-lactamase	G3XCV9	0.000862241	1.69861	Defense mechanisms
DK17	Late to Early	PA5514	PA5514	Probable beta-lactamase	G3XCV9	0.00107023	1.66397	Defense mechanisms
DK17	Early to PAO1	PA5514	PA5514	Probable beta-lactamase	G3XCV9	0.000465766	1.78911	Defense mechanisms
DK17	Late to PAO1	PA5514	PA5514	Probable beta-lactamase	G3XCV9	3.503e-12	3.45308	Defense mechanisms
DK36	Early to PAO1	PA5514	PA5514	Probable beta-lactamase	G3XCV9	2.4721e-06	2.39957	Defense mechanisms
DK36	Late to PAO1	PA5514	PA5514	Probable beta-lactamase	G3XCV9	7.16544e-09	2.89139	Defense mechanisms
DK41	Early to PAO1	PA5514	PA5514	Probable beta-lactamase	G3XCV9	0.000862241	1.69955	Defense mechanisms
DK41	Late to PAO1	PA5514	PA5514	Probable beta-lactamase	G3XCV9	0.00532712	1.41706	Defense mechanisms
DK55	Early to PAO1	PA5514	PA5514	Probable beta-lactamase	G3XCV9	3.29606e-05	2.09672	Defense mechanisms
DK55	Late to PAO1	PA5514	PA5514	Probable beta-lactamase	G3XCV9	0.00166204	1.60141	Defense mechanisms
DK12	Late to Early	PA0115	PA0115	N-acetyltransferase domain-containing protein	Q9I717	0.000532951	1.89899	General function prediction only
DK12	Early to PAO1	PA0115	PA0115	N-acetyltransferase domain-containing protein	Q9I717	9.74543e-05	-2.11905	General function prediction only
DK41	Early to PAO1	PA0115	PA0115	N-acetyltransferase domain-containing protein	Q9I717	0.023039	-1.32209	General function prediction only
DK41	Late to PAO1	PA0115	PA0115	N-acetyltransferase domain-containing protein	Q9I717	0.0478896	-1.16795	General function prediction only
DK55	Late to Early	PA0115	PA0115	N-acetyltransferase domain-containing protein	Q9I717	0.0321561	1.24495	General function prediction only
DK13	Late to Early	PA0182	PA0182	Probable short-chain dehydrogenase	Q9I6V0	0.0432752	-1.34305	General function prediction only	Biotin metabolism	Metabolism of cofactors and vitamins	Metabolism
DK55	Late to PAO1	PA0351	PA0351	Phosphoesterase	Q9I6E2	0.00894831	1.7337	General function prediction only
DK03	Early to PAO1	PA0371	PA0371	Uncharacterized protein	Q9I6C3	0.0125463	1.7413	General function prediction only
DK03	Early to PAO1	PA0372	PA0372	Probable zinc protease	Q9I6C2	0.00730105	1.7983	General function prediction only
DK55	Late to Early	PA0502	PA0502	Probable biotin biosynthesis protein bioH	Q9I616	0.0379197	1.35063	General function prediction only	Biotin metabolism	Metabolism of cofactors and vitamins	Metabolism
DK55	Late to PAO1	PA0502	PA0502	Probable biotin biosynthesis protein bioH	Q9I616	0.0121178	1.5714	General function prediction only	Biotin metabolism	Metabolism of cofactors and vitamins	Metabolism
DK13	Late to PAO1	PA0623	PA0623	Probable bacteriophage protein	Q9I5S9	0.00213635	1.84433	General function prediction only
DK17	Late to PAO1	PA0623	PA0623	Probable bacteriophage protein	Q9I5S9	0.00213635	1.82697	General function prediction only
DK12	Late to PAO1	PA0741	PA0741	NAD(P)-bd_dom domain-containing protein	Q9I5I8	0.000168522	2.06506	General function prediction only
DK17	Late to PAO1	PA0741	PA0741	NAD(P)-bd_dom domain-containing protein	Q9I5I8	0.000749152	1.85244	General function prediction only
DK36	Late to Early	PA0741	PA0741	NAD(P)-bd_dom domain-containing protein	Q9I5I8	0.0204585	1.32351	General function prediction only
DK36	Late to PAO1	PA0741	PA0741	NAD(P)-bd_dom domain-containing protein	Q9I5I8	0.0172971	1.35319	General function prediction only
DK41	Early to PAO1	PA0741	PA0741	NAD(P)-bd_dom domain-containing protein	Q9I5I8	0.0208918	1.31539	General function prediction only
DK55	Late to Early	PA0741	PA0741	NAD(P)-bd_dom domain-containing protein	Q9I5I8	0.0154467	1.3801	General function prediction only
DK55	Late to PAO1	PA0741	PA0741	NAD(P)-bd_dom domain-containing protein	Q9I5I8	6.82177e-06	2.46813	General function prediction only
DK03	Late to Early	PA0853	PA0853	Probable oxidoreductase	Q9I588	2.86893e-07	-2.62988	General function prediction only	Ubiquinone and other terpenoid-quinone biosynthesis	Metabolism of cofactors and vitamins	Metabolism
DK03	Early to PAO1	PA0853	PA0853	Probable oxidoreductase	Q9I588	2.25907e-10	3.27817	General function prediction only	Ubiquinone and other terpenoid-quinone biosynthesis	Metabolism of cofactors and vitamins	Metabolism
DK12	Late to Early	PA0853	PA0853	Probable oxidoreductase	Q9I588	9.40655e-06	2.26998	General function prediction only	Ubiquinone and other terpenoid-quinone biosynthesis	Metabolism of cofactors and vitamins	Metabolism
DK12	Late to PAO1	PA0853	PA0853	Probable oxidoreductase	Q9I588	4.04858e-07	2.59156	General function prediction only	Ubiquinone and other terpenoid-quinone biosynthesis	Metabolism of cofactors and vitamins	Metabolism
DK13	Late to Early	PA0853	PA0853	Probable oxidoreductase	Q9I588	0.0236124	-1.22162	General function prediction only	Ubiquinone and other terpenoid-quinone biosynthesis	Metabolism of cofactors and vitamins	Metabolism
DK13	Early to PAO1	PA0853	PA0853	Probable oxidoreductase	Q9I588	0.0051611	1.4832	General function prediction only	Ubiquinone and other terpenoid-quinone biosynthesis	Metabolism of cofactors and vitamins	Metabolism
DK17	Late to Early	PA0853	PA0853	Probable oxidoreductase	Q9I588	5.96742e-05	2.05903	General function prediction only	Ubiquinone and other terpenoid-quinone biosynthesis	Metabolism of cofactors and vitamins	Metabolism
DK17	Late to PAO1	PA0853	PA0853	Probable oxidoreductase	Q9I588	7.70835e-07	2.52935	General function prediction only	Ubiquinone and other terpenoid-quinone biosynthesis	Metabolism of cofactors and vitamins	Metabolism
DK36	Late to PAO1	PA0853	PA0853	Probable oxidoreductase	Q9I588	0.0110477	1.36286	General function prediction only	Ubiquinone and other terpenoid-quinone biosynthesis	Metabolism of cofactors and vitamins	Metabolism
DK41	Early to PAO1	PA0853	PA0853	Probable oxidoreductase	Q9I588	0.0399828	1.1238	General function prediction only	Ubiquinone and other terpenoid-quinone biosynthesis	Metabolism of cofactors and vitamins	Metabolism
DK55	Early to PAO1	PA0853	PA0853	Probable oxidoreductase	Q9I588	0.00336261	1.56212	General function prediction only	Ubiquinone and other terpenoid-quinone biosynthesis	Metabolism of cofactors and vitamins	Metabolism
DK55	Late to PAO1	PA0853	PA0853	Probable oxidoreductase	Q9I588	0.000865482	1.7444	General function prediction only	Ubiquinone and other terpenoid-quinone biosynthesis	Metabolism of cofactors and vitamins	Metabolism
DK55	Late to PAO1	PA0935	PA0935	Uncharacterized protein	Q9I523	0.0252066	1.53763	General function prediction only	Pantothenate and CoA biosynthesis	Metabolism of cofactors and vitamins	Metabolism
DK55	Late to PAO1	PA0968	PA0968	4HBT domain-containing protein	Q9I4Z5	0.0329778	1.57728	General function prediction only	Benzoate degradation	Xenobiotics biodegradation and metabolism	Metabolism
DK03	Late to Early	PA1062	PA1062	N-acetyltransferase domain-containing protein	Q9I4R2	0.010737	1.41124	General function prediction only
DK03	Early to PAO1	PA1062	PA1062	N-acetyltransferase domain-containing protein	Q9I4R2	0.000959442	-1.75618	General function prediction only
DK17	Late to PAO1	PA1062	PA1062	N-acetyltransferase domain-containing protein	Q9I4R2	0.0397673	1.18763	General function prediction only
DK55	Late to Early	PA1062	PA1062	N-acetyltransferase domain-containing protein	Q9I4R2	2.16282e-06	2.51105	General function prediction only
DK55	Late to PAO1	PA1062	PA1062	N-acetyltransferase domain-containing protein	Q9I4R2	6.49346e-05	2.11457	General function prediction only
DK12	Late to Early	PA1137	PA1137	Probable oxidoreductase	Q9I4J8	0.0462156	1.45706	General function prediction only
DK12	Late to PAO1	PA1137	PA1137	Probable oxidoreductase	Q9I4J8	0.0105978	1.83424	General function prediction only
DK03	Late to PAO1	PA1140	PA1140	Uncharacterized protein	Q9I4J5	0.0326109	1.40952	General function prediction only	Purine metabolism	Nucleotide metabolism	Metabolism
DK15	Late to Early	PA1140	PA1140	Uncharacterized protein	Q9I4J5	0.0047114	-1.84725	General function prediction only	Purine metabolism	Nucleotide metabolism	Metabolism
DK15	Early to PAO1	PA1140	PA1140	Uncharacterized protein	Q9I4J5	0.0351574	1.35493	General function prediction only	Purine metabolism	Nucleotide metabolism	Metabolism
DK12	Late to Early	PA1204	PA1204	NAD(P)H-dependent FMN reductase PA1204	Q9I4D4	0.00134154	1.75425	General function prediction only
DK12	Late to PAO1	PA1204	PA1204	NAD(P)H-dependent FMN reductase PA1204	Q9I4D4	0.000167483	2.02982	General function prediction only
DK17	Late to PAO1	PA1204	PA1204	NAD(P)H-dependent FMN reductase PA1204	Q9I4D4	0.0173081	1.3638	General function prediction only
DK36	Late to Early	PA1204	PA1204	NAD(P)H-dependent FMN reductase PA1204	Q9I4D4	0.0115666	1.43778	General function prediction only
DK36	Late to PAO1	PA1204	PA1204	NAD(P)H-dependent FMN reductase PA1204	Q9I4D4	0.00806516	1.49263	General function prediction only
DK55	Late to Early	PA1204	PA1204	NAD(P)H-dependent FMN reductase PA1204	Q9I4D4	0.00302459	1.63054	General function prediction only
DK55	Late to PAO1	PA1204	PA1204	NAD(P)H-dependent FMN reductase PA1204	Q9I4D4	3.82848e-07	2.75887	General function prediction only
DK55	Late to PAO1	PA1205	PA1205	Putative quercetin 2,3-dioxygenase PA1205	Q9I4D3	1.9774e-05	2.38149	General function prediction only
DK03	Late to Early	PA1225	PA1225	Probable NAD(P)H dehydrogenase	Q9I4B3	0.00551197	-1.48144	General function prediction only	Ubiquinone and other terpenoid-quinone biosynthesis	Metabolism of cofactors and vitamins	Metabolism
DK03	Late to PAO1	PA1225	PA1225	Probable NAD(P)H dehydrogenase	Q9I4B3	0.000308742	-1.91735	General function prediction only	Ubiquinone and other terpenoid-quinone biosynthesis	Metabolism of cofactors and vitamins	Metabolism
DK13	Early to PAO1	PA1225	PA1225	Probable NAD(P)H dehydrogenase	Q9I4B3	0.00804216	1.42022	General function prediction only	Ubiquinone and other terpenoid-quinone biosynthesis	Metabolism of cofactors and vitamins	Metabolism
DK13	Late to PAO1	PA1225	PA1225	Probable NAD(P)H dehydrogenase	Q9I4B3	0.00318672	1.57317	General function prediction only	Ubiquinone and other terpenoid-quinone biosynthesis	Metabolism of cofactors and vitamins	Metabolism
DK15	Late to Early	PA1225	PA1225	Probable NAD(P)H dehydrogenase	Q9I4B3	0.00461682	1.51282	General function prediction only	Ubiquinone and other terpenoid-quinone biosynthesis	Metabolism of cofactors and vitamins	Metabolism
DK15	Late to PAO1	PA1225	PA1225	Probable NAD(P)H dehydrogenase	Q9I4B3	0.0283782	1.19901	General function prediction only	Ubiquinone and other terpenoid-quinone biosynthesis	Metabolism of cofactors and vitamins	Metabolism
DK55	Late to Early	PA1225	PA1225	Probable NAD(P)H dehydrogenase	Q9I4B3	0.000364013	-1.88956	General function prediction only	Ubiquinone and other terpenoid-quinone biosynthesis	Metabolism of cofactors and vitamins	Metabolism
DK55	Late to PAO1	PA1225	PA1225	Probable NAD(P)H dehydrogenase	Q9I4B3	0.0112498	-1.36381	General function prediction only	Ubiquinone and other terpenoid-quinone biosynthesis	Metabolism of cofactors and vitamins	Metabolism
DK15	Late to Early	PA1428	PA1428	N-acetyltransferase domain-containing protein	Q9I3R6	0.0388823	-1.36831	General function prediction only
DK55	Late to Early	PA1428	PA1428	N-acetyltransferase domain-containing protein	Q9I3R6	0.0388823	1.35859	General function prediction only
DK03	Late to Early	PA1518	PA1518	5-hydroxyisourate hydrolase	Q9I3J5	0.000331811	-2.05327	General function prediction only	Purine metabolism	Nucleotide metabolism	Metabolism
DK03	Early to PAO1	PA1518	PA1518	5-hydroxyisourate hydrolase	Q9I3J5	0.0247788	1.34986	General function prediction only	Purine metabolism	Nucleotide metabolism	Metabolism
DK12	Late to Early	PA1518	PA1518	5-hydroxyisourate hydrolase	Q9I3J5	0.0061638	1.64119	General function prediction only	Purine metabolism	Nucleotide metabolism	Metabolism
DK12	Late to PAO1	PA1518	PA1518	5-hydroxyisourate hydrolase	Q9I3J5	0.0146225	1.45537	General function prediction only	Purine metabolism	Nucleotide metabolism	Metabolism
DK15	Early to PAO1	PA1518	PA1518	5-hydroxyisourate hydrolase	Q9I3J5	0.0195875	1.39092	General function prediction only	Purine metabolism	Nucleotide metabolism	Metabolism
DK17	Early to PAO1	PA1518	PA1518	5-hydroxyisourate hydrolase	Q9I3J5	0.0352901	1.28329	General function prediction only	Purine metabolism	Nucleotide metabolism	Metabolism
DK17	Late to PAO1	PA1518	PA1518	5-hydroxyisourate hydrolase	Q9I3J5	0.0191462	1.40177	General function prediction only	Purine metabolism	Nucleotide metabolism	Metabolism
DK55	Late to PAO1	PA1521	PA1521	Guanine deaminase	Q9I3J2	0.0314532	1.39945	General function prediction only	Purine metabolism	Nucleotide metabolism	Metabolism
DK55	Late to PAO1	PA1829	PA1829	APH domain-containing protein	Q9I2R6	0.00765049	1.69483	General function prediction only
DK03	Late to Early	PA2197	PA2197	PKS_ER domain-containing protein	Q9I1S0	0.0284791	-1.37128	General function prediction only
DK03	Late to PAO1	PA2197	PA2197	PKS_ER domain-containing protein	Q9I1S0	0.0148606	-1.5299	General function prediction only
DK12	Late to Early	PA2197	PA2197	PKS_ER domain-containing protein	Q9I1S0	0.0161402	1.46751	General function prediction only
DK12	Late to Early	PA2271	PA2271	Acetyltransferase PA2271	Q9I1K2	0.000406616	1.99665	General function prediction only
DK12	Late to PAO1	PA2271	PA2271	Acetyltransferase PA2271	Q9I1K2	0.000406616	1.99137	General function prediction only
DK55	Late to PAO1	PA2271	PA2271	Acetyltransferase PA2271	Q9I1K2	0.0226931	1.38582	General function prediction only
DK55	Late to PAO1	PA2318	PA2318	Cupin_3 domain-containing protein	Q9I1F7	0.0449442	1.3481	General function prediction only
DK55	Late to Early	PA2529	PA2529	PmbA_TldD_C domain-containing protein	Q9I0V4	0.00658592	1.66376	General function prediction only
DK55	Late to PAO1	PA2529	PA2529	PmbA_TldD_C domain-containing protein	Q9I0V4	0.00154978	1.88727	General function prediction only
DK03	Late to Early	PA2707	PA2707	AAA domain-containing protein	Q9I0D5	0.0487338	1.12088	General function prediction only
DK03	Late to PAO1	PA2707	PA2707	AAA domain-containing protein	Q9I0D5	0.00246574	1.60554	General function prediction only
DK12	Late to Early	PA2707	PA2707	AAA domain-containing protein	Q9I0D5	0.000311649	-1.86385	General function prediction only
DK12	Late to PAO1	PA2707	PA2707	AAA domain-containing protein	Q9I0D5	0.000605609	-1.77731	General function prediction only
DK36	Late to Early	PA2707	PA2707	AAA domain-containing protein	Q9I0D5	0.000131981	-1.99411	General function prediction only
DK36	Late to PAO1	PA2707	PA2707	AAA domain-containing protein	Q9I0D5	0.000339315	-1.85035	General function prediction only
DK55	Late to Early	PA2707	PA2707	AAA domain-containing protein	Q9I0D5	0.0052553	1.48783	General function prediction only
DK12	Late to PAO1	PA2745	PA2745	Probable hydrolase	Q9I098	0.0253262	1.30804	General function prediction only
DK13	Late to PAO1	PA2745	PA2745	Probable hydrolase	Q9I098	0.0126834	1.44432	General function prediction only
DK36	Late to Early	PA2745	PA2745	Probable hydrolase	Q9I098	0.040591	1.21353	General function prediction only
DK55	Late to Early	PA2745	PA2745	Probable hydrolase	Q9I098	0.00186694	1.73999	General function prediction only
DK55	Late to PAO1	PA2745	PA2745	Probable hydrolase	Q9I098	2.27741e-07	2.69214	General function prediction only
DK03	Late to Early	PA2764	PA2764	AB hydrolase-1 domain-containing protein	Q9I079	0.000285552	-1.8259	General function prediction only
DK03	Early to PAO1	PA2764	PA2764	AB hydrolase-1 domain-containing protein	Q9I079	0.000153305	1.90254	General function prediction only
DK12	Late to Early	PA2764	PA2764	AB hydrolase-1 domain-containing protein	Q9I079	1.5175e-10	3.18701	General function prediction only
DK12	Late to PAO1	PA2764	PA2764	AB hydrolase-1 domain-containing protein	Q9I079	1.70126e-06	2.39906	General function prediction only
DK13	Early to PAO1	PA2764	PA2764	AB hydrolase-1 domain-containing protein	Q9I079	0.0440161	1.05072	General function prediction only
DK17	Late to Early	PA2764	PA2764	AB hydrolase-1 domain-containing protein	Q9I079	2.4165e-05	2.10992	General function prediction only
DK17	Late to PAO1	PA2764	PA2764	AB hydrolase-1 domain-containing protein	Q9I079	7.83373e-06	2.24529	General function prediction only
DK41	Late to Early	PA2764	PA2764	AB hydrolase-1 domain-containing protein	Q9I079	4.11014e-05	-2.0511	General function prediction only
DK41	Late to PAO1	PA2764	PA2764	AB hydrolase-1 domain-containing protein	Q9I079	0.0248522	-1.15937	General function prediction only
DK55	Late to Early	PA2764	PA2764	AB hydrolase-1 domain-containing protein	Q9I079	0.000375272	1.79238	General function prediction only
DK55	Early to PAO1	PA2764	PA2764	AB hydrolase-1 domain-containing protein	Q9I079	0.0116979	1.29357	General function prediction only
DK55	Late to PAO1	PA2764	PA2764	AB hydrolase-1 domain-containing protein	Q9I079	5.83571e-10	3.08595	General function prediction only
DK12	Late to PAO1	PA3022	PA3022	MOSC domain-containing protein	Q9HZI4	0.00430911	1.66039	General function prediction only
DK17	Late to PAO1	PA3022	PA3022	MOSC domain-containing protein	Q9HZI4	0.0431983	1.24546	General function prediction only
DK55	Late to Early	PA3022	PA3022	MOSC domain-containing protein	Q9HZI4	0.00888459	1.53037	General function prediction only
DK55	Late to PAO1	PA3022	PA3022	MOSC domain-containing protein	Q9HZI4	3.52808e-05	2.30907	General function prediction only
DK55	Late to PAO1	PA3130	PA3130	Uncharacterized protein	Q9HZ94	0.038345	1.68596	General function prediction only
DK12	Late to PAO1	PA3330	PA3330	Probable short chain dehydrogenase	Q9HYR5	0.000490864	2.04283	General function prediction only
DK03	Late to Early	PA3332	PA3332	Uncharacterized PhzA/B-like protein PA3332	Q9HYR3	5.94759e-05	2.06423	General function prediction only
DK03	Late to PAO1	PA3332	PA3332	Uncharacterized PhzA/B-like protein PA3332	Q9HYR3	0.00176743	1.63503	General function prediction only
DK12	Late to Early	PA3332	PA3332	Uncharacterized PhzA/B-like protein PA3332	Q9HYR3	2.77061e-07	2.58297	General function prediction only
DK12	Late to PAO1	PA3332	PA3332	Uncharacterized PhzA/B-like protein PA3332	Q9HYR3	1.87e-13	3.60484	General function prediction only
DK13	Early to PAO1	PA3332	PA3332	Uncharacterized PhzA/B-like protein PA3332	Q9HYR3	0.00289455	1.55865	General function prediction only
DK17	Late to PAO1	PA3332	PA3332	Uncharacterized PhzA/B-like protein PA3332	Q9HYR3	0.0168488	1.27087	General function prediction only
DK55	Late to Early	PA3332	PA3332	Uncharacterized PhzA/B-like protein PA3332	Q9HYR3	0.0117466	1.33101	General function prediction only
DK12	Late to Early	PA3578	PA3578	Uncharacterized isomerase PA3578	Q9HY42	0.000700809	1.75285	General function prediction only
DK12	Late to PAO1	PA3578	PA3578	Uncharacterized isomerase PA3578	Q9HY42	5.2566e-05	2.08161	General function prediction only
DK17	Early to PAO1	PA3578	PA3578	Uncharacterized isomerase PA3578	Q9HY42	2.35288e-06	2.43552	General function prediction only
DK17	Late to PAO1	PA3578	PA3578	Uncharacterized isomerase PA3578	Q9HY42	0.00135109	1.65392	General function prediction only
DK41	Early to PAO1	PA3578	PA3578	Uncharacterized isomerase PA3578	Q9HY42	4.83786e-05	2.10671	General function prediction only
DK41	Late to PAO1	PA3578	PA3578	Uncharacterized isomerase PA3578	Q9HY42	0.0241594	1.20857	General function prediction only
DK55	Late to Early	PA3578	PA3578	Uncharacterized isomerase PA3578	Q9HY42	2.34484e-08	2.88506	General function prediction only
DK55	Late to PAO1	PA3578	PA3578	Uncharacterized isomerase PA3578	Q9HY42	1.39307e-09	3.15869	General function prediction only
DK55	Late to Early	PA3618	PA3618	CinA domain-containing protein	Q9HY10	0.0397757	1.33284	General function prediction only	Nicotinate and nicotinamide metabolism	Metabolism of cofactors and vitamins	Metabolism
DK55	Late to PAO1	PA3618	PA3618	CinA domain-containing protein	Q9HY10	0.00254402	1.98704	General function prediction only	Nicotinate and nicotinamide metabolism	Metabolism of cofactors and vitamins	Metabolism
DK03	Early to PAO1	PA3628	PA3628	S-formylglutathione hydrolase	Q9HY02	0.00339714	1.65714	General function prediction only	Methane metabolism	Energy metabolism	Metabolism
DK03	Late to PAO1	PA3628	PA3628	S-formylglutathione hydrolase	Q9HY02	1.71181e-05	2.4512	General function prediction only	Methane metabolism	Energy metabolism	Metabolism
DK12	Early to PAO1	PA3628	PA3628	S-formylglutathione hydrolase	Q9HY02	0.0123189	1.43522	General function prediction only	Methane metabolism	Energy metabolism	Metabolism
DK12	Late to PAO1	PA3628	PA3628	S-formylglutathione hydrolase	Q9HY02	0.00339714	1.66847	General function prediction only	Methane metabolism	Energy metabolism	Metabolism
DK13	Early to PAO1	PA3628	PA3628	S-formylglutathione hydrolase	Q9HY02	0.00515464	1.5701	General function prediction only	Methane metabolism	Energy metabolism	Metabolism
DK13	Late to PAO1	PA3628	PA3628	S-formylglutathione hydrolase	Q9HY02	0.00113954	1.92592	General function prediction only	Methane metabolism	Energy metabolism	Metabolism
DK17	Late to PAO1	PA3628	PA3628	S-formylglutathione hydrolase	Q9HY02	0.000804444	1.99249	General function prediction only	Methane metabolism	Energy metabolism	Metabolism
DK55	Late to Early	PA3628	PA3628	S-formylglutathione hydrolase	Q9HY02	0.00475334	1.59446	General function prediction only	Methane metabolism	Energy metabolism	Metabolism
DK55	Late to PAO1	PA3628	PA3628	S-formylglutathione hydrolase	Q9HY02	1.71181e-05	2.39407	General function prediction only	Methane metabolism	Energy metabolism	Metabolism
DK03	Early to PAO1	PA3753	PA3753	Uncharacterized protein PA3753	P40882	0.0260217	1.28245	General function prediction only
DK03	Late to PAO1	PA3753	PA3753	Uncharacterized protein PA3753	P40882	0.00432738	1.56804	General function prediction only
DK15	Late to Early	PA3753	PA3753	Uncharacterized protein PA3753	P40882	2.23876e-06	2.40174	General function prediction only
DK15	Early to PAO1	PA3753	PA3753	Uncharacterized protein PA3753	P40882	4.12078e-05	-2.12237	General function prediction only
DK17	Late to PAO1	PA3753	PA3753	Uncharacterized protein PA3753	P40882	0.00347326	1.61288	General function prediction only
DK55	Late to PAO1	PA3753	PA3753	Uncharacterized protein PA3753	P40882	0.000194245	1.95951	General function prediction only
DK03	Early to PAO1	PA3797	PA3797	CN hydrolase domain-containing protein	Q9HXK0	0.0099649	1.51534	General function prediction only	Alanine, aspartate and glutamate metabolism	Amino acid metabolism	Metabolism
DK03	Late to PAO1	PA3797	PA3797	CN hydrolase domain-containing protein	Q9HXK0	0.00233288	1.86912	General function prediction only	Alanine, aspartate and glutamate metabolism	Amino acid metabolism	Metabolism
DK12	Late to PAO1	PA3797	PA3797	CN hydrolase domain-containing protein	Q9HXK0	0.00669018	1.64558	General function prediction only	Alanine, aspartate and glutamate metabolism	Amino acid metabolism	Metabolism
DK17	Late to PAO1	PA3797	PA3797	CN hydrolase domain-containing protein	Q9HXK0	0.00995511	1.5307	General function prediction only	Alanine, aspartate and glutamate metabolism	Amino acid metabolism	Metabolism
DK36	Late to PAO1	PA3797	PA3797	CN hydrolase domain-containing protein	Q9HXK0	0.0402995	1.23128	General function prediction only	Alanine, aspartate and glutamate metabolism	Amino acid metabolism	Metabolism
DK55	Late to PAO1	PA3797	PA3797	CN hydrolase domain-containing protein	Q9HXK0	0.000425492	2.16459	General function prediction only	Alanine, aspartate and glutamate metabolism	Amino acid metabolism	Metabolism
DK15	Early to PAO1	PA3859	PA3859	Carboxylesterase	Q9HXE7	0.0456588	-1.29248	General function prediction only
DK12	Late to Early	PA3941	PA3941	Uncharacterized protein	Q9HX75	0.000210245	1.91508	General function prediction only
DK12	Late to PAO1	PA3941	PA3941	Uncharacterized protein	Q9HX75	3.9076e-05	2.13134	General function prediction only
DK17	Late to PAO1	PA3941	PA3941	Uncharacterized protein	Q9HX75	0.0329144	1.16495	General function prediction only
DK36	Late to Early	PA3941	PA3941	Uncharacterized protein	Q9HX75	0.00166316	1.63884	General function prediction only
DK36	Late to PAO1	PA3941	PA3941	Uncharacterized protein	Q9HX75	0.000408281	1.83786	General function prediction only
DK55	Late to Early	PA3941	PA3941	Uncharacterized protein	Q9HX75	0.000186586	1.93985	General function prediction only
DK55	Early to PAO1	PA3941	PA3941	Uncharacterized protein	Q9HX75	0.00280488	1.5662	General function prediction only
DK55	Late to PAO1	PA3941	PA3941	Uncharacterized protein	Q9HX75	1.73e-12	3.50605	General function prediction only
DK15	Late to Early	PA3949	PA3949	Uncharacterized protein	Q9HX67	0.00705574	-1.63906	General function prediction only
DK17	Late to Early	PA3949	PA3949	Uncharacterized protein	Q9HX67	0.0283551	-1.38176	General function prediction only
DK17	Late to PAO1	PA3949	PA3949	Uncharacterized protein	Q9HX67	0.0384762	-1.31804	General function prediction only
DK03	Late to Early	PA4026	PA4026	Probable acetyltransferase	Q9HX01	0.0244832	1.34451	General function prediction only
DK03	Late to PAO1	PA4026	PA4026	Probable acetyltransferase	Q9HX01	0.040158	1.25239	General function prediction only
DK12	Late to PAO1	PA4026	PA4026	Probable acetyltransferase	Q9HX01	0.00260505	1.67084	General function prediction only
DK17	Late to PAO1	PA4026	PA4026	Probable acetyltransferase	Q9HX01	0.0439104	1.21422	General function prediction only
DK55	Late to Early	PA4026	PA4026	Probable acetyltransferase	Q9HX01	4.25672e-05	2.16455	General function prediction only
DK55	Late to PAO1	PA4026	PA4026	Probable acetyltransferase	Q9HX01	1.93269e-08	2.90134	General function prediction only
DK55	Late to PAO1	PA4308	PA4308	AAA domain-containing protein	Q9HW92	0.0352474	1.62987	General function prediction only
DK55	Late to Early	PA4336	PA4336	DJ-1_PfpI domain-containing protein	Q9HW65	0.00017975	1.98817	General function prediction only
DK55	Late to PAO1	PA4336	PA4336	DJ-1_PfpI domain-containing protein	Q9HW65	1.33492e-06	2.51745	General function prediction only
DK12	Late to PAO1	PA4475	PA4475	CN hydrolase domain-containing protein	Q9HVU6	0.041489	1.41727	General function prediction only
DK55	Late to PAO1	PA4475	PA4475	CN hydrolase domain-containing protein	Q9HVU6	0.00868711	1.85621	General function prediction only
DK12	Late to PAO1	PA4656	PA4656	Uncharacterized protein	Q9HVD6	0.0262463	1.31464	General function prediction only
DK15	Late to Early	PA4656	PA4656	Uncharacterized protein	Q9HVD6	0.000257307	2.21216	General function prediction only
DK15	Late to PAO1	PA4656	PA4656	Uncharacterized protein	Q9HVD6	0.0118499	1.53325	General function prediction only
DK36	Early to PAO1	PA4656	PA4656	Uncharacterized protein	Q9HVD6	0.0262463	1.32046	General function prediction only
DK55	Late to Early	PA4667	PA4667	TPR repeat-containing protein PA4667	P42810	0.00928258	1.55172	General function prediction only
DK55	Late to PAO1	PA4667	PA4667	TPR repeat-containing protein PA4667	P42810	0.00689082	1.72178	General function prediction only
DK03	Late to Early	PA4689	PA4689	Uncharacterized protein	Q9HVA6	0.00799287	-1.86534	General function prediction only
DK03	Late to PAO1	PA4689	PA4689	Uncharacterized protein	Q9HVA6	0.0298121	-1.44865	General function prediction only
DK03	Early to PAO1	PA4717	PA4717	Uncharacterized protein	Q9HV81	5.39601e-08	2.90434	General function prediction only
DK03	Late to PAO1	PA4717	PA4717	Uncharacterized protein	Q9HV81	0.00036169	1.84747	General function prediction only
DK12	Late to Early	PA4717	PA4717	Uncharacterized protein	Q9HV81	0.00177396	1.6309	General function prediction only
DK12	Late to PAO1	PA4717	PA4717	Uncharacterized protein	Q9HV81	1.03798e-05	2.28706	General function prediction only
DK13	Early to PAO1	PA4717	PA4717	Uncharacterized protein	Q9HV81	0.0341987	1.13691	General function prediction only
DK17	Late to Early	PA4717	PA4717	Uncharacterized protein	Q9HV81	0.00414627	1.50114	General function prediction only
DK17	Late to PAO1	PA4717	PA4717	Uncharacterized protein	Q9HV81	1.68698e-05	2.22707	General function prediction only
DK36	Late to PAO1	PA4717	PA4717	Uncharacterized protein	Q9HV81	0.00414627	1.49833	General function prediction only
DK55	Late to Early	PA4717	PA4717	Uncharacterized protein	Q9HV81	0.0208556	1.23484	General function prediction only
DK55	Early to PAO1	PA4717	PA4717	Uncharacterized protein	Q9HV81	0.00743061	1.41036	General function prediction only
DK55	Late to PAO1	PA4717	PA4717	Uncharacterized protein	Q9HV81	5.52039e-07	2.64519	General function prediction only
DK03	Late to Early	PA4739	PA4739	BON domain-containing protein	Q9HV60	0.000882947	1.71506	General function prediction only
DK03	Late to PAO1	PA4739	PA4739	BON domain-containing protein	Q9HV60	1.8209e-05	2.18939	General function prediction only
DK12	Late to Early	PA4739	PA4739	BON domain-containing protein	Q9HV60	9.6932e-11	3.24314	General function prediction only
DK12	Late to PAO1	PA4739	PA4739	BON domain-containing protein	Q9HV60	4.3008e-11	3.31413	General function prediction only
DK13	Late to Early	PA4739	PA4739	BON domain-containing protein	Q9HV60	0.0135605	-1.28663	General function prediction only
DK15	Late to Early	PA4739	PA4739	BON domain-containing protein	Q9HV60	0.0168306	-1.24293	General function prediction only
DK15	Early to PAO1	PA4739	PA4739	BON domain-containing protein	Q9HV60	2.94773e-07	2.60762	General function prediction only
DK15	Late to PAO1	PA4739	PA4739	BON domain-containing protein	Q9HV60	0.00828217	1.36469	General function prediction only
DK17	Early to PAO1	PA4739	PA4739	BON domain-containing protein	Q9HV60	5.41909e-05	2.05531	General function prediction only
DK17	Late to PAO1	PA4739	PA4739	BON domain-containing protein	Q9HV60	0.00151484	1.6243	General function prediction only
DK36	Early to PAO1	PA4739	PA4739	BON domain-containing protein	Q9HV60	0.037701	1.09033	General function prediction only
DK36	Late to PAO1	PA4739	PA4739	BON domain-containing protein	Q9HV60	0.00123119	1.65839	General function prediction only
DK41	Late to PAO1	PA4739	PA4739	BON domain-containing protein	Q9HV60	0.000705335	1.74485	General function prediction only
DK55	Late to Early	PA4739	PA4739	BON domain-containing protein	Q9HV60	5.60077e-05	2.0479	General function prediction only
DK55	Late to PAO1	PA4739	PA4739	BON domain-containing protein	Q9HV60	0.00274786	1.53172	General function prediction only
DK55	Late to Early	PA4907	PA4907	Probable short-chain dehydrogenase	Q9HUQ6	0.0366023	1.37691	General function prediction only
DK55	Late to PAO1	PA4907	PA4907	Probable short-chain dehydrogenase	Q9HUQ6	0.0366023	1.36729	General function prediction only
DK03	Early to PAO1	PA4968	PA4968	Uncharacterized protein	Q9HUJ7	2.41386e-05	2.42429	General function prediction only
DK03	Late to PAO1	PA4968	PA4968	Uncharacterized protein	Q9HUJ7	0.0429898	1.29242	General function prediction only
DK12	Late to PAO1	PA4968	PA4968	Uncharacterized protein	Q9HUJ7	0.00837369	1.6179	General function prediction only
DK13	Late to PAO1	PA4968	PA4968	Uncharacterized protein	Q9HUJ7	0.0169847	1.48574	General function prediction only
DK17	Early to PAO1	PA4968	PA4968	Uncharacterized protein	Q9HUJ7	0.0396956	1.31341	General function prediction only
DK17	Late to PAO1	PA4968	PA4968	Uncharacterized protein	Q9HUJ7	0.00950892	1.58232	General function prediction only
DK36	Late to PAO1	PA4968	PA4968	Uncharacterized protein	Q9HUJ7	0.00805243	1.65056	General function prediction only
DK41	Early to PAO1	PA4968	PA4968	Uncharacterized protein	Q9HUJ7	0.00950892	1.57386	General function prediction only
DK41	Late to PAO1	PA4968	PA4968	Uncharacterized protein	Q9HUJ7	0.00805243	1.63923	General function prediction only
DK55	Early to PAO1	PA4968	PA4968	Uncharacterized protein	Q9HUJ7	0.0396956	1.31818	General function prediction only
DK55	Late to PAO1	PA4968	PA4968	Uncharacterized protein	Q9HUJ7	0.000196465	2.17219	General function prediction only
DK03	Late to PAO1	PA5281	PA5281	Probable hydrolase	Q9HTS3	0.0221135	-1.47726	General function prediction only	Riboflavin metabolism	Metabolism of cofactors and vitamins	Metabolism
DK03	Late to Early	PA5314	PA5314	Cupin_3 domain-containing protein	Q9HTP0	0.039025	-1.26115	General function prediction only
DK12	Late to PAO1	PA5314	PA5314	Cupin_3 domain-containing protein	Q9HTP0	0.0226707	1.34893	General function prediction only
DK13	Early to PAO1	PA5314	PA5314	Cupin_3 domain-containing protein	Q9HTP0	0.0218885	1.36777	General function prediction only
DK15	Late to Early	PA5314	PA5314	Cupin_3 domain-containing protein	Q9HTP0	0.0026477	1.70937	General function prediction only
DK17	Late to PAO1	PA5314	PA5314	Cupin_3 domain-containing protein	Q9HTP0	0.00787334	1.53039	General function prediction only
DK55	Late to PAO1	PA5314	PA5314	Cupin_3 domain-containing protein	Q9HTP0	0.00639245	1.57279	General function prediction only
DK12	Late to PAO1	PA5535	PA5535	CobW C-terminal domain-containing protein	Q9HT39	0.0321728	-1.14709	General function prediction only
DK13	Late to Early	PA5535	PA5535	CobW C-terminal domain-containing protein	Q9HT39	3.558e-12	3.40198	General function prediction only
DK13	Late to PAO1	PA5535	PA5535	CobW C-terminal domain-containing protein	Q9HT39	1.67615e-08	2.77694	General function prediction only
DK15	Late to Early	PA5535	PA5535	CobW C-terminal domain-containing protein	Q9HT39	2.1365e-05	-2.12841	General function prediction only
DK15	Early to PAO1	PA5535	PA5535	CobW C-terminal domain-containing protein	Q9HT39	2.66085e-06	2.33213	General function prediction only
DK17	Late to Early	PA5535	PA5535	CobW C-terminal domain-containing protein	Q9HT39	0.0267002	-1.18648	General function prediction only
DK36	Late to Early	PA5535	PA5535	CobW C-terminal domain-containing protein	Q9HT39	0.00687904	-1.41373	General function prediction only
DK41	Late to Early	PA5535	PA5535	CobW C-terminal domain-containing protein	Q9HT39	2.05581e-06	2.35848	General function prediction only
DK41	Early to PAO1	PA5535	PA5535	CobW C-terminal domain-containing protein	Q9HT39	0.000457758	-1.78778	General function prediction only
DK13	Late to Early	PA5540	PA5540	Uncharacterized protein	Q9HT34	0.00460866	1.59835	General function prediction only
DK13	Late to PAO1	PA5540	PA5540	Uncharacterized protein	Q9HT34	0.0110954	1.45593	General function prediction only
DK15	Late to Early	PA5540	PA5540	Uncharacterized protein	Q9HT34	3.2414e-05	-2.21143	General function prediction only
DK15	Early to PAO1	PA5540	PA5540	Uncharacterized protein	Q9HT34	0.00209675	1.70956	General function prediction only
DK36	Late to Early	PA5540	PA5540	Uncharacterized protein	Q9HT34	0.0320868	-1.22631	General function prediction only
DK55	Late to Early	PA5540	PA5540	Uncharacterized protein	Q9HT34	0.0143717	1.39589	General function prediction only
DK03	Early to PAO1	PA0427	oprM	Outer membrane protein OprM	Q51487	0.028379	1.36398	Transport (Intracellular trafficking, secretion, and vesicular transport)	Quorum sensing	Cellular community - prokaryotes	Cellular Processes
DK03	Late to PAO1	PA0427	oprM	Outer membrane protein OprM	Q51487	0.00180358	1.85357	Transport (Intracellular trafficking, secretion, and vesicular transport)	Quorum sensing	Cellular community - prokaryotes	Cellular Processes
DK03	Late to Early	PA0768	lepB	Signal peptidase I	Q9I5G7	0.030848	-1.48174	Transport (Intracellular trafficking, secretion, and vesicular transport)	Protein export	Folding, sorting and degradation	Genetic Information Processing
DK03	Late to PAO1	PA0768	lepB	Signal peptidase I	Q9I5G7	0.030509	-1.51266	Transport (Intracellular trafficking, secretion, and vesicular transport)	Protein export	Folding, sorting and degradation	Genetic Information Processing
DK12	Late to PAO1	PA0768	lepB	Signal peptidase I	Q9I5G7	0.030509	-1.56007	Transport (Intracellular trafficking, secretion, and vesicular transport)	Protein export	Folding, sorting and degradation	Genetic Information Processing
DK03	Late to Early	PA0970	tolR	Tol-Pal system protein TolR	P50599	0.00208134	-1.82669	Transport (Intracellular trafficking, secretion, and vesicular transport)
DK03	Late to PAO1	PA0970	tolR	Tol-Pal system protein TolR	P50599	0.00208134	-1.85818	Transport (Intracellular trafficking, secretion, and vesicular transport)
DK55	Late to Early	PA0970	tolR	Tol-Pal system protein TolR	P50599	0.0292272	1.33839	Transport (Intracellular trafficking, secretion, and vesicular transport)
DK03	Late to Early	PA0993	cupC2	Chaperone CupC2	Q9I4X6	0.00547709	-1.39081	Transport (Intracellular trafficking, secretion, and vesicular transport)
DK03	Early to PAO1	PA0993	cupC2	Chaperone CupC2	Q9I4X6	0.00131577	1.59326	Transport (Intracellular trafficking, secretion, and vesicular transport)
DK12	Late to Early	PA0993	cupC2	Chaperone CupC2	Q9I4X6	1e-15	4.80669	Transport (Intracellular trafficking, secretion, and vesicular transport)
DK12	Late to PAO1	PA0993	cupC2	Chaperone CupC2	Q9I4X6	1e-15	4.23378	Transport (Intracellular trafficking, secretion, and vesicular transport)
DK13	Late to Early	PA0993	cupC2	Chaperone CupC2	Q9I4X6	0.00682913	1.35303	Transport (Intracellular trafficking, secretion, and vesicular transport)
DK13	Early to PAO1	PA0993	cupC2	Chaperone CupC2	Q9I4X6	0.000929445	-1.64261	Transport (Intracellular trafficking, secretion, and vesicular transport)
DK17	Late to Early	PA0993	cupC2	Chaperone CupC2	Q9I4X6	0.031624	1.09048	Transport (Intracellular trafficking, secretion, and vesicular transport)
DK17	Early to PAO1	PA0993	cupC2	Chaperone CupC2	Q9I4X6	0.000241067	1.80919	Transport (Intracellular trafficking, secretion, and vesicular transport)
DK17	Late to PAO1	PA0993	cupC2	Chaperone CupC2	Q9I4X6	2.30185e-09	2.89967	Transport (Intracellular trafficking, secretion, and vesicular transport)
DK36	Late to Early	PA0993	cupC2	Chaperone CupC2	Q9I4X6	0.00979705	1.28764	Transport (Intracellular trafficking, secretion, and vesicular transport)
DK36	Late to PAO1	PA0993	cupC2	Chaperone CupC2	Q9I4X6	0.0409266	1.04079	Transport (Intracellular trafficking, secretion, and vesicular transport)
DK55	Late to Early	PA0993	cupC2	Chaperone CupC2	Q9I4X6	9.07807e-06	2.18967	Transport (Intracellular trafficking, secretion, and vesicular transport)
DK55	Late to PAO1	PA0993	cupC2	Chaperone CupC2	Q9I4X6	0.00192053	1.54293	Transport (Intracellular trafficking, secretion, and vesicular transport)
DK03	Early to PAO1	PA2633	PA2633	Secretin_N domain-containing protein	Q9I0K5	0.0277357	1.22838	Transport (Intracellular trafficking, secretion, and vesicular transport)
DK03	Late to PAO1	PA2633	PA2633	Secretin_N domain-containing protein	Q9I0K5	0.0264068	1.2523	Transport (Intracellular trafficking, secretion, and vesicular transport)
DK12	Early to PAO1	PA2633	PA2633	Secretin_N domain-containing protein	Q9I0K5	0.00315915	1.61911	Transport (Intracellular trafficking, secretion, and vesicular transport)
DK12	Late to PAO1	PA2633	PA2633	Secretin_N domain-containing protein	Q9I0K5	0.0277357	1.22823	Transport (Intracellular trafficking, secretion, and vesicular transport)
DK15	Early to PAO1	PA2633	PA2633	Secretin_N domain-containing protein	Q9I0K5	0.0411839	1.14534	Transport (Intracellular trafficking, secretion, and vesicular transport)
DK17	Early to PAO1	PA2633	PA2633	Secretin_N domain-containing protein	Q9I0K5	0.000537362	1.88003	Transport (Intracellular trafficking, secretion, and vesicular transport)
DK17	Late to PAO1	PA2633	PA2633	Secretin_N domain-containing protein	Q9I0K5	0.00546221	1.52719	Transport (Intracellular trafficking, secretion, and vesicular transport)
DK41	Early to PAO1	PA2633	PA2633	Secretin_N domain-containing protein	Q9I0K5	2.21503e-07	2.80022	Transport (Intracellular trafficking, secretion, and vesicular transport)
DK41	Late to PAO1	PA2633	PA2633	Secretin_N domain-containing protein	Q9I0K5	4.51248e-05	2.20739	Transport (Intracellular trafficking, secretion, and vesicular transport)
DK55	Late to Early	PA2633	PA2633	Secretin_N domain-containing protein	Q9I0K5	0.000320353	1.95123	Transport (Intracellular trafficking, secretion, and vesicular transport)
DK55	Late to PAO1	PA2633	PA2633	Secretin_N domain-containing protein	Q9I0K5	5.95331e-06	2.48435	Transport (Intracellular trafficking, secretion, and vesicular transport)
DK03	Early to PAO1	PA3820	secF	Protein translocase subunit SecF	Q9HXI2	0.00206081	-1.63635	Transport (Intracellular trafficking, secretion, and vesicular transport)	Protein export	Folding, sorting and degradation	Genetic Information Processing
DK03	Late to PAO1	PA3820	secF	Protein translocase subunit SecF	Q9HXI2	2.29657e-06	-2.52992	Transport (Intracellular trafficking, secretion, and vesicular transport)	Protein export	Folding, sorting and degradation	Genetic Information Processing
DK12	Late to Early	PA3820	secF	Protein translocase subunit SecF	Q9HXI2	0.000209073	-1.9382	Transport (Intracellular trafficking, secretion, and vesicular transport)	Protein export	Folding, sorting and degradation	Genetic Information Processing
DK12	Late to PAO1	PA3820	secF	Protein translocase subunit SecF	Q9HXI2	7.9911e-07	-2.70232	Transport (Intracellular trafficking, secretion, and vesicular transport)	Protein export	Folding, sorting and degradation	Genetic Information Processing
DK15	Late to PAO1	PA3820	secF	Protein translocase subunit SecF	Q9HXI2	0.0415138	-1.11975	Transport (Intracellular trafficking, secretion, and vesicular transport)	Protein export	Folding, sorting and degradation	Genetic Information Processing
DK17	Late to Early	PA3820	secF	Protein translocase subunit SecF	Q9HXI2	0.000137314	-2.0155	Transport (Intracellular trafficking, secretion, and vesicular transport)	Protein export	Folding, sorting and degradation	Genetic Information Processing
DK17	Late to PAO1	PA3820	secF	Protein translocase subunit SecF	Q9HXI2	1.99378e-05	-2.23592	Transport (Intracellular trafficking, secretion, and vesicular transport)	Protein export	Folding, sorting and degradation	Genetic Information Processing
DK36	Late to Early	PA3820	secF	Protein translocase subunit SecF	Q9HXI2	7.5538e-06	-2.35597	Transport (Intracellular trafficking, secretion, and vesicular transport)	Protein export	Folding, sorting and degradation	Genetic Information Processing
DK36	Late to PAO1	PA3820	secF	Protein translocase subunit SecF	Q9HXI2	1.79713e-06	-2.58314	Transport (Intracellular trafficking, secretion, and vesicular transport)	Protein export	Folding, sorting and degradation	Genetic Information Processing
DK55	Early to PAO1	PA3820	secF	Protein translocase subunit SecF	Q9HXI2	0.0289294	-1.18922	Transport (Intracellular trafficking, secretion, and vesicular transport)	Protein export	Folding, sorting and degradation	Genetic Information Processing
DK55	Late to PAO1	PA3820	secF	Protein translocase subunit SecF	Q9HXI2	0.00710371	-1.43219	Transport (Intracellular trafficking, secretion, and vesicular transport)	Protein export	Folding, sorting and degradation	Genetic Information Processing
DK03	Late to Early	PA4243	secY	Protein translocase subunit SecY	Q9HWF5	0.00177556	1.70124	Transport (Intracellular trafficking, secretion, and vesicular transport)	Protein export	Folding, sorting and degradation	Genetic Information Processing
DK03	Late to PAO1	PA4243	secY	Protein translocase subunit SecY	Q9HWF5	8.2021e-08	2.67906	Transport (Intracellular trafficking, secretion, and vesicular transport)	Protein export	Folding, sorting and degradation	Genetic Information Processing
DK12	Late to PAO1	PA4243	secY	Protein translocase subunit SecY	Q9HWF5	0.00985831	-1.44827	Transport (Intracellular trafficking, secretion, and vesicular transport)	Protein export	Folding, sorting and degradation	Genetic Information Processing
DK55	Late to PAO1	PA4243	secY	Protein translocase subunit SecY	Q9HWF5	0.0117185	-1.40866	Transport (Intracellular trafficking, secretion, and vesicular transport)	Protein export	Folding, sorting and degradation	Genetic Information Processing
DK03	Late to Early	PA4624	PA4624	POTRA domain-containing protein	Q9HVG7	0.000495772	-1.91697	Transport (Intracellular trafficking, secretion, and vesicular transport)
DK03	Early to PAO1	PA4624	PA4624	POTRA domain-containing protein	Q9HVG7	0.00335068	1.64538	Transport (Intracellular trafficking, secretion, and vesicular transport)
DK15	Late to Early	PA4624	PA4624	POTRA domain-containing protein	Q9HVG7	0.00139135	1.78309	Transport (Intracellular trafficking, secretion, and vesicular transport)
DK17	Late to Early	PA4624	PA4624	POTRA domain-containing protein	Q9HVG7	0.0141881	1.40942	Transport (Intracellular trafficking, secretion, and vesicular transport)
DK55	Late to Early	PA4624	PA4624	POTRA domain-containing protein	Q9HVG7	0.0453485	1.16483	Transport (Intracellular trafficking, secretion, and vesicular transport)
DK55	Late to PAO1	PA4624	PA4624	POTRA domain-containing protein	Q9HVG7	0.0334482	1.22903	Transport (Intracellular trafficking, secretion, and vesicular transport)
DK03	Early to PAO1	PA5042	pilO	Type IV pilus inner membrane component PilO	G3XD51	1.08406e-06	-2.62378	Transport (Intracellular trafficking, secretion, and vesicular transport)
DK03	Late to PAO1	PA5042	pilO	Type IV pilus inner membrane component PilO	G3XD51	0.00246402	-1.68263	Transport (Intracellular trafficking, secretion, and vesicular transport)
DK12	Early to PAO1	PA5042	pilO	Type IV pilus inner membrane component PilO	G3XD51	0.0437029	-1.13919	Transport (Intracellular trafficking, secretion, and vesicular transport)
DK13	Early to PAO1	PA5042	pilO	Type IV pilus inner membrane component PilO	G3XD51	0.026193	-1.25355	Transport (Intracellular trafficking, secretion, and vesicular transport)
DK17	Late to PAO1	PA5042	pilO	Type IV pilus inner membrane component PilO	G3XD51	0.0396647	-1.16295	Transport (Intracellular trafficking, secretion, and vesicular transport)
DK41	Early to PAO1	PA5042	pilO	Type IV pilus inner membrane component PilO	G3XD51	0.0158089	-1.35623	Transport (Intracellular trafficking, secretion, and vesicular transport)
DK55	Early to PAO1	PA5042	pilO	Type IV pilus inner membrane component PilO	G3XD51	0.00581248	-1.56165	Transport (Intracellular trafficking, secretion, and vesicular transport)
DK55	Late to PAO1	PA5042	pilO	Type IV pilus inner membrane component PilO	G3XD51	0.000252783	-1.9877	Transport (Intracellular trafficking, secretion, and vesicular transport)
DK12	Late to PAO1	PA5568	yidC	Membrane protein insertase YidC	Q9HT06	0.00869613	-1.63279	Transport (Intracellular trafficking, secretion, and vesicular transport)	Protein export	Folding, sorting and degradation	Genetic Information Processing
DK55	Late to PAO1	PA5568	yidC	Membrane protein insertase YidC	Q9HT06	0.00339549	-1.8831	Transport (Intracellular trafficking, secretion, and vesicular transport)	Protein export	Folding, sorting and degradation	Genetic Information Processing
DK12	Late to PAO1	PA0295	PA0295	Probable periplasmic polyamine binding protein	Q9I6J6	0.0398771	-1.34828	Metabolism (Amino acids)	ABC transporters	Membrane transport	Environmental Information Processing
DK55	Late to Early	PA0361	PA0361	Glutathione hydrolase proenzyme	Q9I6D3	0.00192642	1.94372	Metabolism (Amino acids)	Glutathione metabolism	Metabolism of other amino acids	Metabolism
DK12	Late to Early	PA0484	PA0484	Glycine cleavage system transcriptional repressor	Q9I634	0.0269011	1.29902	Metabolism (Amino acids)
DK12	Late to PAO1	PA0484	PA0484	Glycine cleavage system transcriptional repressor	Q9I634	0.00182047	1.75497	Metabolism (Amino acids)
DK17	Late to Early	PA0484	PA0484	Glycine cleavage system transcriptional repressor	Q9I634	0.0189606	1.37469	Metabolism (Amino acids)
DK17	Late to PAO1	PA0484	PA0484	Glycine cleavage system transcriptional repressor	Q9I634	0.00108561	1.88762	Metabolism (Amino acids)
DK36	Late to Early	PA0484	PA0484	Glycine cleavage system transcriptional repressor	Q9I634	0.00472019	1.59534	Metabolism (Amino acids)
DK55	Late to PAO1	PA0484	PA0484	Glycine cleavage system transcriptional repressor	Q9I634	0.00244159	1.70847	Metabolism (Amino acids)
DK03	Late to Early	PA0654	speD	S-adenosylmethionine decarboxylase proenzyme	Q9I5R7	0.0394945	-1.65956	Metabolism (Amino acids)	Arginine and proline metabolism	Amino acid metabolism	Metabolism
DK03	Late to PAO1	PA0654	speD	S-adenosylmethionine decarboxylase proenzyme	Q9I5R7	0.0394945	-1.59732	Metabolism (Amino acids)	Arginine and proline metabolism	Amino acid metabolism	Metabolism
DK03	Late to Early	PA0783	putP	Sodium/proline symporter	Q9I5F5	0.00330651	-1.63957	Metabolism (Amino acids)
DK03	Late to PAO1	PA0783	putP	Sodium/proline symporter	Q9I5F5	3.06827e-05	-2.22902	Metabolism (Amino acids)
DK36	Late to Early	PA0783	putP	Sodium/proline symporter	Q9I5F5	0.0304871	1.2881	Metabolism (Amino acids)
DK12	Late to Early	PA0851	PA0851	PALP domain-containing protein	Q9I590	0.0302015	1.28157	Metabolism (Amino acids)	Valine, leucine and isoleucine biosynthesis	Amino acid metabolism	Metabolism
DK36	Late to Early	PA0851	PA0851	PALP domain-containing protein	Q9I590	0.00273208	1.71493	Metabolism (Amino acids)	Valine, leucine and isoleucine biosynthesis	Amino acid metabolism	Metabolism
DK36	Early to PAO1	PA0851	PA0851	PALP domain-containing protein	Q9I590	0.0382763	-1.22815	Metabolism (Amino acids)	Valine, leucine and isoleucine biosynthesis	Amino acid metabolism	Metabolism
DK03	Late to Early	PA0865	hpd	4-hydroxyphenylpyruvate dioxygenase	Q9I576	2.63425e-06	-2.44734	Metabolism (Amino acids)	Ubiquinone and other terpenoid-quinone biosynthesis	Metabolism of cofactors and vitamins	Metabolism
DK03	Late to PAO1	PA0865	hpd	4-hydroxyphenylpyruvate dioxygenase	Q9I576	9.25453e-06	-2.27556	Metabolism (Amino acids)	Ubiquinone and other terpenoid-quinone biosynthesis	Metabolism of cofactors and vitamins	Metabolism
DK13	Late to Early	PA0865	hpd	4-hydroxyphenylpyruvate dioxygenase	Q9I576	0.00616318	-1.44485	Metabolism (Amino acids)	Ubiquinone and other terpenoid-quinone biosynthesis	Metabolism of cofactors and vitamins	Metabolism
DK13	Late to PAO1	PA0865	hpd	4-hydroxyphenylpyruvate dioxygenase	Q9I576	0.000578762	-1.77862	Metabolism (Amino acids)	Ubiquinone and other terpenoid-quinone biosynthesis	Metabolism of cofactors and vitamins	Metabolism
DK15	Late to Early	PA0865	hpd	4-hydroxyphenylpyruvate dioxygenase	Q9I576	9.74351e-06	2.25862	Metabolism (Amino acids)	Ubiquinone and other terpenoid-quinone biosynthesis	Metabolism of cofactors and vitamins	Metabolism
DK15	Early to PAO1	PA0865	hpd	4-hydroxyphenylpyruvate dioxygenase	Q9I576	3.53285e-05	-2.12063	Metabolism (Amino acids)	Ubiquinone and other terpenoid-quinone biosynthesis	Metabolism of cofactors and vitamins	Metabolism
DK41	Early to PAO1	PA0865	hpd	4-hydroxyphenylpyruvate dioxygenase	Q9I576	0.00166155	-1.63539	Metabolism (Amino acids)	Ubiquinone and other terpenoid-quinone biosynthesis	Metabolism of cofactors and vitamins	Metabolism
DK55	Late to Early	PA0865	hpd	4-hydroxyphenylpyruvate dioxygenase	Q9I576	0.0248216	1.21698	Metabolism (Amino acids)	Ubiquinone and other terpenoid-quinone biosynthesis	Metabolism of cofactors and vitamins	Metabolism
DK55	Late to Early	PA0870	phhC	Aromatic-amino-acid aminotransferase	P43336	0.0189314	1.54942	Metabolism (Amino acids)	Novobiocin biosynthesis	Metabolism; Biosynthesis of other secondary metabolites	Metabolism
DK55	Late to PAO1	PA0870	phhC	Aromatic-amino-acid aminotransferase	P43336	0.0296483	1.40951	Metabolism (Amino acids)	Novobiocin biosynthesis	Metabolism; Biosynthesis of other secondary metabolites	Metabolism
DK03	Late to Early	PA0872	phhA	Phenylalanine-4-hydroxylase	P43334	0.00516402	-1.4533	Metabolism (Amino acids)	Folate biosynthesis	Metabolism of cofactors and vitamins	Metabolism
DK03	Late to PAO1	PA0872	phhA	Phenylalanine-4-hydroxylase	P43334	6.27795e-05	-2.07503	Metabolism (Amino acids)	Folate biosynthesis	Metabolism of cofactors and vitamins	Metabolism
DK15	Late to Early	PA0872	phhA	Phenylalanine-4-hydroxylase	P43334	0.0063861	1.41816	Metabolism (Amino acids)	Folate biosynthesis	Metabolism of cofactors and vitamins	Metabolism
DK15	Early to PAO1	PA0872	phhA	Phenylalanine-4-hydroxylase	P43334	0.000532629	-1.79122	Metabolism (Amino acids)	Folate biosynthesis	Metabolism of cofactors and vitamins	Metabolism
DK41	Early to PAO1	PA0872	phhA	Phenylalanine-4-hydroxylase	P43334	1.8729e-05	-2.21733	Metabolism (Amino acids)	Folate biosynthesis	Metabolism of cofactors and vitamins	Metabolism
DK41	Late to PAO1	PA0872	phhA	Phenylalanine-4-hydroxylase	P43334	0.000125863	-1.98814	Metabolism (Amino acids)	Folate biosynthesis	Metabolism of cofactors and vitamins	Metabolism
DK55	Late to Early	PA0872	phhA	Phenylalanine-4-hydroxylase	P43334	0.00544254	1.44317	Metabolism (Amino acids)	Folate biosynthesis	Metabolism of cofactors and vitamins	Metabolism
DK55	Early to PAO1	PA0872	phhA	Phenylalanine-4-hydroxylase	P43334	0.000647878	-1.7547	Metabolism (Amino acids)	Folate biosynthesis	Metabolism of cofactors and vitamins	Metabolism
DK55	Late to Early	PA0896	astA	Arginine N-succinyltransferase subunit alpha	P80357	0.0405465	1.33718	Metabolism (Amino acids)	Arginine and proline metabolism	Amino acid metabolism	Metabolism
DK55	Late to PAO1	PA0896	astA	Arginine N-succinyltransferase subunit alpha	P80357	0.0405465	1.48206	Metabolism (Amino acids)	Arginine and proline metabolism	Amino acid metabolism	Metabolism
DK55	Late to Early	PA0897	aruG	Arginine N-succinyltransferase subunit beta	P80358	0.0427104	1.35759	Metabolism (Amino acids)	Arginine and proline metabolism	Amino acid metabolism	Metabolism
DK55	Late to PAO1	PA0897	aruG	Arginine N-succinyltransferase subunit beta	P80358	0.0238409	1.61836	Metabolism (Amino acids)	Arginine and proline metabolism	Amino acid metabolism	Metabolism
DK03	Late to PAO1	PA1074	braC	Leucine-, isoleucine-, valine-, threonine-, and alanine-binding protein	P21175	0.0294288	-1.5174	Metabolism (Amino acids)	Quorum sensing	Cellular community - prokaryotes	Cellular Processes
DK03	Late to Early	PA1326	ilvA2	L-threonine dehydratase	Q9I418	4.49937e-08	2.71041	Metabolism (Amino acids)	Valine, leucine and isoleucine biosynthesis	Amino acid metabolism	Metabolism
DK03	Late to PAO1	PA1326	ilvA2	L-threonine dehydratase	Q9I418	0.00193776	1.63961	Metabolism (Amino acids)	Valine, leucine and isoleucine biosynthesis	Amino acid metabolism	Metabolism
DK55	Late to Early	PA1326	ilvA2	L-threonine dehydratase	Q9I418	2.676e-12	3.48051	Metabolism (Amino acids)	Valine, leucine and isoleucine biosynthesis	Amino acid metabolism	Metabolism
DK55	Late to PAO1	PA1326	ilvA2	L-threonine dehydratase	Q9I418	2.92063e-08	2.75386	Metabolism (Amino acids)	Valine, leucine and isoleucine biosynthesis	Amino acid metabolism	Metabolism
DK12	Late to Early	PA1339	PA1339	Amino acid ABC transporter ATP binding protein	Q9I405	0.0453793	1.23779	Metabolism (Amino acids)	Two-component system	Signal transduction	Environmental Information Processing
DK17	Late to PAO1	PA1339	PA1339	Amino acid ABC transporter ATP binding protein	Q9I405	0.0483276	1.22123	Metabolism (Amino acids)	Two-component system	Signal transduction	Environmental Information Processing
DK55	Late to Early	PA1339	PA1339	Amino acid ABC transporter ATP binding protein	Q9I405	0.00032701	1.95095	Metabolism (Amino acids)	Two-component system	Signal transduction	Environmental Information Processing
DK55	Late to PAO1	PA1339	PA1339	Amino acid ABC transporter ATP binding protein	Q9I405	4.75096e-05	2.24037	Metabolism (Amino acids)	Two-component system	Signal transduction	Environmental Information Processing
DK12	Late to Early	PA1342	PA1342	L-glutamate/L-aspartate-binding protein	Q9I402	0.00621797	1.66463	Metabolism (Amino acids)	Two-component system	Signal transduction	Environmental Information Processing
DK12	Late to PAO1	PA1342	PA1342	L-glutamate/L-aspartate-binding protein	Q9I402	0.0120068	1.54274	Metabolism (Amino acids)	Two-component system	Signal transduction	Environmental Information Processing
DK17	Late to PAO1	PA1342	PA1342	L-glutamate/L-aspartate-binding protein	Q9I402	0.0272055	1.31563	Metabolism (Amino acids)	Two-component system	Signal transduction	Environmental Information Processing
DK36	Late to PAO1	PA1342	PA1342	L-glutamate/L-aspartate-binding protein	Q9I402	0.045707	1.22358	Metabolism (Amino acids)	Two-component system	Signal transduction	Environmental Information Processing
DK55	Late to Early	PA1342	PA1342	L-glutamate/L-aspartate-binding protein	Q9I402	0.00564765	1.70524	Metabolism (Amino acids)	Two-component system	Signal transduction	Environmental Information Processing
DK55	Late to PAO1	PA1342	PA1342	L-glutamate/L-aspartate-binding protein	Q9I402	0.00346178	1.83648	Metabolism (Amino acids)	Two-component system	Signal transduction	Environmental Information Processing
DK03	Early to PAO1	PA2040	PA2040	Probable glutamine synthetase	Q9I275	2.5475e-05	-2.32324	Metabolism (Amino acids)	Two-component system	Signal transduction	Environmental Information Processing
DK03	Late to PAO1	PA2040	PA2040	Probable glutamine synthetase	Q9I275	0.00014108	-2.02873	Metabolism (Amino acids)	Two-component system	Signal transduction	Environmental Information Processing
DK15	Late to Early	PA2040	PA2040	Probable glutamine synthetase	Q9I275	0.000281264	1.92728	Metabolism (Amino acids)	Two-component system	Signal transduction	Environmental Information Processing
DK15	Early to PAO1	PA2040	PA2040	Probable glutamine synthetase	Q9I275	0.000388978	-1.88599	Metabolism (Amino acids)	Two-component system	Signal transduction	Environmental Information Processing
DK41	Early to PAO1	PA2040	PA2040	Probable glutamine synthetase	Q9I275	0.0013175	-1.67839	Metabolism (Amino acids)	Two-component system	Signal transduction	Environmental Information Processing
DK41	Late to PAO1	PA2040	PA2040	Probable glutamine synthetase	Q9I275	0.0193795	-1.2622	Metabolism (Amino acids)	Two-component system	Signal transduction	Environmental Information Processing
DK13	Late to Early	PA2080	kynU	Kynureninase	Q9I235	0.00412133	-1.70397	Metabolism (Amino acids)	Tryptophan metabolism	Amino acid metabolism	Metabolism
DK55	Late to Early	PA2080	kynU	Kynureninase	Q9I235	0.00284778	1.76278	Metabolism (Amino acids)	Tryptophan metabolism	Amino acid metabolism	Metabolism
DK55	Late to PAO1	PA2080	kynU	Kynureninase	Q9I235	0.00609852	1.60689	Metabolism (Amino acids)	Tryptophan metabolism	Amino acid metabolism	Metabolism
DK15	Late to Early	PA2111	PA2111	AHS1 domain-containing protein	Q9I204	0.0111586	1.68094	Metabolism (Amino acids)
DK55	Late to Early	PA2111	PA2111	AHS1 domain-containing protein	Q9I204	0.0164582	-1.53195	Metabolism (Amino acids)
DK03	Early to PAO1	PA2195	hcnC	Hydrogen cyanide synthase subunit HcnC	G3XD12	0.0246658	1.19923	Metabolism (Amino acids)	Cyanoamino acid metabolism	Metabolism of other amino acids	Metabolism
DK03	Late to PAO1	PA2195	hcnC	Hydrogen cyanide synthase subunit HcnC	G3XD12	0.00746252	1.43265	Metabolism (Amino acids)	Cyanoamino acid metabolism	Metabolism of other amino acids	Metabolism
DK12	Late to Early	PA2195	hcnC	Hydrogen cyanide synthase subunit HcnC	G3XD12	0.000405114	-1.85836	Metabolism (Amino acids)	Cyanoamino acid metabolism	Metabolism of other amino acids	Metabolism
DK12	Early to PAO1	PA2195	hcnC	Hydrogen cyanide synthase subunit HcnC	G3XD12	2.6889e-11	3.36956	Metabolism (Amino acids)	Cyanoamino acid metabolism	Metabolism of other amino acids	Metabolism
DK12	Late to PAO1	PA2195	hcnC	Hydrogen cyanide synthase subunit HcnC	G3XD12	0.00467383	1.51121	Metabolism (Amino acids)	Cyanoamino acid metabolism	Metabolism of other amino acids	Metabolism
DK13	Late to Early	PA2195	hcnC	Hydrogen cyanide synthase subunit HcnC	G3XD12	0.00609368	-1.47185	Metabolism (Amino acids)	Cyanoamino acid metabolism	Metabolism of other amino acids	Metabolism
DK13	Early to PAO1	PA2195	hcnC	Hydrogen cyanide synthase subunit HcnC	G3XD12	1.1327e-06	2.50719	Metabolism (Amino acids)	Cyanoamino acid metabolism	Metabolism of other amino acids	Metabolism
DK15	Early to PAO1	PA2195	hcnC	Hydrogen cyanide synthase subunit HcnC	G3XD12	0.00464149	1.51617	Metabolism (Amino acids)	Cyanoamino acid metabolism	Metabolism of other amino acids	Metabolism
DK15	Late to PAO1	PA2195	hcnC	Hydrogen cyanide synthase subunit HcnC	G3XD12	0.0184978	1.25654	Metabolism (Amino acids)	Cyanoamino acid metabolism	Metabolism of other amino acids	Metabolism
DK17	Early to PAO1	PA2195	hcnC	Hydrogen cyanide synthase subunit HcnC	G3XD12	0.000680083	1.78585	Metabolism (Amino acids)	Cyanoamino acid metabolism	Metabolism of other amino acids	Metabolism
DK17	Late to PAO1	PA2195	hcnC	Hydrogen cyanide synthase subunit HcnC	G3XD12	0.0337332	1.14216	Metabolism (Amino acids)	Cyanoamino acid metabolism	Metabolism of other amino acids	Metabolism
DK41	Late to Early	PA2195	hcnC	Hydrogen cyanide synthase subunit HcnC	G3XD12	0.017068	-1.27198	Metabolism (Amino acids)	Cyanoamino acid metabolism	Metabolism of other amino acids	Metabolism
DK41	Early to PAO1	PA2195	hcnC	Hydrogen cyanide synthase subunit HcnC	G3XD12	0.000276548	1.91075	Metabolism (Amino acids)	Cyanoamino acid metabolism	Metabolism of other amino acids	Metabolism
DK03	Early to PAO1	PA2253	ansA	L-asparaginase I	Q9I1L6	0.0272558	1.20547	Metabolism (Amino acids)	Cyanoamino acid metabolism	Metabolism of other amino acids	Metabolism
DK03	Late to PAO1	PA2253	ansA	L-asparaginase I	Q9I1L6	0.0012234	1.7647	Metabolism (Amino acids)	Cyanoamino acid metabolism	Metabolism of other amino acids	Metabolism
DK12	Late to Early	PA2253	ansA	L-asparaginase I	Q9I1L6	0.00162341	1.71186	Metabolism (Amino acids)	Cyanoamino acid metabolism	Metabolism of other amino acids	Metabolism
DK12	Late to PAO1	PA2253	ansA	L-asparaginase I	Q9I1L6	0.000563646	1.94297	Metabolism (Amino acids)	Cyanoamino acid metabolism	Metabolism of other amino acids	Metabolism
DK17	Early to PAO1	PA2253	ansA	L-asparaginase I	Q9I1L6	0.0458547	1.09633	Metabolism (Amino acids)	Cyanoamino acid metabolism	Metabolism of other amino acids	Metabolism
DK17	Late to PAO1	PA2253	ansA	L-asparaginase I	Q9I1L6	0.000438544	2.02513	Metabolism (Amino acids)	Cyanoamino acid metabolism	Metabolism of other amino acids	Metabolism
DK36	Late to Early	PA2253	ansA	L-asparaginase I	Q9I1L6	0.0052141	1.50935	Metabolism (Amino acids)	Cyanoamino acid metabolism	Metabolism of other amino acids	Metabolism
DK36	Late to PAO1	PA2253	ansA	L-asparaginase I	Q9I1L6	0.0033386	1.59552	Metabolism (Amino acids)	Cyanoamino acid metabolism	Metabolism of other amino acids	Metabolism
DK55	Late to Early	PA2253	ansA	L-asparaginase I	Q9I1L6	0.000720064	1.85872	Metabolism (Amino acids)	Cyanoamino acid metabolism	Metabolism of other amino acids	Metabolism
DK55	Late to PAO1	PA2253	ansA	L-asparaginase I	Q9I1L6	0.000651594	1.88758	Metabolism (Amino acids)	Cyanoamino acid metabolism	Metabolism of other amino acids	Metabolism
DK03	Early to PAO1	PA2394	pvdN	PvdN	G3XCY5	0.0097237	-1.34144	Metabolism (Amino acids)
DK12	Late to Early	PA2394	pvdN	PvdN	G3XCY5	6.19039e-06	-2.28927	Metabolism (Amino acids)
DK12	Late to PAO1	PA2394	pvdN	PvdN	G3XCY5	3.64417e-10	-3.14377	Metabolism (Amino acids)
DK17	Early to PAO1	PA2394	pvdN	PvdN	G3XCY5	1.06663e-05	-2.22077	Metabolism (Amino acids)
DK17	Late to PAO1	PA2394	pvdN	PvdN	G3XCY5	1.36488e-05	-2.18187	Metabolism (Amino acids)
DK36	Late to Early	PA2394	pvdN	PvdN	G3XCY5	4.32499e-09	-2.93637	Metabolism (Amino acids)
DK36	Late to PAO1	PA2394	pvdN	PvdN	G3XCY5	5.127e-12	-3.47219	Metabolism (Amino acids)
DK41	Early to PAO1	PA2394	pvdN	PvdN	G3XCY5	0.000107571	-1.95557	Metabolism (Amino acids)
DK41	Late to PAO1	PA2394	pvdN	PvdN	G3XCY5	0.00011878	-1.9419	Metabolism (Amino acids)
DK55	Late to Early	PA2394	pvdN	PvdN	G3XCY5	0.00985312	-1.33623	Metabolism (Amino acids)
DK55	Early to PAO1	PA2394	pvdN	PvdN	G3XCY5	0.000430788	-1.78837	Metabolism (Amino acids)
DK55	Late to PAO1	PA2394	pvdN	PvdN	G3XCY5	3.85577e-10	-3.1246	Metabolism (Amino acids)
DK03	Early to PAO1	PA2413	pvdH	L-2,4-diaminobutyrate:2-ketoglutarate 4-aminotransferase, PvdH	Q9I168	0.014835	-1.29018	Metabolism (Amino acids)	Glycine, serine and threonine metabolism	Amino acid metabolism	Metabolism
DK15	Late to Early	PA2413	pvdH	L-2,4-diaminobutyrate:2-ketoglutarate 4-aminotransferase, PvdH	Q9I168	0.0197784	-1.23652	Metabolism (Amino acids)	Glycine, serine and threonine metabolism	Amino acid metabolism	Metabolism
DK36	Late to PAO1	PA2413	pvdH	L-2,4-diaminobutyrate:2-ketoglutarate 4-aminotransferase, PvdH	Q9I168	0.00900147	-1.38869	Metabolism (Amino acids)	Glycine, serine and threonine metabolism	Amino acid metabolism	Metabolism
DK41	Early to PAO1	PA2413	pvdH	L-2,4-diaminobutyrate:2-ketoglutarate 4-aminotransferase, PvdH	Q9I168	0.000170192	-1.95674	Metabolism (Amino acids)	Glycine, serine and threonine metabolism	Amino acid metabolism	Metabolism
DK41	Late to PAO1	PA2413	pvdH	L-2,4-diaminobutyrate:2-ketoglutarate 4-aminotransferase, PvdH	Q9I168	0.00231457	-1.61344	Metabolism (Amino acids)	Glycine, serine and threonine metabolism	Amino acid metabolism	Metabolism
DK55	Early to PAO1	PA2413	pvdH	L-2,4-diaminobutyrate:2-ketoglutarate 4-aminotransferase, PvdH	Q9I168	0.00270052	-1.59	Metabolism (Amino acids)	Glycine, serine and threonine metabolism	Amino acid metabolism	Metabolism
DK55	Late to PAO1	PA2413	pvdH	L-2,4-diaminobutyrate:2-ketoglutarate 4-aminotransferase, PvdH	Q9I168	1.84611e-05	-2.2036	Metabolism (Amino acids)	Glycine, serine and threonine metabolism	Amino acid metabolism	Metabolism
DK55	Late to Early	PA2442	gcvT2	Glycine cleavage system T protein	Q9I140	0.016025	1.70164	Metabolism (Amino acids)	One carbon pool by folate	Metabolism of cofactors and vitamins	Metabolism
DK55	Late to Early	PA2444	glyA2	Serine hydroxymethyltransferase 2	Q9I138	0.0202572	1.5658	Metabolism (Amino acids)	One carbon pool by folate	Metabolism of cofactors and vitamins	Metabolism
DK12	Early to PAO1	PA2445	gcvP1	Glycine dehydrogenase	Q9I137	0.0346519	-1.23329	Metabolism (Amino acids)	Glycine, serine and threonine metabolism	Amino acid metabolism	Metabolism
DK12	Late to PAO1	PA2445	gcvP1	Glycine dehydrogenase	Q9I137	0.0186914	-1.39754	Metabolism (Amino acids)	Glycine, serine and threonine metabolism	Amino acid metabolism	Metabolism
DK13	Early to PAO1	PA2445	gcvP1	Glycine dehydrogenase	Q9I137	0.0321323	-1.27214	Metabolism (Amino acids)	Glycine, serine and threonine metabolism	Amino acid metabolism	Metabolism
DK13	Late to PAO1	PA2445	gcvP1	Glycine dehydrogenase	Q9I137	0.0150765	-1.44877	Metabolism (Amino acids)	Glycine, serine and threonine metabolism	Amino acid metabolism	Metabolism
DK41	Late to Early	PA2445	gcvP1	Glycine dehydrogenase	Q9I137	0.00756355	1.6305	Metabolism (Amino acids)	Glycine, serine and threonine metabolism	Amino acid metabolism	Metabolism
DK41	Early to PAO1	PA2445	gcvP1	Glycine dehydrogenase	Q9I137	0.00372802	-1.82824	Metabolism (Amino acids)	Glycine, serine and threonine metabolism	Amino acid metabolism	Metabolism
DK55	Late to Early	PA2445	gcvP1	Glycine dehydrogenase	Q9I137	0.00688432	1.66128	Metabolism (Amino acids)	Glycine, serine and threonine metabolism	Amino acid metabolism	Metabolism
DK55	Early to PAO1	PA2445	gcvP1	Glycine dehydrogenase	Q9I137	0.0150765	-1.45167	Metabolism (Amino acids)	Glycine, serine and threonine metabolism	Amino acid metabolism	Metabolism
DK55	Late to Early	PA2446	gcvH1	Glycine cleavage system H protein 1	Q9I136	0.00886383	1.72824	Metabolism (Amino acids)	Glycine, serine and threonine metabolism	Amino acid metabolism	Metabolism
DK55	Late to PAO1	PA2446	gcvH1	Glycine cleavage system H protein 1	Q9I136	0.0469331	1.30186	Metabolism (Amino acids)	Glycine, serine and threonine metabolism	Amino acid metabolism	Metabolism
DK12	Late to Early	PA2531	PA2531	Probable aminotransferase	Q9I0V2	0.0059521	-1.69446	Metabolism (Amino acids)	Novobiocin biosynthesis	Metabolism; Biosynthesis of other secondary metabolites	Metabolism
DK13	Early to PAO1	PA2579	kynA	Tryptophan 2,3-dioxygenase	Q9I0Q7	0.0194488	1.35262	Metabolism (Amino acids)	Tryptophan metabolism	Amino acid metabolism	Metabolism
DK17	Late to PAO1	PA2579	kynA	Tryptophan 2,3-dioxygenase	Q9I0Q7	0.00228408	1.67759	Metabolism (Amino acids)	Tryptophan metabolism	Amino acid metabolism	Metabolism
DK55	Late to Early	PA2579	kynA	Tryptophan 2,3-dioxygenase	Q9I0Q7	1.30037e-10	3.31363	Metabolism (Amino acids)	Tryptophan metabolism	Amino acid metabolism	Metabolism
DK55	Late to PAO1	PA2579	kynA	Tryptophan 2,3-dioxygenase	Q9I0Q7	2.988e-10	3.18805	Metabolism (Amino acids)	Tryptophan metabolism	Amino acid metabolism	Metabolism
DK03	Late to Early	PA2592	PA2592	Putrescine/agmatine-binding protein	Q9I0P5	0.000145168	1.92063	Metabolism (Amino acids)	ABC transporters	Membrane transport	Environmental Information Processing
DK03	Late to PAO1	PA2592	PA2592	Putrescine/agmatine-binding protein	Q9I0P5	3.23867e-05	2.11286	Metabolism (Amino acids)	ABC transporters	Membrane transport	Environmental Information Processing
DK12	Late to Early	PA2592	PA2592	Putrescine/agmatine-binding protein	Q9I0P5	0.0241802	1.17757	Metabolism (Amino acids)	ABC transporters	Membrane transport	Environmental Information Processing
DK12	Early to PAO1	PA2592	PA2592	Putrescine/agmatine-binding protein	Q9I0P5	0.00084449	1.71033	Metabolism (Amino acids)	ABC transporters	Membrane transport	Environmental Information Processing
DK12	Late to PAO1	PA2592	PA2592	Putrescine/agmatine-binding protein	Q9I0P5	2.74718e-08	2.8879	Metabolism (Amino acids)	ABC transporters	Membrane transport	Environmental Information Processing
DK13	Late to Early	PA2592	PA2592	Putrescine/agmatine-binding protein	Q9I0P5	5.56184e-08	-2.74741	Metabolism (Amino acids)	ABC transporters	Membrane transport	Environmental Information Processing
DK13	Early to PAO1	PA2592	PA2592	Putrescine/agmatine-binding protein	Q9I0P5	3.96343e-08	2.79769	Metabolism (Amino acids)	ABC transporters	Membrane transport	Environmental Information Processing
DK15	Early to PAO1	PA2592	PA2592	Putrescine/agmatine-binding protein	Q9I0P5	3.23867e-05	2.11405	Metabolism (Amino acids)	ABC transporters	Membrane transport	Environmental Information Processing
DK15	Late to PAO1	PA2592	PA2592	Putrescine/agmatine-binding protein	Q9I0P5	0.030053	1.13148	Metabolism (Amino acids)	ABC transporters	Membrane transport	Environmental Information Processing
DK17	Early to PAO1	PA2592	PA2592	Putrescine/agmatine-binding protein	Q9I0P5	3.66615e-06	2.34679	Metabolism (Amino acids)	ABC transporters	Membrane transport	Environmental Information Processing
DK17	Late to PAO1	PA2592	PA2592	Putrescine/agmatine-binding protein	Q9I0P5	0.00346534	1.49848	Metabolism (Amino acids)	ABC transporters	Membrane transport	Environmental Information Processing
DK41	Early to PAO1	PA2592	PA2592	Putrescine/agmatine-binding protein	Q9I0P5	1.8687e-07	2.6355	Metabolism (Amino acids)	ABC transporters	Membrane transport	Environmental Information Processing
DK41	Late to PAO1	PA2592	PA2592	Putrescine/agmatine-binding protein	Q9I0P5	0.000949419	1.68712	Metabolism (Amino acids)	ABC transporters	Membrane transport	Environmental Information Processing
DK12	Late to Early	PA2609	PA2609	Thymidine phosphorylase	Q9I0M9	0.0170595	1.44312	Metabolism (Amino acids)
DK12	Late to PAO1	PA2609	PA2609	Thymidine phosphorylase	Q9I0M9	4.22041e-05	2.2513	Metabolism (Amino acids)
DK03	Late to Early	PA2683	PA2683	Probable serine/threonine dehydratase, degradative	Q9I0F5	0.0288448	1.1964	Metabolism (Amino acids)
DK03	Early to PAO1	PA2683	PA2683	Probable serine/threonine dehydratase, degradative	Q9I0F5	0.0019871	1.6499	Metabolism (Amino acids)
DK03	Late to PAO1	PA2683	PA2683	Probable serine/threonine dehydratase, degradative	Q9I0F5	3.97603e-08	2.8463	Metabolism (Amino acids)
DK12	Late to Early	PA2683	PA2683	Probable serine/threonine dehydratase, degradative	Q9I0F5	0.00272521	1.59725	Metabolism (Amino acids)
DK12	Late to PAO1	PA2683	PA2683	Probable serine/threonine dehydratase, degradative	Q9I0F5	2.10458e-06	2.47941	Metabolism (Amino acids)
DK13	Early to PAO1	PA2683	PA2683	Probable serine/threonine dehydratase, degradative	Q9I0F5	0.0163683	1.29808	Metabolism (Amino acids)
DK13	Late to PAO1	PA2683	PA2683	Probable serine/threonine dehydratase, degradative	Q9I0F5	0.00801761	1.42652	Metabolism (Amino acids)
DK17	Late to PAO1	PA2683	PA2683	Probable serine/threonine dehydratase, degradative	Q9I0F5	0.0341505	1.15889	Metabolism (Amino acids)
DK36	Late to PAO1	PA2683	PA2683	Probable serine/threonine dehydratase, degradative	Q9I0F5	0.000785723	1.78998	Metabolism (Amino acids)
DK55	Late to Early	PA2683	PA2683	Probable serine/threonine dehydratase, degradative	Q9I0F5	0.00647606	-1.45968	Metabolism (Amino acids)
DK03	Late to PAO1	PA2831	PA2831	Uncharacterized protein	Q9I012	0.00414401	1.68359	Metabolism (Amino acids)
DK12	Late to PAO1	PA2831	PA2831	Uncharacterized protein	Q9I012	0.0380572	1.29135	Metabolism (Amino acids)
DK13	Early to PAO1	PA2831	PA2831	Uncharacterized protein	Q9I012	0.0153017	1.47453	Metabolism (Amino acids)
DK17	Late to PAO1	PA2831	PA2831	Uncharacterized protein	Q9I012	0.0212824	1.39491	Metabolism (Amino acids)
DK55	Early to PAO1	PA2831	PA2831	Uncharacterized protein	Q9I012	0.0153017	1.46733	Metabolism (Amino acids)
DK55	Late to PAO1	PA2831	PA2831	Uncharacterized protein	Q9I012	0.0195895	1.41506	Metabolism (Amino acids)
DK12	Late to PAO1	PA2856	tesA	Esterase TesA	Q9HZY8	0.0146012	1.48362	Metabolism (Amino acids)	Biosynthesis of unsaturated fatty acids	Lipid metabolism	Metabolism
DK55	Late to Early	PA2856	tesA	Esterase TesA	Q9HZY8	0.0188826	1.42804	Metabolism (Amino acids)	Biosynthesis of unsaturated fatty acids	Lipid metabolism	Metabolism
DK55	Late to PAO1	PA2856	tesA	Esterase TesA	Q9HZY8	0.00278245	1.7831	Metabolism (Amino acids)	Biosynthesis of unsaturated fatty acids	Lipid metabolism	Metabolism
DK13	Late to Early	PA2958	PA2958	Aminotran_5 domain-containing protein	Q9HZP0	0.0138185	-1.7248	Metabolism (Amino acids)
DK17	Early to PAO1	PA3054	PA3054	Peptidase_M14 domain-containing protein	Q9HZF4	0.0340235	1.41831	Metabolism (Amino acids)
DK41	Early to PAO1	PA3054	PA3054	Peptidase_M14 domain-containing protein	Q9HZF4	0.0315686	1.46313	Metabolism (Amino acids)
DK03	Early to PAO1	PA3151	hisF2	Putative imidazole glycerol phosphate synthase subunit hisF2	P72139	1.12127e-05	-2.23479	Metabolism (Amino acids)	Histidine metabolism	Amino acid metabolism	Metabolism
DK03	Late to PAO1	PA3151	hisF2	Putative imidazole glycerol phosphate synthase subunit hisF2	P72139	2.2164e-08	-2.85173	Metabolism (Amino acids)	Histidine metabolism	Amino acid metabolism	Metabolism
DK12	Late to Early	PA3151	hisF2	Putative imidazole glycerol phosphate synthase subunit hisF2	P72139	0.000275245	1.86178	Metabolism (Amino acids)	Histidine metabolism	Amino acid metabolism	Metabolism
DK12	Early to PAO1	PA3151	hisF2	Putative imidazole glycerol phosphate synthase subunit hisF2	P72139	4.13185e-08	-2.78013	Metabolism (Amino acids)	Histidine metabolism	Amino acid metabolism	Metabolism
DK15	Early to PAO1	PA3151	hisF2	Putative imidazole glycerol phosphate synthase subunit hisF2	P72139	8.73892e-05	-1.99869	Metabolism (Amino acids)	Histidine metabolism	Amino acid metabolism	Metabolism
DK15	Late to PAO1	PA3151	hisF2	Putative imidazole glycerol phosphate synthase subunit hisF2	P72139	0.000452028	-1.79589	Metabolism (Amino acids)	Histidine metabolism	Amino acid metabolism	Metabolism
DK17	Early to PAO1	PA3151	hisF2	Putative imidazole glycerol phosphate synthase subunit hisF2	P72139	0.00169356	-1.6075	Metabolism (Amino acids)	Histidine metabolism	Amino acid metabolism	Metabolism
DK17	Late to PAO1	PA3151	hisF2	Putative imidazole glycerol phosphate synthase subunit hisF2	P72139	3.3018e-06	-2.36782	Metabolism (Amino acids)	Histidine metabolism	Amino acid metabolism	Metabolism
DK36	Late to Early	PA3151	hisF2	Putative imidazole glycerol phosphate synthase subunit hisF2	P72139	0.025885	-1.16907	Metabolism (Amino acids)	Histidine metabolism	Amino acid metabolism	Metabolism
DK41	Early to PAO1	PA3151	hisF2	Putative imidazole glycerol phosphate synthase subunit hisF2	P72139	0.00191986	-1.58886	Metabolism (Amino acids)	Histidine metabolism	Amino acid metabolism	Metabolism
DK41	Late to PAO1	PA3151	hisF2	Putative imidazole glycerol phosphate synthase subunit hisF2	P72139	2.81485e-05	-2.12846	Metabolism (Amino acids)	Histidine metabolism	Amino acid metabolism	Metabolism
DK55	Late to Early	PA3151	hisF2	Putative imidazole glycerol phosphate synthase subunit hisF2	P72139	6.97162e-05	-2.02578	Metabolism (Amino acids)	Histidine metabolism	Amino acid metabolism	Metabolism
DK55	Late to PAO1	PA3151	hisF2	Putative imidazole glycerol phosphate synthase subunit hisF2	P72139	2.89265e-07	-2.60914	Metabolism (Amino acids)	Histidine metabolism	Amino acid metabolism	Metabolism
DK03	Late to Early	PA3187	PA3187	Probable ATP-binding component of ABC transporter	Q9HZ51	2.72193e-06	-2.3787	Metabolism (Amino acids)	ABC transporters	Membrane transport	Environmental Information Processing
DK03	Early to PAO1	PA3187	PA3187	Probable ATP-binding component of ABC transporter	Q9HZ51	0.0267779	1.15819	Metabolism (Amino acids)	ABC transporters	Membrane transport	Environmental Information Processing
DK03	Late to PAO1	PA3187	PA3187	Probable ATP-binding component of ABC transporter	Q9HZ51	0.0200401	-1.22051	Metabolism (Amino acids)	ABC transporters	Membrane transport	Environmental Information Processing
DK12	Late to Early	PA3187	PA3187	Probable ATP-binding component of ABC transporter	Q9HZ51	0.0229765	1.19105	Metabolism (Amino acids)	ABC transporters	Membrane transport	Environmental Information Processing
DK12	Late to PAO1	PA3187	PA3187	Probable ATP-binding component of ABC transporter	Q9HZ51	0.0193354	1.23172	Metabolism (Amino acids)	ABC transporters	Membrane transport	Environmental Information Processing
DK13	Early to PAO1	PA3187	PA3187	Probable ATP-binding component of ABC transporter	Q9HZ51	0.0349737	1.09343	Metabolism (Amino acids)	ABC transporters	Membrane transport	Environmental Information Processing
DK13	Late to PAO1	PA3187	PA3187	Probable ATP-binding component of ABC transporter	Q9HZ51	4.65224e-05	2.05515	Metabolism (Amino acids)	ABC transporters	Membrane transport	Environmental Information Processing
DK15	Late to Early	PA3187	PA3187	Probable ATP-binding component of ABC transporter	Q9HZ51	0.00142425	1.65426	Metabolism (Amino acids)	ABC transporters	Membrane transport	Environmental Information Processing
DK15	Late to PAO1	PA3187	PA3187	Probable ATP-binding component of ABC transporter	Q9HZ51	0.00636082	1.43396	Metabolism (Amino acids)	ABC transporters	Membrane transport	Environmental Information Processing
DK17	Late to Early	PA3187	PA3187	Probable ATP-binding component of ABC transporter	Q9HZ51	0.000311492	1.83762	Metabolism (Amino acids)	ABC transporters	Membrane transport	Environmental Information Processing
DK17	Late to PAO1	PA3187	PA3187	Probable ATP-binding component of ABC transporter	Q9HZ51	6.41814e-06	2.27195	Metabolism (Amino acids)	ABC transporters	Membrane transport	Environmental Information Processing
DK36	Late to Early	PA3187	PA3187	Probable ATP-binding component of ABC transporter	Q9HZ51	0.00636082	1.43426	Metabolism (Amino acids)	ABC transporters	Membrane transport	Environmental Information Processing
DK36	Late to PAO1	PA3187	PA3187	Probable ATP-binding component of ABC transporter	Q9HZ51	5.2181e-06	2.30472	Metabolism (Amino acids)	ABC transporters	Membrane transport	Environmental Information Processing
DK55	Late to Early	PA3187	PA3187	Probable ATP-binding component of ABC transporter	Q9HZ51	0.0301249	1.12859	Metabolism (Amino acids)	ABC transporters	Membrane transport	Environmental Information Processing
DK55	Early to PAO1	PA3187	PA3187	Probable ATP-binding component of ABC transporter	Q9HZ51	0.0165639	1.25887	Metabolism (Amino acids)	ABC transporters	Membrane transport	Environmental Information Processing
DK55	Late to PAO1	PA3187	PA3187	Probable ATP-binding component of ABC transporter	Q9HZ51	2.63827e-06	2.38746	Metabolism (Amino acids)	ABC transporters	Membrane transport	Environmental Information Processing
DK03	Early to PAO1	PA3418	ldh	Leucine dehydrogenase	Q9HYI7	0.000271203	-1.8634	Metabolism (Amino acids)	Valine, leucine and isoleucine biosynthesis	Amino acid metabolism	Metabolism
DK03	Late to PAO1	PA3418	ldh	Leucine dehydrogenase	Q9HYI7	7.13619e-05	-2.01942	Metabolism (Amino acids)	Valine, leucine and isoleucine biosynthesis	Amino acid metabolism	Metabolism
DK55	Late to PAO1	PA3456	mnmC	tRNA 5-methylaminomethyl-2-thiouridine biosynthesis bifunctional protein MnmC	Q9HYF0	0.013148	-1.50821	Metabolism (Amino acids)
DK03	Early to PAO1	PA3459	PA3459	Probable glutamine amidotransferase	Q9HYE7	2.666e-12	3.44494	Metabolism (Amino acids)	Alanine, aspartate and glutamate metabolism	Amino acid metabolism	Metabolism
DK03	Late to PAO1	PA3459	PA3459	Probable glutamine amidotransferase	Q9HYE7	9.39559e-08	2.64806	Metabolism (Amino acids)	Alanine, aspartate and glutamate metabolism	Amino acid metabolism	Metabolism
DK12	Late to Early	PA3459	PA3459	Probable glutamine amidotransferase	Q9HYE7	0.0135254	1.27656	Metabolism (Amino acids)	Alanine, aspartate and glutamate metabolism	Amino acid metabolism	Metabolism
DK12	Late to PAO1	PA3459	PA3459	Probable glutamine amidotransferase	Q9HYE7	0.0153629	1.24952	Metabolism (Amino acids)	Alanine, aspartate and glutamate metabolism	Amino acid metabolism	Metabolism
DK17	Late to Early	PA3459	PA3459	Probable glutamine amidotransferase	Q9HYE7	0.000369812	1.7997	Metabolism (Amino acids)	Alanine, aspartate and glutamate metabolism	Amino acid metabolism	Metabolism
DK17	Late to PAO1	PA3459	PA3459	Probable glutamine amidotransferase	Q9HYE7	0.00165805	1.59637	Metabolism (Amino acids)	Alanine, aspartate and glutamate metabolism	Amino acid metabolism	Metabolism
DK36	Late to Early	PA3459	PA3459	Probable glutamine amidotransferase	Q9HYE7	0.0256839	1.1626	Metabolism (Amino acids)	Alanine, aspartate and glutamate metabolism	Amino acid metabolism	Metabolism
DK36	Late to PAO1	PA3459	PA3459	Probable glutamine amidotransferase	Q9HYE7	0.00112374	1.66091	Metabolism (Amino acids)	Alanine, aspartate and glutamate metabolism	Amino acid metabolism	Metabolism
DK55	Late to Early	PA3459	PA3459	Probable glutamine amidotransferase	Q9HYE7	0.000331024	1.81809	Metabolism (Amino acids)	Alanine, aspartate and glutamate metabolism	Amino acid metabolism	Metabolism
DK55	Late to PAO1	PA3459	PA3459	Probable glutamine amidotransferase	Q9HYE7	9.38887e-05	1.97309	Metabolism (Amino acids)	Alanine, aspartate and glutamate metabolism	Amino acid metabolism	Metabolism
DK03	Early to PAO1	PA3607	potA2	Spermidine/putrescine import ATP-binding protein PotA 2	Q9HY19	0.0298345	-1.54374	Metabolism (Amino acids)	ABC transporters	Membrane transport	Environmental Information Processing
DK03	Late to PAO1	PA3607	potA2	Spermidine/putrescine import ATP-binding protein PotA 2	Q9HY19	0.00507593	-1.83901	Metabolism (Amino acids)	ABC transporters	Membrane transport	Environmental Information Processing
DK55	Late to PAO1	PA3607	potA2	Spermidine/putrescine import ATP-binding protein PotA 2	Q9HY19	0.0370449	-1.36556	Metabolism (Amino acids)	ABC transporters	Membrane transport	Environmental Information Processing
DK03	Late to Early	PA3610	potD	Putrescine/cadaverine-binding protein	Q9HY16	0.00490103	-1.45749	Metabolism (Amino acids)	ABC transporters	Membrane transport	Environmental Information Processing
DK03	Early to PAO1	PA3610	potD	Putrescine/cadaverine-binding protein	Q9HY16	0.00298191	-1.5324	Metabolism (Amino acids)	ABC transporters	Membrane transport	Environmental Information Processing
DK03	Late to PAO1	PA3610	potD	Putrescine/cadaverine-binding protein	Q9HY16	2.32832e-09	-2.98989	Metabolism (Amino acids)	ABC transporters	Membrane transport	Environmental Information Processing
DK12	Late to Early	PA3610	potD	Putrescine/cadaverine-binding protein	Q9HY16	7.37471e-07	-2.4752	Metabolism (Amino acids)	ABC transporters	Membrane transport	Environmental Information Processing
DK12	Late to PAO1	PA3610	potD	Putrescine/cadaverine-binding protein	Q9HY16	8.51124e-09	-2.87884	Metabolism (Amino acids)	ABC transporters	Membrane transport	Environmental Information Processing
DK13	Early to PAO1	PA3610	potD	Putrescine/cadaverine-binding protein	Q9HY16	0.0199288	-1.2138	Metabolism (Amino acids)	ABC transporters	Membrane transport	Environmental Information Processing
DK15	Early to PAO1	PA3610	potD	Putrescine/cadaverine-binding protein	Q9HY16	0.014209	-1.27422	Metabolism (Amino acids)	ABC transporters	Membrane transport	Environmental Information Processing
DK17	Late to Early	PA3610	potD	Putrescine/cadaverine-binding protein	Q9HY16	4.67723e-05	-2.06203	Metabolism (Amino acids)	ABC transporters	Membrane transport	Environmental Information Processing
DK17	Late to PAO1	PA3610	potD	Putrescine/cadaverine-binding protein	Q9HY16	5.52817e-06	-2.28132	Metabolism (Amino acids)	ABC transporters	Membrane transport	Environmental Information Processing
DK36	Late to Early	PA3610	potD	Putrescine/cadaverine-binding protein	Q9HY16	0.0153697	-1.25958	Metabolism (Amino acids)	ABC transporters	Membrane transport	Environmental Information Processing
DK36	Late to PAO1	PA3610	potD	Putrescine/cadaverine-binding protein	Q9HY16	0.00203062	-1.58468	Metabolism (Amino acids)	ABC transporters	Membrane transport	Environmental Information Processing
DK55	Late to Early	PA3610	potD	Putrescine/cadaverine-binding protein	Q9HY16	0.00038849	-1.80635	Metabolism (Amino acids)	ABC transporters	Membrane transport	Environmental Information Processing
DK55	Early to PAO1	PA3610	potD	Putrescine/cadaverine-binding protein	Q9HY16	0.000342462	-1.82375	Metabolism (Amino acids)	ABC transporters	Membrane transport	Environmental Information Processing
DK55	Late to PAO1	PA3610	potD	Putrescine/cadaverine-binding protein	Q9HY16	7.29e-13	-3.6301	Metabolism (Amino acids)	ABC transporters	Membrane transport	Environmental Information Processing
DK12	Late to Early	PA3641	PA3641	Probable amino acid permease	Q9HXZ0	0.0390892	-1.41538	Metabolism (Amino acids)
DK12	Late to PAO1	PA3641	PA3641	Probable amino acid permease	Q9HXZ0	0.000533007	-2.14297	Metabolism (Amino acids)
DK15	Late to Early	PA3831	pepA	Cytosol aminopeptidase	O68822	1.20671e-06	2.4851	Metabolism (Amino acids)	Glutathione metabolism	Metabolism of other amino acids	Metabolism
DK15	Early to PAO1	PA3831	pepA	Cytosol aminopeptidase	O68822	2.35568e-07	-2.68913	Metabolism (Amino acids)	Glutathione metabolism	Metabolism of other amino acids	Metabolism
DK03	Early to PAO1	PA3858	PA3858	Probable amino acid-binding protein	Q9HXE8	3.06e-13	3.51701	Metabolism (Amino acids)	ABC transporters	Membrane transport	Environmental Information Processing
DK03	Late to PAO1	PA3858	PA3858	Probable amino acid-binding protein	Q9HXE8	4.29177e-08	2.6552	Metabolism (Amino acids)	ABC transporters	Membrane transport	Environmental Information Processing
DK12	Late to Early	PA3858	PA3858	Probable amino acid-binding protein	Q9HXE8	1e-15	4.46221	Metabolism (Amino acids)	ABC transporters	Membrane transport	Environmental Information Processing
DK12	Early to PAO1	PA3858	PA3858	Probable amino acid-binding protein	Q9HXE8	0.00500033	-1.3737	Metabolism (Amino acids)	ABC transporters	Membrane transport	Environmental Information Processing
DK12	Late to PAO1	PA3858	PA3858	Probable amino acid-binding protein	Q9HXE8	1.45731e-10	3.08851	Metabolism (Amino acids)	ABC transporters	Membrane transport	Environmental Information Processing
DK13	Late to Early	PA3858	PA3858	Probable amino acid-binding protein	Q9HXE8	0.0028944	-1.46552	Metabolism (Amino acids)	ABC transporters	Membrane transport	Environmental Information Processing
DK13	Early to PAO1	PA3858	PA3858	Probable amino acid-binding protein	Q9HXE8	0.000125507	1.87369	Metabolism (Amino acids)	ABC transporters	Membrane transport	Environmental Information Processing
DK17	Late to Early	PA3858	PA3858	Probable amino acid-binding protein	Q9HXE8	0.00415458	1.40339	Metabolism (Amino acids)	ABC transporters	Membrane transport	Environmental Information Processing
DK17	Early to PAO1	PA3858	PA3858	Probable amino acid-binding protein	Q9HXE8	7.38914e-07	2.41356	Metabolism (Amino acids)	ABC transporters	Membrane transport	Environmental Information Processing
DK17	Late to PAO1	PA3858	PA3858	Probable amino acid-binding protein	Q9HXE8	3e-15	3.81695	Metabolism (Amino acids)	ABC transporters	Membrane transport	Environmental Information Processing
DK36	Early to PAO1	PA3858	PA3858	Probable amino acid-binding protein	Q9HXE8	0.00012873	1.86909	Metabolism (Amino acids)	ABC transporters	Membrane transport	Environmental Information Processing
DK36	Late to PAO1	PA3858	PA3858	Probable amino acid-binding protein	Q9HXE8	0.000149527	1.85084	Metabolism (Amino acids)	ABC transporters	Membrane transport	Environmental Information Processing
DK41	Early to PAO1	PA3858	PA3858	Probable amino acid-binding protein	Q9HXE8	8.41515e-09	2.78792	Metabolism (Amino acids)	ABC transporters	Membrane transport	Environmental Information Processing
DK41	Late to PAO1	PA3858	PA3858	Probable amino acid-binding protein	Q9HXE8	1.37391e-05	2.12235	Metabolism (Amino acids)	ABC transporters	Membrane transport	Environmental Information Processing
DK55	Late to Early	PA3858	PA3858	Probable amino acid-binding protein	Q9HXE8	6.4e-14	3.62217	Metabolism (Amino acids)	ABC transporters	Membrane transport	Environmental Information Processing
DK55	Late to PAO1	PA3858	PA3858	Probable amino acid-binding protein	Q9HXE8	1e-15	4.00927	Metabolism (Amino acids)	ABC transporters	Membrane transport	Environmental Information Processing
DK03	Late to PAO1	PA3865	PA3865	Probable amino acid binding protein	Q9HXE1	0.0119925	-1.47402	Metabolism (Amino acids)	ABC transporters	Membrane transport	Environmental Information Processing
DK15	Early to PAO1	PA3865	PA3865	Probable amino acid binding protein	Q9HXE1	0.0368234	1.27683	Metabolism (Amino acids)	ABC transporters	Membrane transport	Environmental Information Processing
DK36	Late to Early	PA3865	PA3865	Probable amino acid binding protein	Q9HXE1	0.0475751	-1.20503	Metabolism (Amino acids)	ABC transporters	Membrane transport	Environmental Information Processing
DK03	Late to Early	PA3891	PA3891	Probable ATP-binding component of ABC transporter	Q9HXC2	0.00839451	-1.58965	Metabolism (Amino acids)	ABC transporters	Membrane transport	Environmental Information Processing
DK03	Early to PAO1	PA3891	PA3891	Probable ATP-binding component of ABC transporter	Q9HXC2	5.91519e-05	2.22	Metabolism (Amino acids)	ABC transporters	Membrane transport	Environmental Information Processing
DK12	Late to Early	PA3891	PA3891	Probable ATP-binding component of ABC transporter	Q9HXC2	0.00789025	1.61064	Metabolism (Amino acids)	ABC transporters	Membrane transport	Environmental Information Processing
DK12	Late to PAO1	PA4180	PA4180	Probable acetolactate synthase large subunit	Q9HWK1	0.0342015	1.49754	Metabolism (Amino acids)	Pantothenate and CoA biosynthesis	Metabolism of cofactors and vitamins	Metabolism
DK17	Late to PAO1	PA4180	PA4180	Probable acetolactate synthase large subunit	Q9HWK1	0.0499482	1.37848	Metabolism (Amino acids)	Pantothenate and CoA biosynthesis	Metabolism of cofactors and vitamins	Metabolism
DK55	Late to PAO1	PA4180	PA4180	Probable acetolactate synthase large subunit	Q9HWK1	0.0059107	1.82206	Metabolism (Amino acids)	Pantothenate and CoA biosynthesis	Metabolism of cofactors and vitamins	Metabolism
DK12	Late to Early	PA4230	pchB	Isochorismate pyruvate lyase	Q51507	0.0498316	1.22311	Metabolism (Amino acids)	Biosynthesis of siderophore group nonribosomal peptides	Metabolism of terpenoids and polyketides	Metabolism
DK12	Late to PAO1	PA4230	pchB	Isochorismate pyruvate lyase	Q51507	0.0163175	1.44921	Metabolism (Amino acids)	Biosynthesis of siderophore group nonribosomal peptides	Metabolism of terpenoids and polyketides	Metabolism
DK15	Late to Early	PA4230	pchB	Isochorismate pyruvate lyase	Q51507	0.0305958	-1.3117	Metabolism (Amino acids)	Biosynthesis of siderophore group nonribosomal peptides	Metabolism of terpenoids and polyketides	Metabolism
DK15	Early to PAO1	PA4230	pchB	Isochorismate pyruvate lyase	Q51507	0.00191721	1.84535	Metabolism (Amino acids)	Biosynthesis of siderophore group nonribosomal peptides	Metabolism of terpenoids and polyketides	Metabolism
DK03	Late to Early	PA4500	PA4500	Dipeptide-binding protein	Q9HVS1	0.0103583	-1.47186	Metabolism (Amino acids)	Bacterial chemotaxis	Cell motility	Cellular Processes
DK13	Late to Early	PA4500	PA4500	Dipeptide-binding protein	Q9HVS1	0.00943517	-1.49126	Metabolism (Amino acids)	Bacterial chemotaxis	Cell motility	Cellular Processes
DK13	Late to PAO1	PA4500	PA4500	Dipeptide-binding protein	Q9HVS1	0.0271394	-1.29508	Metabolism (Amino acids)	Bacterial chemotaxis	Cell motility	Cellular Processes
DK41	Late to Early	PA4500	PA4500	Dipeptide-binding protein	Q9HVS1	0.0293793	1.26046	Metabolism (Amino acids)	Bacterial chemotaxis	Cell motility	Cellular Processes
DK55	Late to Early	PA4500	PA4500	Dipeptide-binding protein	Q9HVS1	0.025774	1.32484	Metabolism (Amino acids)	Bacterial chemotaxis	Cell motility	Cellular Processes
DK55	Early to PAO1	PA4500	PA4500	Dipeptide-binding protein	Q9HVS1	0.00665026	-1.56775	Metabolism (Amino acids)	Bacterial chemotaxis	Cell motility	Cellular Processes
DK15	Early to PAO1	PA4519	speC	Ornithine decarboxylase	Q9HVQ3	0.0268713	1.57504	Metabolism (Amino acids)	Glutathione metabolism	Metabolism of other amino acids	Metabolism
DK03	Late to Early	PA4588	gdhA	Glutamate dehydrogenase	Q9HVJ7	7.77593e-09	2.87077	Metabolism (Amino acids)	Arginine biosynthesis	Amino acid metabolism	Metabolism
DK03	Early to PAO1	PA4588	gdhA	Glutamate dehydrogenase	Q9HVJ7	0.0390344	1.12378	Metabolism (Amino acids)	Arginine biosynthesis	Amino acid metabolism	Metabolism
DK03	Late to PAO1	PA4588	gdhA	Glutamate dehydrogenase	Q9HVJ7	1e-15	3.99454	Metabolism (Amino acids)	Arginine biosynthesis	Amino acid metabolism	Metabolism
DK12	Late to PAO1	PA4588	gdhA	Glutamate dehydrogenase	Q9HVJ7	0.00416133	1.52994	Metabolism (Amino acids)	Arginine biosynthesis	Amino acid metabolism	Metabolism
DK15	Late to Early	PA4588	gdhA	Glutamate dehydrogenase	Q9HVJ7	3.52771e-07	-2.55163	Metabolism (Amino acids)	Arginine biosynthesis	Amino acid metabolism	Metabolism
DK15	Early to PAO1	PA4588	gdhA	Glutamate dehydrogenase	Q9HVJ7	6.97486e-08	2.68889	Metabolism (Amino acids)	Arginine biosynthesis	Amino acid metabolism	Metabolism
DK17	Late to PAO1	PA4588	gdhA	Glutamate dehydrogenase	Q9HVJ7	0.00170913	1.65496	Metabolism (Amino acids)	Arginine biosynthesis	Amino acid metabolism	Metabolism
DK41	Late to PAO1	PA4588	gdhA	Glutamate dehydrogenase	Q9HVJ7	0.0150753	1.30782	Metabolism (Amino acids)	Arginine biosynthesis	Amino acid metabolism	Metabolism
DK55	Late to Early	PA4588	gdhA	Glutamate dehydrogenase	Q9HVJ7	0.0295857	1.18893	Metabolism (Amino acids)	Arginine biosynthesis	Amino acid metabolism	Metabolism
DK55	Late to PAO1	PA4588	gdhA	Glutamate dehydrogenase	Q9HVJ7	0.00164717	1.66371	Metabolism (Amino acids)	Arginine biosynthesis	Amino acid metabolism	Metabolism
DK55	Late to Early	PA4715	PA4715	Probable aminotransferase	Q9HV83	2.026e-12	3.40954	Metabolism (Amino acids)
DK55	Late to PAO1	PA4715	PA4715	Probable aminotransferase	Q9HV83	7.2e-14	3.69717	Metabolism (Amino acids)
DK03	Late to Early	PA4839	speA	Biosynthetic arginine decarboxylase	Q9HUX1	1.83431e-05	-2.38805	Metabolism (Amino acids)	Arginine and proline metabolism	Amino acid metabolism	Metabolism
DK03	Late to PAO1	PA4839	speA	Biosynthetic arginine decarboxylase	Q9HUX1	0.000125158	-2.09455	Metabolism (Amino acids)	Arginine and proline metabolism	Amino acid metabolism	Metabolism
DK55	Late to Early	PA4839	speA	Biosynthetic arginine decarboxylase	Q9HUX1	0.0130358	1.47094	Metabolism (Amino acids)	Arginine and proline metabolism	Amino acid metabolism	Metabolism
DK03	Late to Early	PA4865	ureA	Urease subunit gamma	Q9HUU8	0.0115254	1.37947	Metabolism (Amino acids)	Atrazine degradation	Xenobiotics biodegradation and metabolism	Metabolism
DK03	Late to PAO1	PA4865	ureA	Urease subunit gamma	Q9HUU8	1.1701e-05	2.36672	Metabolism (Amino acids)	Atrazine degradation	Xenobiotics biodegradation and metabolism	Metabolism
DK12	Early to PAO1	PA4865	ureA	Urease subunit gamma	Q9HUU8	0.000435256	1.9046	Metabolism (Amino acids)	Atrazine degradation	Xenobiotics biodegradation and metabolism	Metabolism
DK12	Late to PAO1	PA4865	ureA	Urease subunit gamma	Q9HUU8	0.0174124	1.30837	Metabolism (Amino acids)	Atrazine degradation	Xenobiotics biodegradation and metabolism	Metabolism
DK13	Early to PAO1	PA4865	ureA	Urease subunit gamma	Q9HUU8	0.00600884	1.48614	Metabolism (Amino acids)	Atrazine degradation	Xenobiotics biodegradation and metabolism	Metabolism
DK13	Late to PAO1	PA4865	ureA	Urease subunit gamma	Q9HUU8	0.000290575	1.96333	Metabolism (Amino acids)	Atrazine degradation	Xenobiotics biodegradation and metabolism	Metabolism
DK17	Late to PAO1	PA4865	ureA	Urease subunit gamma	Q9HUU8	0.0481813	1.10105	Metabolism (Amino acids)	Atrazine degradation	Xenobiotics biodegradation and metabolism	Metabolism
DK41	Early to PAO1	PA4865	ureA	Urease subunit gamma	Q9HUU8	0.019114	1.28943	Metabolism (Amino acids)	Atrazine degradation	Xenobiotics biodegradation and metabolism	Metabolism
DK55	Late to Early	PA4865	ureA	Urease subunit gamma	Q9HUU8	0.00177485	1.68936	Metabolism (Amino acids)	Atrazine degradation	Xenobiotics biodegradation and metabolism	Metabolism
DK55	Late to PAO1	PA4865	ureA	Urease subunit gamma	Q9HUU8	0.000185371	2.04212	Metabolism (Amino acids)	Atrazine degradation	Xenobiotics biodegradation and metabolism	Metabolism
DK03	Late to Early	PA4868	ureC	Urease subunit alpha	Q9HUU5	0.00309499	1.54324	Metabolism (Amino acids)	Atrazine degradation	Xenobiotics biodegradation and metabolism	Metabolism
DK12	Late to Early	PA4868	ureC	Urease subunit alpha	Q9HUU5	0.043738	1.08629	Metabolism (Amino acids)	Atrazine degradation	Xenobiotics biodegradation and metabolism	Metabolism
DK12	Late to PAO1	PA4868	ureC	Urease subunit alpha	Q9HUU5	0.0119957	1.33102	Metabolism (Amino acids)	Atrazine degradation	Xenobiotics biodegradation and metabolism	Metabolism
DK15	Late to Early	PA4868	ureC	Urease subunit alpha	Q9HUU5	0.0261821	-1.18965	Metabolism (Amino acids)	Atrazine degradation	Xenobiotics biodegradation and metabolism	Metabolism
DK15	Late to PAO1	PA4868	ureC	Urease subunit alpha	Q9HUU5	0.00271655	-1.57019	Metabolism (Amino acids)	Atrazine degradation	Xenobiotics biodegradation and metabolism	Metabolism
DK17	Late to Early	PA4868	ureC	Urease subunit alpha	Q9HUU5	0.0459551	-1.07175	Metabolism (Amino acids)	Atrazine degradation	Xenobiotics biodegradation and metabolism	Metabolism
DK41	Late to Early	PA4868	ureC	Urease subunit alpha	Q9HUU5	0.00196097	-1.61489	Metabolism (Amino acids)	Atrazine degradation	Xenobiotics biodegradation and metabolism	Metabolism
DK41	Late to PAO1	PA4868	ureC	Urease subunit alpha	Q9HUU5	0.0124824	-1.32205	Metabolism (Amino acids)	Atrazine degradation	Xenobiotics biodegradation and metabolism	Metabolism
DK55	Late to Early	PA4868	ureC	Urease subunit alpha	Q9HUU5	8.12665e-09	2.99009	Metabolism (Amino acids)	Atrazine degradation	Xenobiotics biodegradation and metabolism	Metabolism
DK55	Early to PAO1	PA4868	ureC	Urease subunit alpha	Q9HUU5	0.000226388	-1.91172	Metabolism (Amino acids)	Atrazine degradation	Xenobiotics biodegradation and metabolism	Metabolism
DK55	Late to PAO1	PA4868	ureC	Urease subunit alpha	Q9HUU5	0.0450276	1.07836	Metabolism (Amino acids)	Atrazine degradation	Xenobiotics biodegradation and metabolism	Metabolism
DK03	Late to Early	PA5035	gltD	Glutamate synthase small chain	G3XD09	0.0328335	1.36074	Metabolism (Amino acids)	Alanine, aspartate and glutamate metabolism	Amino acid metabolism	Metabolism
DK03	Late to PAO1	PA5035	gltD	Glutamate synthase small chain	G3XD09	0.000180227	2.18039	Metabolism (Amino acids)	Alanine, aspartate and glutamate metabolism	Amino acid metabolism	Metabolism
DK03	Late to PAO1	PA5036	gltB	Glutamate synthase large chain	Q9HUD5	0.00112229	1.8705	Metabolism (Amino acids)	Alanine, aspartate and glutamate metabolism	Amino acid metabolism	Metabolism
DK03	Late to PAO1	PA5039	aroK	Shikimate kinase	P34003	0.00699348	1.69698	Metabolism (Amino acids)	Phenylalanine, tyrosine and tryptophan biosynthesis	Amino acid metabolism	Metabolism
DK03	Late to Early	PA5067	hisE	Phosphoribosyl-ATP pyrophosphatase	Q9HUB6	0.000109772	-2.21256	Metabolism (Amino acids)	Histidine metabolism	Amino acid metabolism	Metabolism
DK03	Early to PAO1	PA5067	hisE	Phosphoribosyl-ATP pyrophosphatase	Q9HUB6	0.00131302	1.86692	Metabolism (Amino acids)	Histidine metabolism	Amino acid metabolism	Metabolism
DK03	Late to Early	PA5138	PA5138	PBPb domain-containing protein	Q9HU46	0.00436662	1.63836	Metabolism (Amino acids)
DK03	Early to PAO1	PA5138	PA5138	PBPb domain-containing protein	Q9HU46	6.72058e-05	-2.14214	Metabolism (Amino acids)
DK03	Late to Early	PA5139	PA5139	PBPb domain-containing protein	Q9HU45	0.0204358	1.31991	Metabolism (Amino acids)
DK03	Early to PAO1	PA5139	PA5139	PBPb domain-containing protein	Q9HU45	2.6012e-07	-2.7761	Metabolism (Amino acids)
DK03	Late to PAO1	PA5139	PA5139	PBPb domain-containing protein	Q9HU45	0.00930275	-1.45618	Metabolism (Amino acids)
DK12	Late to Early	PA5139	PA5139	PBPb domain-containing protein	Q9HU45	0.00958685	-1.44672	Metabolism (Amino acids)
DK12	Late to PAO1	PA5139	PA5139	PBPb domain-containing protein	Q9HU45	0.000106231	-2.16472	Metabolism (Amino acids)
DK15	Early to PAO1	PA5139	PA5139	PBPb domain-containing protein	Q9HU45	0.0204358	-1.31866	Metabolism (Amino acids)
DK17	Late to Early	PA5139	PA5139	PBPb domain-containing protein	Q9HU45	0.00707118	-1.5042	Metabolism (Amino acids)
DK17	Late to PAO1	PA5139	PA5139	PBPb domain-containing protein	Q9HU45	0.00170266	-1.72648	Metabolism (Amino acids)
DK41	Early to PAO1	PA5139	PA5139	PBPb domain-containing protein	Q9HU45	0.00316857	-1.61874	Metabolism (Amino acids)
DK55	Early to PAO1	PA5139	PA5139	PBPb domain-containing protein	Q9HU45	0.000513801	-1.92758	Metabolism (Amino acids)
DK55	Late to PAO1	PA5139	PA5139	PBPb domain-containing protein	Q9HU45	0.000513801	-1.91315	Metabolism (Amino acids)
DK03	Late to PAO1	PA5171	arcA	Arginine deiminase	P13981	0.00741243	-1.48683	Metabolism (Amino acids)	Arginine biosynthesis	Amino acid metabolism	Metabolism
DK12	Late to Early	PA5171	arcA	Arginine deiminase	P13981	0.0148818	-1.36022	Metabolism (Amino acids)	Arginine biosynthesis	Amino acid metabolism	Metabolism
DK12	Late to PAO1	PA5171	arcA	Arginine deiminase	P13981	0.000620916	-1.88248	Metabolism (Amino acids)	Arginine biosynthesis	Amino acid metabolism	Metabolism
DK15	Late to Early	PA5171	arcA	Arginine deiminase	P13981	0.0311898	1.22203	Metabolism (Amino acids)	Arginine biosynthesis	Amino acid metabolism	Metabolism
DK15	Early to PAO1	PA5171	arcA	Arginine deiminase	P13981	2.31799e-05	-2.36756	Metabolism (Amino acids)	Arginine biosynthesis	Amino acid metabolism	Metabolism
DK15	Late to PAO1	PA5171	arcA	Arginine deiminase	P13981	0.0402411	-1.14554	Metabolism (Amino acids)	Arginine biosynthesis	Amino acid metabolism	Metabolism
DK17	Late to Early	PA5171	arcA	Arginine deiminase	P13981	0.0266501	-1.25088	Metabolism (Amino acids)	Arginine biosynthesis	Amino acid metabolism	Metabolism
DK17	Late to PAO1	PA5171	arcA	Arginine deiminase	P13981	0.00753717	-1.47934	Metabolism (Amino acids)	Arginine biosynthesis	Amino acid metabolism	Metabolism
DK36	Late to Early	PA5171	arcA	Arginine deiminase	P13981	0.00500223	-1.56658	Metabolism (Amino acids)	Arginine biosynthesis	Amino acid metabolism	Metabolism
DK36	Late to PAO1	PA5171	arcA	Arginine deiminase	P13981	0.000763285	-1.84154	Metabolism (Amino acids)	Arginine biosynthesis	Amino acid metabolism	Metabolism
DK41	Late to PAO1	PA5171	arcA	Arginine deiminase	P13981	0.0360186	-1.17112	Metabolism (Amino acids)	Arginine biosynthesis	Amino acid metabolism	Metabolism
DK55	Early to PAO1	PA5171	arcA	Arginine deiminase	P13981	0.0103746	-1.42563	Metabolism (Amino acids)	Arginine biosynthesis	Amino acid metabolism	Metabolism
DK55	Late to PAO1	PA5171	arcA	Arginine deiminase	P13981	8.85408e-05	-2.18206	Metabolism (Amino acids)	Arginine biosynthesis	Amino acid metabolism	Metabolism
DK03	Late to PAO1	PA5172	arcB	Ornithine carbamoyltransferase, catabolic	P08308	0.000742041	-1.81442	Metabolism (Amino acids)	Arginine biosynthesis	Amino acid metabolism	Metabolism
DK12	Late to Early	PA5172	arcB	Ornithine carbamoyltransferase, catabolic	P08308	0.00116012	-1.72392	Metabolism (Amino acids)	Arginine biosynthesis	Amino acid metabolism	Metabolism
DK12	Late to PAO1	PA5172	arcB	Ornithine carbamoyltransferase, catabolic	P08308	0.000148074	-2.02382	Metabolism (Amino acids)	Arginine biosynthesis	Amino acid metabolism	Metabolism
DK15	Late to Early	PA5172	arcB	Ornithine carbamoyltransferase, catabolic	P08308	0.00198245	1.62858	Metabolism (Amino acids)	Arginine biosynthesis	Amino acid metabolism	Metabolism
DK15	Early to PAO1	PA5172	arcB	Ornithine carbamoyltransferase, catabolic	P08308	1.54233e-06	-2.5955	Metabolism (Amino acids)	Arginine biosynthesis	Amino acid metabolism	Metabolism
DK17	Late to Early	PA5172	arcB	Ornithine carbamoyltransferase, catabolic	P08308	0.00948792	-1.38464	Metabolism (Amino acids)	Arginine biosynthesis	Amino acid metabolism	Metabolism
DK17	Late to PAO1	PA5172	arcB	Ornithine carbamoyltransferase, catabolic	P08308	0.00328591	-1.55322	Metabolism (Amino acids)	Arginine biosynthesis	Amino acid metabolism	Metabolism
DK36	Late to Early	PA5172	arcB	Ornithine carbamoyltransferase, catabolic	P08308	0.00098603	-1.75302	Metabolism (Amino acids)	Arginine biosynthesis	Amino acid metabolism	Metabolism
DK36	Late to PAO1	PA5172	arcB	Ornithine carbamoyltransferase, catabolic	P08308	0.00025314	-1.95251	Metabolism (Amino acids)	Arginine biosynthesis	Amino acid metabolism	Metabolism
DK41	Late to PAO1	PA5172	arcB	Ornithine carbamoyltransferase, catabolic	P08308	0.0332068	-1.15918	Metabolism (Amino acids)	Arginine biosynthesis	Amino acid metabolism	Metabolism
DK55	Early to PAO1	PA5172	arcB	Ornithine carbamoyltransferase, catabolic	P08308	0.0117826	-1.3433	Metabolism (Amino acids)	Arginine biosynthesis	Amino acid metabolism	Metabolism
DK55	Late to PAO1	PA5172	arcB	Ornithine carbamoyltransferase, catabolic	P08308	0.000215737	-1.97694	Metabolism (Amino acids)	Arginine biosynthesis	Amino acid metabolism	Metabolism
DK03	Late to Early	PA5173	arcC	Carbamate kinase	P13982	0.048947	-1.09834	Metabolism (Amino acids)	Arginine biosynthesis	Amino acid metabolism	Metabolism
DK03	Late to PAO1	PA5173	arcC	Carbamate kinase	P13982	0.000511078	-1.9035	Metabolism (Amino acids)	Arginine biosynthesis	Amino acid metabolism	Metabolism
DK12	Late to Early	PA5173	arcC	Carbamate kinase	P13982	0.00256889	-1.61827	Metabolism (Amino acids)	Arginine biosynthesis	Amino acid metabolism	Metabolism
DK12	Late to PAO1	PA5173	arcC	Carbamate kinase	P13982	0.00052095	-1.89206	Metabolism (Amino acids)	Arginine biosynthesis	Amino acid metabolism	Metabolism
DK15	Late to Early	PA5173	arcC	Carbamate kinase	P13982	0.000571334	1.87336	Metabolism (Amino acids)	Arginine biosynthesis	Amino acid metabolism	Metabolism
DK15	Early to PAO1	PA5173	arcC	Carbamate kinase	P13982	8.37223e-08	-2.82114	Metabolism (Amino acids)	Arginine biosynthesis	Amino acid metabolism	Metabolism
DK17	Late to Early	PA5173	arcC	Carbamate kinase	P13982	0.0446057	-1.12469	Metabolism (Amino acids)	Arginine biosynthesis	Amino acid metabolism	Metabolism
DK17	Late to PAO1	PA5173	arcC	Carbamate kinase	P13982	0.0190124	-1.27544	Metabolism (Amino acids)	Arginine biosynthesis	Amino acid metabolism	Metabolism
DK36	Late to Early	PA5173	arcC	Carbamate kinase	P13982	0.00389239	-1.54328	Metabolism (Amino acids)	Arginine biosynthesis	Amino acid metabolism	Metabolism
DK36	Late to PAO1	PA5173	arcC	Carbamate kinase	P13982	0.00106742	-1.78786	Metabolism (Amino acids)	Arginine biosynthesis	Amino acid metabolism	Metabolism
DK41	Late to PAO1	PA5173	arcC	Carbamate kinase	P13982	0.0228564	-1.24007	Metabolism (Amino acids)	Arginine biosynthesis	Amino acid metabolism	Metabolism
DK55	Early to PAO1	PA5173	arcC	Carbamate kinase	P13982	0.0216758	-1.2518	Metabolism (Amino acids)	Arginine biosynthesis	Amino acid metabolism	Metabolism
DK55	Late to PAO1	PA5173	arcC	Carbamate kinase	P13982	0.00256889	-1.61962	Metabolism (Amino acids)	Arginine biosynthesis	Amino acid metabolism	Metabolism
DK12	Late to Early	PA5213	gcvP2	Glycine dehydrogenase	Q9HTX7	0.0310809	-1.51021	Metabolism (Amino acids)	Glycine, serine and threonine metabolism	Amino acid metabolism	Metabolism
DK12	Late to PAO1	PA5213	gcvP2	Glycine dehydrogenase	Q9HTX7	0.0296396	-1.5735	Metabolism (Amino acids)	Glycine, serine and threonine metabolism	Amino acid metabolism	Metabolism
DK17	Late to PAO1	PA5304	dadA1	D-amino acid dehydrogenase 1	Q9HTQ0	0.0133789	-1.60416	Metabolism (Amino acids)	D-Amino acid metabolism	Metabolism of other amino acids	Metabolism
DK03	Late to PAO1	PA5378	PA5378	OpuAC domain-containing protein	Q9HTI6	0.0239443	1.57294	Metabolism (Amino acids)	ABC transporters	Membrane transport	Environmental Information Processing
DK55	Late to Early	PA1517	PA1517	NodB homology domain-containing protein	Q9I3J6	0.0466349	-1.25524	Metabolism (Carbohydrates)	Purine metabolism	Nucleotide metabolism	Metabolism
DK55	Late to PAO1	PA1517	PA1517	NodB homology domain-containing protein	Q9I3J6	0.0466349	-1.27685	Metabolism (Carbohydrates)	Purine metabolism	Nucleotide metabolism	Metabolism
DK03	Early to PAO1	PA1726	bglX	Periplasmic beta-glucosidase	Q9I311	0.0148124	1.5319	Metabolism (Carbohydrates)	Biosynthesis of various plant secondary metabolites	Metabolism; Biosynthesis of other secondary metabolites	Metabolism
DK12	Early to PAO1	PA2300	chiC	Chitinase	Q9I1H5	0.00117904	1.83409	Metabolism (Carbohydrates)	Amino sugar and nucleotide sugar metabolism	Carbohydrate metabolism	Metabolism
DK12	Late to PAO1	PA2300	chiC	Chitinase	Q9I1H5	0.00108156	1.88802	Metabolism (Carbohydrates)	Amino sugar and nucleotide sugar metabolism	Carbohydrate metabolism	Metabolism
DK13	Early to PAO1	PA2300	chiC	Chitinase	Q9I1H5	0.00108156	1.8945	Metabolism (Carbohydrates)	Amino sugar and nucleotide sugar metabolism	Carbohydrate metabolism	Metabolism
DK15	Late to Early	PA2300	chiC	Chitinase	Q9I1H5	0.00509216	1.57853	Metabolism (Carbohydrates)	Amino sugar and nucleotide sugar metabolism	Carbohydrate metabolism	Metabolism
DK15	Late to PAO1	PA2300	chiC	Chitinase	Q9I1H5	0.0298185	1.27223	Metabolism (Carbohydrates)	Amino sugar and nucleotide sugar metabolism	Carbohydrate metabolism	Metabolism
DK17	Early to PAO1	PA2300	chiC	Chitinase	Q9I1H5	0.00130499	1.81098	Metabolism (Carbohydrates)	Amino sugar and nucleotide sugar metabolism	Carbohydrate metabolism	Metabolism
DK17	Late to PAO1	PA2300	chiC	Chitinase	Q9I1H5	0.0183719	1.37284	Metabolism (Carbohydrates)	Amino sugar and nucleotide sugar metabolism	Carbohydrate metabolism	Metabolism
DK41	Early to PAO1	PA2300	chiC	Chitinase	Q9I1H5	0.0144593	1.42625	Metabolism (Carbohydrates)	Amino sugar and nucleotide sugar metabolism	Carbohydrate metabolism	Metabolism
DK03	Early to PAO1	PA2321	PA2321	Gluconokinase	G3XD53	9.02468e-08	2.73696	Metabolism (Carbohydrates)	Pentose phosphate pathway	Carbohydrate metabolism	Metabolism
DK03	Late to PAO1	PA2321	PA2321	Gluconokinase	G3XD53	1.22143e-06	2.49105	Metabolism (Carbohydrates)	Pentose phosphate pathway	Carbohydrate metabolism	Metabolism
DK12	Late to Early	PA2321	PA2321	Gluconokinase	G3XD53	0.0296347	1.17259	Metabolism (Carbohydrates)	Pentose phosphate pathway	Carbohydrate metabolism	Metabolism
DK12	Early to PAO1	PA2321	PA2321	Gluconokinase	G3XD53	0.00342464	1.55978	Metabolism (Carbohydrates)	Pentose phosphate pathway	Carbohydrate metabolism	Metabolism
DK12	Late to PAO1	PA2321	PA2321	Gluconokinase	G3XD53	9.02468e-08	2.73237	Metabolism (Carbohydrates)	Pentose phosphate pathway	Carbohydrate metabolism	Metabolism
DK13	Late to PAO1	PA2321	PA2321	Gluconokinase	G3XD53	0.00327415	1.57805	Metabolism (Carbohydrates)	Pentose phosphate pathway	Carbohydrate metabolism	Metabolism
DK15	Late to Early	PA2321	PA2321	Gluconokinase	G3XD53	0.00338661	1.56541	Metabolism (Carbohydrates)	Pentose phosphate pathway	Carbohydrate metabolism	Metabolism
DK15	Late to PAO1	PA2321	PA2321	Gluconokinase	G3XD53	0.00238203	1.63247	Metabolism (Carbohydrates)	Pentose phosphate pathway	Carbohydrate metabolism	Metabolism
DK17	Late to Early	PA2321	PA2321	Gluconokinase	G3XD53	0.00327415	1.57404	Metabolism (Carbohydrates)	Pentose phosphate pathway	Carbohydrate metabolism	Metabolism
DK17	Early to PAO1	PA2321	PA2321	Gluconokinase	G3XD53	0.0188047	1.27018	Metabolism (Carbohydrates)	Pentose phosphate pathway	Carbohydrate metabolism	Metabolism
DK17	Late to PAO1	PA2321	PA2321	Gluconokinase	G3XD53	5.6554e-08	2.84423	Metabolism (Carbohydrates)	Pentose phosphate pathway	Carbohydrate metabolism	Metabolism
DK36	Late to Early	PA2321	PA2321	Gluconokinase	G3XD53	0.000468309	1.87185	Metabolism (Carbohydrates)	Pentose phosphate pathway	Carbohydrate metabolism	Metabolism
DK36	Late to PAO1	PA2321	PA2321	Gluconokinase	G3XD53	5.6554e-08	2.88722	Metabolism (Carbohydrates)	Pentose phosphate pathway	Carbohydrate metabolism	Metabolism
DK41	Early to PAO1	PA2321	PA2321	Gluconokinase	G3XD53	0.000468309	1.86578	Metabolism (Carbohydrates)	Pentose phosphate pathway	Carbohydrate metabolism	Metabolism
DK41	Late to PAO1	PA2321	PA2321	Gluconokinase	G3XD53	0.00285513	1.60037	Metabolism (Carbohydrates)	Pentose phosphate pathway	Carbohydrate metabolism	Metabolism
DK55	Early to PAO1	PA2321	PA2321	Gluconokinase	G3XD53	0.000223047	1.97348	Metabolism (Carbohydrates)	Pentose phosphate pathway	Carbohydrate metabolism	Metabolism
DK55	Late to PAO1	PA2321	PA2321	Gluconokinase	G3XD53	3.53798e-06	2.3829	Metabolism (Carbohydrates)	Pentose phosphate pathway	Carbohydrate metabolism	Metabolism
DK03	Early to PAO1	PA3181	eda	2-dehydro-3-deoxy-phosphogluconate aldolase	O68283	0.0034763	1.73968	Metabolism (Carbohydrates)	Glyoxylate and dicarboxylate metabolism	Carbohydrate metabolism	Metabolism
DK12	Late to Early	PA3181	eda	2-dehydro-3-deoxy-phosphogluconate aldolase	O68283	0.0305911	1.29173	Metabolism (Carbohydrates)	Glyoxylate and dicarboxylate metabolism	Carbohydrate metabolism	Metabolism
DK12	Late to PAO1	PA3181	eda	2-dehydro-3-deoxy-phosphogluconate aldolase	O68283	9.37201e-05	2.24164	Metabolism (Carbohydrates)	Glyoxylate and dicarboxylate metabolism	Carbohydrate metabolism	Metabolism
DK13	Late to PAO1	PA3181	eda	2-dehydro-3-deoxy-phosphogluconate aldolase	O68283	0.00692537	1.60186	Metabolism (Carbohydrates)	Glyoxylate and dicarboxylate metabolism	Carbohydrate metabolism	Metabolism
DK15	Early to PAO1	PA3181	eda	2-dehydro-3-deoxy-phosphogluconate aldolase	O68283	0.0252054	1.33345	Metabolism (Carbohydrates)	Glyoxylate and dicarboxylate metabolism	Carbohydrate metabolism	Metabolism
DK17	Late to PAO1	PA3181	eda	2-dehydro-3-deoxy-phosphogluconate aldolase	O68283	0.00011108	2.18782	Metabolism (Carbohydrates)	Glyoxylate and dicarboxylate metabolism	Carbohydrate metabolism	Metabolism
DK36	Late to Early	PA3181	eda	2-dehydro-3-deoxy-phosphogluconate aldolase	O68283	0.0146795	1.42416	Metabolism (Carbohydrates)	Glyoxylate and dicarboxylate metabolism	Carbohydrate metabolism	Metabolism
DK36	Late to PAO1	PA3181	eda	2-dehydro-3-deoxy-phosphogluconate aldolase	O68283	0.000195604	2.10566	Metabolism (Carbohydrates)	Glyoxylate and dicarboxylate metabolism	Carbohydrate metabolism	Metabolism
DK41	Early to PAO1	PA3181	eda	2-dehydro-3-deoxy-phosphogluconate aldolase	O68283	0.0102532	1.52065	Metabolism (Carbohydrates)	Glyoxylate and dicarboxylate metabolism	Carbohydrate metabolism	Metabolism
DK55	Early to PAO1	PA3181	eda	2-dehydro-3-deoxy-phosphogluconate aldolase	O68283	0.00420327	1.69093	Metabolism (Carbohydrates)	Glyoxylate and dicarboxylate metabolism	Carbohydrate metabolism	Metabolism
DK55	Late to PAO1	PA3181	eda	2-dehydro-3-deoxy-phosphogluconate aldolase	O68283	1.82499e-06	2.63749	Metabolism (Carbohydrates)	Glyoxylate and dicarboxylate metabolism	Carbohydrate metabolism	Metabolism
DK03	Early to PAO1	PA3182	pgl	6-phosphogluconolactonase	Q9X2N2	0.017006	1.41081	Metabolism (Carbohydrates)	Pentose phosphate pathway	Carbohydrate metabolism	Metabolism
DK12	Late to PAO1	PA3182	pgl	6-phosphogluconolactonase	Q9X2N2	0.000509355	1.89821	Metabolism (Carbohydrates)	Pentose phosphate pathway	Carbohydrate metabolism	Metabolism
DK17	Late to Early	PA3182	pgl	6-phosphogluconolactonase	Q9X2N2	0.030765	1.31088	Metabolism (Carbohydrates)	Pentose phosphate pathway	Carbohydrate metabolism	Metabolism
DK17	Late to PAO1	PA3182	pgl	6-phosphogluconolactonase	Q9X2N2	0.000480122	1.95232	Metabolism (Carbohydrates)	Pentose phosphate pathway	Carbohydrate metabolism	Metabolism
DK36	Late to Early	PA3182	pgl	6-phosphogluconolactonase	Q9X2N2	0.00835355	1.51455	Metabolism (Carbohydrates)	Pentose phosphate pathway	Carbohydrate metabolism	Metabolism
DK36	Late to PAO1	PA3182	pgl	6-phosphogluconolactonase	Q9X2N2	0.000758247	1.84227	Metabolism (Carbohydrates)	Pentose phosphate pathway	Carbohydrate metabolism	Metabolism
DK55	Late to Early	PA3182	pgl	6-phosphogluconolactonase	Q9X2N2	0.0459139	1.19929	Metabolism (Carbohydrates)	Pentose phosphate pathway	Carbohydrate metabolism	Metabolism
DK55	Early to PAO1	PA3182	pgl	6-phosphogluconolactonase	Q9X2N2	0.00648912	1.55485	Metabolism (Carbohydrates)	Pentose phosphate pathway	Carbohydrate metabolism	Metabolism
DK55	Late to PAO1	PA3182	pgl	6-phosphogluconolactonase	Q9X2N2	4.07383e-07	2.75414	Metabolism (Carbohydrates)	Pentose phosphate pathway	Carbohydrate metabolism	Metabolism
DK03	Early to PAO1	PA3183	zwf	Glucose-6-phosphate 1-dehydrogenase	O68282	0.00132043	1.94079	Metabolism (Carbohydrates)	Glutathione metabolism	Metabolism of other amino acids	Metabolism
DK13	Late to PAO1	PA3183	zwf	Glucose-6-phosphate 1-dehydrogenase	O68282	0.00740593	1.61853	Metabolism (Carbohydrates)	Glutathione metabolism	Metabolism of other amino acids	Metabolism
DK15	Early to PAO1	PA3183	zwf	Glucose-6-phosphate 1-dehydrogenase	O68282	0.0104522	1.54952	Metabolism (Carbohydrates)	Glutathione metabolism	Metabolism of other amino acids	Metabolism
DK17	Late to Early	PA3183	zwf	Glucose-6-phosphate 1-dehydrogenase	O68282	0.0325013	1.32558	Metabolism (Carbohydrates)	Glutathione metabolism	Metabolism of other amino acids	Metabolism
DK17	Late to PAO1	PA3183	zwf	Glucose-6-phosphate 1-dehydrogenase	O68282	0.00101081	2.01067	Metabolism (Carbohydrates)	Glutathione metabolism	Metabolism of other amino acids	Metabolism
DK36	Late to PAO1	PA3183	zwf	Glucose-6-phosphate 1-dehydrogenase	O68282	0.00740593	1.62758	Metabolism (Carbohydrates)	Glutathione metabolism	Metabolism of other amino acids	Metabolism
DK41	Early to PAO1	PA3183	zwf	Glucose-6-phosphate 1-dehydrogenase	O68282	0.0237269	1.39723	Metabolism (Carbohydrates)	Glutathione metabolism	Metabolism of other amino acids	Metabolism
DK55	Early to PAO1	PA3183	zwf	Glucose-6-phosphate 1-dehydrogenase	O68282	0.0080852	1.59439	Metabolism (Carbohydrates)	Glutathione metabolism	Metabolism of other amino acids	Metabolism
DK55	Late to PAO1	PA3183	zwf	Glucose-6-phosphate 1-dehydrogenase	O68282	8.63314e-06	2.51123	Metabolism (Carbohydrates)	Glutathione metabolism	Metabolism of other amino acids	Metabolism
DK03	Late to Early	PA3190	PA3190	Probable binding protein component of ABC sugar transporter	Q9HZ48	0.00692283	-1.39562	Metabolism (Carbohydrates)	ABC transporters	Membrane transport	Environmental Information Processing
DK03	Early to PAO1	PA3190	PA3190	Probable binding protein component of ABC sugar transporter	Q9HZ48	0.000550173	1.75136	Metabolism (Carbohydrates)	ABC transporters	Membrane transport	Environmental Information Processing
DK12	Late to Early	PA3190	PA3190	Probable binding protein component of ABC sugar transporter	Q9HZ48	0.000163904	1.92146	Metabolism (Carbohydrates)	ABC transporters	Membrane transport	Environmental Information Processing
DK12	Late to PAO1	PA3190	PA3190	Probable binding protein component of ABC sugar transporter	Q9HZ48	1.90064e-06	2.3991	Metabolism (Carbohydrates)	ABC transporters	Membrane transport	Environmental Information Processing
DK13	Late to PAO1	PA3190	PA3190	Probable binding protein component of ABC sugar transporter	Q9HZ48	0.00254624	1.54435	Metabolism (Carbohydrates)	ABC transporters	Membrane transport	Environmental Information Processing
DK15	Late to Early	PA3190	PA3190	Probable binding protein component of ABC sugar transporter	Q9HZ48	1.52068e-06	2.42715	Metabolism (Carbohydrates)	ABC transporters	Membrane transport	Environmental Information Processing
DK15	Early to PAO1	PA3190	PA3190	Probable binding protein component of ABC sugar transporter	Q9HZ48	0.0122446	-1.29934	Metabolism (Carbohydrates)	ABC transporters	Membrane transport	Environmental Information Processing
DK15	Late to PAO1	PA3190	PA3190	Probable binding protein component of ABC sugar transporter	Q9HZ48	0.0298264	1.12781	Metabolism (Carbohydrates)	ABC transporters	Membrane transport	Environmental Information Processing
DK17	Late to Early	PA3190	PA3190	Probable binding protein component of ABC sugar transporter	Q9HZ48	0.00240333	1.55457	Metabolism (Carbohydrates)	ABC transporters	Membrane transport	Environmental Information Processing
DK17	Late to PAO1	PA3190	PA3190	Probable binding protein component of ABC sugar transporter	Q9HZ48	7.09798e-06	2.26721	Metabolism (Carbohydrates)	ABC transporters	Membrane transport	Environmental Information Processing
DK36	Late to Early	PA3190	PA3190	Probable binding protein component of ABC sugar transporter	Q9HZ48	0.000186741	1.89725	Metabolism (Carbohydrates)	ABC transporters	Membrane transport	Environmental Information Processing
DK36	Late to PAO1	PA3190	PA3190	Probable binding protein component of ABC sugar transporter	Q9HZ48	2.42715e-06	2.3694	Metabolism (Carbohydrates)	ABC transporters	Membrane transport	Environmental Information Processing
DK55	Late to Early	PA3190	PA3190	Probable binding protein component of ABC sugar transporter	Q9HZ48	0.0158094	1.24375	Metabolism (Carbohydrates)	ABC transporters	Membrane transport	Environmental Information Processing
DK55	Early to PAO1	PA3190	PA3190	Probable binding protein component of ABC sugar transporter	Q9HZ48	0.0300244	1.12427	Metabolism (Carbohydrates)	ABC transporters	Membrane transport	Environmental Information Processing
DK55	Late to PAO1	PA3190	PA3190	Probable binding protein component of ABC sugar transporter	Q9HZ48	2.42715e-06	2.36803	Metabolism (Carbohydrates)	ABC transporters	Membrane transport	Environmental Information Processing
DK03	Late to Early	PA3193	glk	Glucokinase	Q9HZ46	6.85377e-06	-2.34233	Metabolism (Carbohydrates)	Streptomycin biosynthesis	Metabolism; Biosynthesis of other secondary metabolites	Metabolism
DK03	Early to PAO1	PA3193	glk	Glucokinase	Q9HZ46	3.41712e-05	2.18545	Metabolism (Carbohydrates)	Streptomycin biosynthesis	Metabolism; Biosynthesis of other secondary metabolites	Metabolism
DK12	Early to PAO1	PA3193	glk	Glucokinase	Q9HZ46	0.0303908	1.1986	Metabolism (Carbohydrates)	Streptomycin biosynthesis	Metabolism; Biosynthesis of other secondary metabolites	Metabolism
DK12	Late to PAO1	PA3193	glk	Glucokinase	Q9HZ46	0.0162977	1.33356	Metabolism (Carbohydrates)	Streptomycin biosynthesis	Metabolism; Biosynthesis of other secondary metabolites	Metabolism
DK13	Early to PAO1	PA3193	glk	Glucokinase	Q9HZ46	0.0191117	1.30148	Metabolism (Carbohydrates)	Streptomycin biosynthesis	Metabolism; Biosynthesis of other secondary metabolites	Metabolism
DK13	Late to PAO1	PA3193	glk	Glucokinase	Q9HZ46	0.00582549	1.5415	Metabolism (Carbohydrates)	Streptomycin biosynthesis	Metabolism; Biosynthesis of other secondary metabolites	Metabolism
DK15	Early to PAO1	PA3193	glk	Glucokinase	Q9HZ46	0.00151586	1.75556	Metabolism (Carbohydrates)	Streptomycin biosynthesis	Metabolism; Biosynthesis of other secondary metabolites	Metabolism
DK15	Late to PAO1	PA3193	glk	Glucokinase	Q9HZ46	0.00529709	1.57143	Metabolism (Carbohydrates)	Streptomycin biosynthesis	Metabolism; Biosynthesis of other secondary metabolites	Metabolism
DK17	Late to Early	PA3193	glk	Glucokinase	Q9HZ46	0.0356185	1.15386	Metabolism (Carbohydrates)	Streptomycin biosynthesis	Metabolism; Biosynthesis of other secondary metabolites	Metabolism
DK17	Early to PAO1	PA3193	glk	Glucokinase	Q9HZ46	0.00529709	1.56662	Metabolism (Carbohydrates)	Streptomycin biosynthesis	Metabolism; Biosynthesis of other secondary metabolites	Metabolism
DK17	Late to PAO1	PA3193	glk	Glucokinase	Q9HZ46	1.96451e-07	2.72047	Metabolism (Carbohydrates)	Streptomycin biosynthesis	Metabolism; Biosynthesis of other secondary metabolites	Metabolism
DK36	Late to Early	PA3193	glk	Glucokinase	Q9HZ46	0.0332382	1.17347	Metabolism (Carbohydrates)	Streptomycin biosynthesis	Metabolism; Biosynthesis of other secondary metabolites	Metabolism
DK36	Early to PAO1	PA3193	glk	Glucokinase	Q9HZ46	0.0136087	1.39273	Metabolism (Carbohydrates)	Streptomycin biosynthesis	Metabolism; Biosynthesis of other secondary metabolites	Metabolism
DK36	Late to PAO1	PA3193	glk	Glucokinase	Q9HZ46	7.37951e-07	2.5662	Metabolism (Carbohydrates)	Streptomycin biosynthesis	Metabolism; Biosynthesis of other secondary metabolites	Metabolism
DK41	Early to PAO1	PA3193	glk	Glucokinase	Q9HZ46	0.0158121	1.34235	Metabolism (Carbohydrates)	Streptomycin biosynthesis	Metabolism; Biosynthesis of other secondary metabolites	Metabolism
DK41	Late to PAO1	PA3193	glk	Glucokinase	Q9HZ46	0.00128591	1.78295	Metabolism (Carbohydrates)	Streptomycin biosynthesis	Metabolism; Biosynthesis of other secondary metabolites	Metabolism
DK55	Early to PAO1	PA3193	glk	Glucokinase	Q9HZ46	1.52648e-06	2.48222	Metabolism (Carbohydrates)	Streptomycin biosynthesis	Metabolism; Biosynthesis of other secondary metabolites	Metabolism
DK55	Late to PAO1	PA3193	glk	Glucokinase	Q9HZ46	8.02422e-07	2.54674	Metabolism (Carbohydrates)	Streptomycin biosynthesis	Metabolism; Biosynthesis of other secondary metabolites	Metabolism
DK03	Early to PAO1	PA3195	gap	Glyceraldehyde-3-phosphate dehydrogenase	P27726	0.0127952	1.48213	Metabolism (Carbohydrates)	Glycolysis / Gluconeogenesis	Carbohydrate metabolism	Metabolism
DK12	Late to PAO1	PA3195	gap	Glyceraldehyde-3-phosphate dehydrogenase	P27726	0.00104487	1.93512	Metabolism (Carbohydrates)	Glycolysis / Gluconeogenesis	Carbohydrate metabolism	Metabolism
DK13	Late to PAO1	PA3195	gap	Glyceraldehyde-3-phosphate dehydrogenase	P27726	0.0042315	1.67412	Metabolism (Carbohydrates)	Glycolysis / Gluconeogenesis	Carbohydrate metabolism	Metabolism
DK17	Late to PAO1	PA3195	gap	Glyceraldehyde-3-phosphate dehydrogenase	P27726	0.00097383	2.01447	Metabolism (Carbohydrates)	Glycolysis / Gluconeogenesis	Carbohydrate metabolism	Metabolism
DK36	Late to PAO1	PA3195	gap	Glyceraldehyde-3-phosphate dehydrogenase	P27726	0.00104487	1.94941	Metabolism (Carbohydrates)	Glycolysis / Gluconeogenesis	Carbohydrate metabolism	Metabolism
DK41	Early to PAO1	PA3195	gap	Glyceraldehyde-3-phosphate dehydrogenase	P27726	0.0173772	1.43169	Metabolism (Carbohydrates)	Glycolysis / Gluconeogenesis	Carbohydrate metabolism	Metabolism
DK55	Early to PAO1	PA3195	gap	Glyceraldehyde-3-phosphate dehydrogenase	P27726	0.00673548	1.58432	Metabolism (Carbohydrates)	Glycolysis / Gluconeogenesis	Carbohydrate metabolism	Metabolism
DK55	Late to PAO1	PA3195	gap	Glyceraldehyde-3-phosphate dehydrogenase	P27726	4.74765e-07	2.74245	Metabolism (Carbohydrates)	Glycolysis / Gluconeogenesis	Carbohydrate metabolism	Metabolism
DK03	Late to PAO1	PA3461	PA3461	Uncharacterized protein	Q9HYE5	0.0095378	-1.45278	Metabolism (Carbohydrates)
DK12	Late to Early	PA3461	PA3461	Uncharacterized protein	Q9HYE5	0.00414726	1.6044	Metabolism (Carbohydrates)
DK13	Late to Early	PA3461	PA3461	Uncharacterized protein	Q9HYE5	0.00431767	-1.58608	Metabolism (Carbohydrates)
DK13	Late to PAO1	PA3461	PA3461	Uncharacterized protein	Q9HYE5	0.00645746	-1.52269	Metabolism (Carbohydrates)
DK55	Late to Early	PA3461	PA3461	Uncharacterized protein	Q9HYE5	0.000987951	1.82138	Metabolism (Carbohydrates)
DK55	Late to PAO1	PA3461	PA3461	Uncharacterized protein	Q9HYE5	0.0204174	1.31393	Metabolism (Carbohydrates)
DK12	Late to Early	PA3561	fruK	Phosphofructokinase	Q9HY56	0.00316002	1.81456	Metabolism (Carbohydrates)	Phosphotransferase system (PTS)	Membrane transport	Environmental Information Processing
DK17	Late to Early	PA3682	PA3682	Uncharacterized protein	Q9HXV8	9.63148e-06	2.2656	Metabolism (Carbohydrates)
DK17	Early to PAO1	PA3682	PA3682	Uncharacterized protein	Q9HXV8	0.00186564	-1.66235	Metabolism (Carbohydrates)
DK55	Late to Early	PA3682	PA3682	Uncharacterized protein	Q9HXV8	0.00138007	1.70342	Metabolism (Carbohydrates)
DK55	Late to PAO1	PA3682	PA3682	Uncharacterized protein	Q9HXV8	1.4842e-06	2.47467	Metabolism (Carbohydrates)
DK03	Late to Early	PA3779	PA3779	Uncharacterized protein	Q9HXL6	6.8465e-05	-2.07244	Metabolism (Carbohydrates)
DK03	Late to PAO1	PA3779	PA3779	Uncharacterized protein	Q9HXL6	8.80336e-06	-2.28685	Metabolism (Carbohydrates)
DK03	Late to Early	PA4616	PA4616	Probable c4-dicarboxylate-binding protein	Q9HVH5	6.70899e-05	1.99829	Metabolism (Carbohydrates)	Two-component system	Signal transduction	Environmental Information Processing
DK03	Early to PAO1	PA4616	PA4616	Probable c4-dicarboxylate-binding protein	Q9HVH5	2.96559e-08	-2.79506	Metabolism (Carbohydrates)	Two-component system	Signal transduction	Environmental Information Processing
DK12	Late to Early	PA4616	PA4616	Probable c4-dicarboxylate-binding protein	Q9HVH5	0.000358697	-1.7975	Metabolism (Carbohydrates)	Two-component system	Signal transduction	Environmental Information Processing
DK12	Early to PAO1	PA4616	PA4616	Probable c4-dicarboxylate-binding protein	Q9HVH5	0.00166592	-1.60112	Metabolism (Carbohydrates)	Two-component system	Signal transduction	Environmental Information Processing
DK12	Late to PAO1	PA4616	PA4616	Probable c4-dicarboxylate-binding protein	Q9HVH5	3.3803e-11	-3.39862	Metabolism (Carbohydrates)	Two-component system	Signal transduction	Environmental Information Processing
DK13	Late to Early	PA4616	PA4616	Probable c4-dicarboxylate-binding protein	Q9HVH5	0.00559026	1.42289	Metabolism (Carbohydrates)	Two-component system	Signal transduction	Environmental Information Processing
DK13	Early to PAO1	PA4616	PA4616	Probable c4-dicarboxylate-binding protein	Q9HVH5	2.8811e-05	-2.09588	Metabolism (Carbohydrates)	Two-component system	Signal transduction	Environmental Information Processing
DK15	Early to PAO1	PA4616	PA4616	Probable c4-dicarboxylate-binding protein	Q9HVH5	0.0489558	-1.02436	Metabolism (Carbohydrates)	Two-component system	Signal transduction	Environmental Information Processing
DK15	Late to PAO1	PA4616	PA4616	Probable c4-dicarboxylate-binding protein	Q9HVH5	0.00131195	-1.6363	Metabolism (Carbohydrates)	Two-component system	Signal transduction	Environmental Information Processing
DK17	Late to Early	PA4616	PA4616	Probable c4-dicarboxylate-binding protein	Q9HVH5	1.75693e-08	-2.84404	Metabolism (Carbohydrates)	Two-component system	Signal transduction	Environmental Information Processing
DK17	Late to PAO1	PA4616	PA4616	Probable c4-dicarboxylate-binding protein	Q9HVH5	7.12888e-10	-3.11044	Metabolism (Carbohydrates)	Two-component system	Signal transduction	Environmental Information Processing
DK36	Late to Early	PA4616	PA4616	Probable c4-dicarboxylate-binding protein	Q9HVH5	0.0274843	-1.14151	Metabolism (Carbohydrates)	Two-component system	Signal transduction	Environmental Information Processing
DK36	Late to PAO1	PA4616	PA4616	Probable c4-dicarboxylate-binding protein	Q9HVH5	2.82122e-05	-2.10128	Metabolism (Carbohydrates)	Two-component system	Signal transduction	Environmental Information Processing
DK41	Late to Early	PA4616	PA4616	Probable c4-dicarboxylate-binding protein	Q9HVH5	0.00670449	1.39482	Metabolism (Carbohydrates)	Two-component system	Signal transduction	Environmental Information Processing
DK41	Early to PAO1	PA4616	PA4616	Probable c4-dicarboxylate-binding protein	Q9HVH5	5.24434e-06	-2.29475	Metabolism (Carbohydrates)	Two-component system	Signal transduction	Environmental Information Processing
DK55	Early to PAO1	PA4616	PA4616	Probable c4-dicarboxylate-binding protein	Q9HVH5	6.88813e-10	-3.15465	Metabolism (Carbohydrates)	Two-component system	Signal transduction	Environmental Information Processing
DK55	Late to PAO1	PA4616	PA4616	Probable c4-dicarboxylate-binding protein	Q9HVH5	1.05534e-08	-2.90596	Metabolism (Carbohydrates)	Two-component system	Signal transduction	Environmental Information Processing
DK03	Early to PAO1	PA5167	dctP	C4-dicarboxylate-binding periplasmic protein DctP	Q9HU18	0.0129723	-1.37098	Metabolism (Carbohydrates)	Two-component system	Signal transduction	Environmental Information Processing
DK12	Late to Early	PA5167	dctP	C4-dicarboxylate-binding periplasmic protein DctP	Q9HU18	0.000381527	1.95583	Metabolism (Carbohydrates)	Two-component system	Signal transduction	Environmental Information Processing
DK12	Early to PAO1	PA5167	dctP	C4-dicarboxylate-binding periplasmic protein DctP	Q9HU18	0.0267124	-1.23025	Metabolism (Carbohydrates)	Two-component system	Signal transduction	Environmental Information Processing
DK13	Late to Early	PA5167	dctP	C4-dicarboxylate-binding periplasmic protein DctP	Q9HU18	0.0352731	1.17827	Metabolism (Carbohydrates)	Two-component system	Signal transduction	Environmental Information Processing
DK41	Late to Early	PA5167	dctP	C4-dicarboxylate-binding periplasmic protein DctP	Q9HU18	0.00291496	1.65093	Metabolism (Carbohydrates)	Two-component system	Signal transduction	Environmental Information Processing
DK41	Early to PAO1	PA5167	dctP	C4-dicarboxylate-binding periplasmic protein DctP	Q9HU18	0.000473827	-1.9218	Metabolism (Carbohydrates)	Two-component system	Signal transduction	Environmental Information Processing
DK55	Late to Early	PA5167	dctP	C4-dicarboxylate-binding periplasmic protein DctP	Q9HU18	0.00124741	1.78641	Metabolism (Carbohydrates)	Two-component system	Signal transduction	Environmental Information Processing
DK55	Early to PAO1	PA5167	dctP	C4-dicarboxylate-binding periplasmic protein DctP	Q9HU18	0.00635527	-1.50938	Metabolism (Carbohydrates)	Two-component system	Signal transduction	Environmental Information Processing
DK12	Late to Early	PA5530	PA5530	Probable MFS dicarboxylate transporter	Q9HT43	0.011697	-1.51308	Metabolism (Carbohydrates)
DK12	Late to PAO1	PA5530	PA5530	Probable MFS dicarboxylate transporter	Q9HT43	0.00220226	-1.77695	Metabolism (Carbohydrates)
DK17	Late to Early	PA5530	PA5530	Probable MFS dicarboxylate transporter	Q9HT43	0.0379165	-1.27237	Metabolism (Carbohydrates)
DK03	Late to PAO1	PA0299	spuC	Putrescine--pyruvate aminotransferase	Q9I6J2	0.000144245	2.13983	Metabolism (Coenzymes)	Arginine and proline metabolism	Amino acid metabolism	Metabolism
DK12	Late to PAO1	PA0420	bioA	Adenosylmethionine-8-amino-7-oxononanoate aminotransferase	Q9I693	0.0362437	1.25565	Metabolism (Coenzymes)	Biotin metabolism	Metabolism of cofactors and vitamins	Metabolism
DK36	Late to Early	PA0420	bioA	Adenosylmethionine-8-amino-7-oxononanoate aminotransferase	Q9I693	0.0190839	1.40222	Metabolism (Coenzymes)	Biotin metabolism	Metabolism of cofactors and vitamins	Metabolism
DK36	Late to PAO1	PA0420	bioA	Adenosylmethionine-8-amino-7-oxononanoate aminotransferase	Q9I693	0.0383468	1.23904	Metabolism (Coenzymes)	Biotin metabolism	Metabolism of cofactors and vitamins	Metabolism
DK55	Late to Early	PA0420	bioA	Adenosylmethionine-8-amino-7-oxononanoate aminotransferase	Q9I693	0.0355905	1.27979	Metabolism (Coenzymes)	Biotin metabolism	Metabolism of cofactors and vitamins	Metabolism
DK55	Late to PAO1	PA0420	bioA	Adenosylmethionine-8-amino-7-oxononanoate aminotransferase	Q9I693	0.00101701	1.87797	Metabolism (Coenzymes)	Biotin metabolism	Metabolism of cofactors and vitamins	Metabolism
DK03	Late to Early	PA0501	bioF	8-amino-7-oxononanoate synthase	Q9I617	0.00477384	-1.5867	Metabolism (Coenzymes)	Biotin metabolism	Metabolism of cofactors and vitamins	Metabolism
DK03	Late to PAO1	PA0501	bioF	8-amino-7-oxononanoate synthase	Q9I617	0.008682	-1.489	Metabolism (Coenzymes)	Biotin metabolism	Metabolism of cofactors and vitamins	Metabolism
DK55	Late to Early	PA0501	bioF	8-amino-7-oxononanoate synthase	Q9I617	0.000344075	1.9456	Metabolism (Coenzymes)	Biotin metabolism	Metabolism of cofactors and vitamins	Metabolism
DK55	Late to PAO1	PA0501	bioF	8-amino-7-oxononanoate synthase	Q9I617	0.000625148	1.87227	Metabolism (Coenzymes)	Biotin metabolism	Metabolism of cofactors and vitamins	Metabolism
DK12	Late to Early	PA0504	bioD	ATP-dependent dethiobiotin synthetase BioD	Q9I614	0.0104041	1.53886	Metabolism (Coenzymes)	Biotin metabolism	Metabolism of cofactors and vitamins	Metabolism
DK12	Late to PAO1	PA0504	bioD	ATP-dependent dethiobiotin synthetase BioD	Q9I614	0.032173	1.32707	Metabolism (Coenzymes)	Biotin metabolism	Metabolism of cofactors and vitamins	Metabolism
DK55	Late to Early	PA0504	bioD	ATP-dependent dethiobiotin synthetase BioD	Q9I614	0.00270557	1.86443	Metabolism (Coenzymes)	Biotin metabolism	Metabolism of cofactors and vitamins	Metabolism
DK55	Late to PAO1	PA0504	bioD	ATP-dependent dethiobiotin synthetase BioD	Q9I614	0.0120704	1.50893	Metabolism (Coenzymes)	Biotin metabolism	Metabolism of cofactors and vitamins	Metabolism
DK03	Late to Early	PA0546	metK	S-adenosylmethionine synthase	Q9I5Z0	1.2824e-09	2.97362	Metabolism (Coenzymes)	Biosynthesis of various plant secondary metabolites	Metabolism; Biosynthesis of other secondary metabolites	Metabolism
DK03	Late to PAO1	PA0546	metK	S-adenosylmethionine synthase	Q9I5Z0	8.01757e-10	3.01124	Metabolism (Coenzymes)	Biosynthesis of various plant secondary metabolites	Metabolism; Biosynthesis of other secondary metabolites	Metabolism
DK03	Late to Early	PA0649	trpG	Anthranilate synthase component 2	P20576	0.00556029	-1.58231	Metabolism (Coenzymes)	Biofilm formation	Cellular community - prokaryotes	Cellular Processes
DK03	Late to PAO1	PA0649	trpG	Anthranilate synthase component 2	P20576	5.27459e-07	-2.72909	Metabolism (Coenzymes)	Biofilm formation	Cellular community - prokaryotes	Cellular Processes
DK13	Early to PAO1	PA1001	phnA	Anthranilate synthase component 1, pyocyanine specific	P09785	0.0472834	1.40744	Metabolism (Coenzymes)	Biofilm formation	Cellular community - prokaryotes	Cellular Processes
DK15	Early to PAO1	PA1001	phnA	Anthranilate synthase component 1, pyocyanine specific	P09785	0.00186684	2.0188	Metabolism (Coenzymes)	Biofilm formation	Cellular community - prokaryotes	Cellular Processes
DK17	Late to PAO1	PA1001	phnA	Anthranilate synthase component 1, pyocyanine specific	P09785	0.00802523	1.78758	Metabolism (Coenzymes)	Biofilm formation	Cellular community - prokaryotes	Cellular Processes
DK03	Late to PAO1	PA1546	hemN	Oxygen-independent coproporphyrinogen III oxidase	P77915	0.0414089	-1.13366	Metabolism (Coenzymes)	Porphyrin metabolism	Metabolism of cofactors and vitamins	Metabolism
DK12	Late to Early	PA1546	hemN	Oxygen-independent coproporphyrinogen III oxidase	P77915	3.52482e-09	-2.97147	Metabolism (Coenzymes)	Porphyrin metabolism	Metabolism of cofactors and vitamins	Metabolism
DK12	Late to PAO1	PA1546	hemN	Oxygen-independent coproporphyrinogen III oxidase	P77915	4.46324e-10	-3.18832	Metabolism (Coenzymes)	Porphyrin metabolism	Metabolism of cofactors and vitamins	Metabolism
DK17	Late to PAO1	PA1546	hemN	Oxygen-independent coproporphyrinogen III oxidase	P77915	0.00417133	-1.52614	Metabolism (Coenzymes)	Porphyrin metabolism	Metabolism of cofactors and vitamins	Metabolism
DK36	Late to Early	PA1546	hemN	Oxygen-independent coproporphyrinogen III oxidase	P77915	8.25468e-05	-2.02633	Metabolism (Coenzymes)	Porphyrin metabolism	Metabolism of cofactors and vitamins	Metabolism
DK36	Late to PAO1	PA1546	hemN	Oxygen-independent coproporphyrinogen III oxidase	P77915	0.000379796	-1.85091	Metabolism (Coenzymes)	Porphyrin metabolism	Metabolism of cofactors and vitamins	Metabolism
DK55	Late to Early	PA1546	hemN	Oxygen-independent coproporphyrinogen III oxidase	P77915	0.00691486	-1.4469	Metabolism (Coenzymes)	Porphyrin metabolism	Metabolism of cofactors and vitamins	Metabolism
DK55	Early to PAO1	PA1546	hemN	Oxygen-independent coproporphyrinogen III oxidase	P77915	0.0466001	-1.11021	Metabolism (Coenzymes)	Porphyrin metabolism	Metabolism of cofactors and vitamins	Metabolism
DK55	Late to PAO1	PA1546	hemN	Oxygen-independent coproporphyrinogen III oxidase	P77915	5.49916e-07	-2.55711	Metabolism (Coenzymes)	Porphyrin metabolism	Metabolism of cofactors and vitamins	Metabolism
DK12	Late to Early	PA1752	PA1752	2-dehydropantoate 2-reductase	Q9I2Y5	0.0101809	1.4613	Metabolism (Coenzymes)	Pantothenate and CoA biosynthesis	Metabolism of cofactors and vitamins	Metabolism
DK12	Late to PAO1	PA1752	PA1752	2-dehydropantoate 2-reductase	Q9I2Y5	0.00198421	1.72994	Metabolism (Coenzymes)	Pantothenate and CoA biosynthesis	Metabolism of cofactors and vitamins	Metabolism
DK17	Late to PAO1	PA1752	PA1752	2-dehydropantoate 2-reductase	Q9I2Y5	0.0479662	1.16644	Metabolism (Coenzymes)	Pantothenate and CoA biosynthesis	Metabolism of cofactors and vitamins	Metabolism
DK36	Late to Early	PA1752	PA1752	2-dehydropantoate 2-reductase	Q9I2Y5	0.0353148	1.22533	Metabolism (Coenzymes)	Pantothenate and CoA biosynthesis	Metabolism of cofactors and vitamins	Metabolism
DK55	Late to Early	PA1752	PA1752	2-dehydropantoate 2-reductase	Q9I2Y5	0.0267738	1.28327	Metabolism (Coenzymes)	Pantothenate and CoA biosynthesis	Metabolism of cofactors and vitamins	Metabolism
DK55	Late to PAO1	PA1752	PA1752	2-dehydropantoate 2-reductase	Q9I2Y5	0.000935978	1.83745	Metabolism (Coenzymes)	Pantothenate and CoA biosynthesis	Metabolism of cofactors and vitamins	Metabolism
DK03	Early to PAO1	PA1957	PA1957	AAA_28 domain-containing protein	Q9I2E7	0.0202079	-1.39416	Metabolism (Coenzymes)
DK15	Late to Early	PA1957	PA1957	AAA_28 domain-containing protein	Q9I2E7	0.0223631	-1.34768	Metabolism (Coenzymes)
DK15	Early to PAO1	PA1957	PA1957	AAA_28 domain-containing protein	Q9I2E7	0.0282811	1.2858	Metabolism (Coenzymes)
DK03	Late to PAO1	PA2907	cobL	Precorrin-6Y C(5,15)-methyltransferase [decarboxylating]	Q9HZU0	0.0140661	1.59066	Metabolism (Coenzymes)	Porphyrin metabolism	Metabolism of cofactors and vitamins	Metabolism
DK15	Late to Early	PA2907	cobL	Precorrin-6Y C(5,15)-methyltransferase [decarboxylating]	Q9HZU0	0.0184674	-1.48783	Metabolism (Coenzymes)	Porphyrin metabolism	Metabolism of cofactors and vitamins	Metabolism
DK15	Early to PAO1	PA2907	cobL	Precorrin-6Y C(5,15)-methyltransferase [decarboxylating]	Q9HZU0	0.0140661	1.5912	Metabolism (Coenzymes)	Porphyrin metabolism	Metabolism of cofactors and vitamins	Metabolism
DK12	Early to PAO1	PA2912	PA2912	Probable ATP-binding component of ABC transporter	Q9HZT5	0.000816243	-1.7982	Metabolism (Coenzymes)
DK12	Late to PAO1	PA2912	PA2912	Probable ATP-binding component of ABC transporter	Q9HZT5	0.000530523	-1.85875	Metabolism (Coenzymes)
DK13	Late to Early	PA2912	PA2912	Probable ATP-binding component of ABC transporter	Q9HZT5	3.07674e-07	2.69111	Metabolism (Coenzymes)
DK13	Early to PAO1	PA2912	PA2912	Probable ATP-binding component of ABC transporter	Q9HZT5	0.000816243	-1.79761	Metabolism (Coenzymes)
DK17	Late to Early	PA2912	PA2912	Probable ATP-binding component of ABC transporter	Q9HZT5	0.00801048	-1.42664	Metabolism (Coenzymes)
DK17	Late to PAO1	PA2912	PA2912	Probable ATP-binding component of ABC transporter	Q9HZT5	0.00270887	-1.61167	Metabolism (Coenzymes)
DK03	Late to PAO1	PA2948	cobM	Precorrin-4 C(11)-methyltransferase	Q9HZP9	0.00388591	-1.61253	Metabolism (Coenzymes)	Porphyrin metabolism	Metabolism of cofactors and vitamins	Metabolism
DK15	Late to Early	PA2948	cobM	Precorrin-4 C(11)-methyltransferase	Q9HZP9	0.00325746	1.64883	Metabolism (Coenzymes)	Porphyrin metabolism	Metabolism of cofactors and vitamins	Metabolism
DK55	Late to PAO1	PA2948	cobM	Precorrin-4 C(11)-methyltransferase	Q9HZP9	0.0391028	1.2043	Metabolism (Coenzymes)	Porphyrin metabolism	Metabolism of cofactors and vitamins	Metabolism
DK55	Late to PAO1	PA3029	moaB2	Molybdenum cofactor biosynthesis protein B	Q9HZH7	0.023776	1.57384	Metabolism (Coenzymes)	Sulfur relay system	Folding, sorting and degradation	Genetic Information Processing
DK55	Late to PAO1	PA3030	mobA	Molybdenum cofactor guanylyltransferase	O68799	0.00832614	1.86087	Metabolism (Coenzymes)	Folate biosynthesis	Metabolism of cofactors and vitamins	Metabolism
DK12	Late to Early	PA3111	folC	Dihydrofolate synthase/folylpolyglutamate synthase	Q9HZA8	0.0115855	1.44883	Metabolism (Coenzymes)	Folate biosynthesis	Metabolism of cofactors and vitamins	Metabolism
DK12	Late to PAO1	PA3111	folC	Dihydrofolate synthase/folylpolyglutamate synthase	Q9HZA8	0.00368909	1.64994	Metabolism (Coenzymes)	Folate biosynthesis	Metabolism of cofactors and vitamins	Metabolism
DK17	Late to PAO1	PA3111	folC	Dihydrofolate synthase/folylpolyglutamate synthase	Q9HZA8	0.0163409	1.34762	Metabolism (Coenzymes)	Folate biosynthesis	Metabolism of cofactors and vitamins	Metabolism
DK36	Late to Early	PA3111	folC	Dihydrofolate synthase/folylpolyglutamate synthase	Q9HZA8	0.015141	1.36734	Metabolism (Coenzymes)	Folate biosynthesis	Metabolism of cofactors and vitamins	Metabolism
DK36	Late to PAO1	PA3111	folC	Dihydrofolate synthase/folylpolyglutamate synthase	Q9HZA8	0.00567509	1.57972	Metabolism (Coenzymes)	Folate biosynthesis	Metabolism of cofactors and vitamins	Metabolism
DK55	Late to Early	PA3111	folC	Dihydrofolate synthase/folylpolyglutamate synthase	Q9HZA8	0.000273104	1.95232	Metabolism (Coenzymes)	Folate biosynthesis	Metabolism of cofactors and vitamins	Metabolism
DK55	Late to PAO1	PA3111	folC	Dihydrofolate synthase/folylpolyglutamate synthase	Q9HZA8	2.0677e-07	2.80538	Metabolism (Coenzymes)	Folate biosynthesis	Metabolism of cofactors and vitamins	Metabolism
DK12	Late to Early	PA3328	PA3328	Probable FAD-dependent monooxygenase	Q9HYR7	0.00212389	1.75747	Metabolism (Coenzymes)
DK12	Late to PAO1	PA3328	PA3328	Probable FAD-dependent monooxygenase	Q9HYR7	2.58593e-05	2.29601	Metabolism (Coenzymes)
DK55	Late to Early	PA3439	folX	D-erythro-7,8-dihydroneopterin triphosphate epimerase	Q9HYG7	0.0305336	1.39313	Metabolism (Coenzymes)	Folate biosynthesis	Metabolism of cofactors and vitamins	Metabolism
DK55	Late to PAO1	PA3439	folX	D-erythro-7,8-dihydroneopterin triphosphate epimerase	Q9HYG7	0.00234489	1.85465	Metabolism (Coenzymes)	Folate biosynthesis	Metabolism of cofactors and vitamins	Metabolism
DK03	Late to Early	PA3713	spdH	Spermidine dehydrogenase, SpdH	Q9HXS8	0.0409688	1.13199	Metabolism (Coenzymes)	beta-Alanine metabolism	Metabolism of other amino acids	Metabolism
DK03	Early to PAO1	PA3713	spdH	Spermidine dehydrogenase, SpdH	Q9HXS8	2.20041e-05	-2.27282	Metabolism (Coenzymes)	beta-Alanine metabolism	Metabolism of other amino acids	Metabolism
DK03	Late to PAO1	PA3713	spdH	Spermidine dehydrogenase, SpdH	Q9HXS8	0.0396709	-1.14083	Metabolism (Coenzymes)	beta-Alanine metabolism	Metabolism of other amino acids	Metabolism
DK12	Late to Early	PA3713	spdH	Spermidine dehydrogenase, SpdH	Q9HXS8	0.00142329	-1.75487	Metabolism (Coenzymes)	beta-Alanine metabolism	Metabolism of other amino acids	Metabolism
DK12	Late to PAO1	PA3713	spdH	Spermidine dehydrogenase, SpdH	Q9HXS8	4.01201e-06	-2.5173	Metabolism (Coenzymes)	beta-Alanine metabolism	Metabolism of other amino acids	Metabolism
DK13	Late to PAO1	PA3713	spdH	Spermidine dehydrogenase, SpdH	Q9HXS8	0.0113381	-1.39452	Metabolism (Coenzymes)	beta-Alanine metabolism	Metabolism of other amino acids	Metabolism
DK15	Early to PAO1	PA3713	spdH	Spermidine dehydrogenase, SpdH	Q9HXS8	0.0032406	-1.622	Metabolism (Coenzymes)	beta-Alanine metabolism	Metabolism of other amino acids	Metabolism
DK15	Late to PAO1	PA3713	spdH	Spermidine dehydrogenase, SpdH	Q9HXS8	0.0276906	-1.21697	Metabolism (Coenzymes)	beta-Alanine metabolism	Metabolism of other amino acids	Metabolism
DK17	Late to Early	PA3713	spdH	Spermidine dehydrogenase, SpdH	Q9HXS8	2.20041e-05	-2.25973	Metabolism (Coenzymes)	beta-Alanine metabolism	Metabolism of other amino acids	Metabolism
DK17	Late to PAO1	PA3713	spdH	Spermidine dehydrogenase, SpdH	Q9HXS8	6.33111e-06	-2.42016	Metabolism (Coenzymes)	beta-Alanine metabolism	Metabolism of other amino acids	Metabolism
DK36	Late to PAO1	PA3713	spdH	Spermidine dehydrogenase, SpdH	Q9HXS8	0.00956009	-1.42575	Metabolism (Coenzymes)	beta-Alanine metabolism	Metabolism of other amino acids	Metabolism
DK55	Late to Early	PA3713	spdH	Spermidine dehydrogenase, SpdH	Q9HXS8	0.0350371	-1.16485	Metabolism (Coenzymes)	beta-Alanine metabolism	Metabolism of other amino acids	Metabolism
DK55	Early to PAO1	PA3713	spdH	Spermidine dehydrogenase, SpdH	Q9HXS8	0.00778591	-1.47497	Metabolism (Coenzymes)	beta-Alanine metabolism	Metabolism of other amino acids	Metabolism
DK55	Late to PAO1	PA3713	spdH	Spermidine dehydrogenase, SpdH	Q9HXS8	1.77222e-06	-2.63982	Metabolism (Coenzymes)	beta-Alanine metabolism	Metabolism of other amino acids	Metabolism
DK15	Early to PAO1	PA4055	ribC	Riboflavin synthase alpha chain	Q9HWX3	0.0337105	-1.32091	Metabolism (Coenzymes)	Riboflavin metabolism	Metabolism of cofactors and vitamins	Metabolism
DK55	Late to Early	PA4055	ribC	Riboflavin synthase alpha chain	Q9HWX3	0.00299505	1.75697	Metabolism (Coenzymes)	Riboflavin metabolism	Metabolism of cofactors and vitamins	Metabolism
DK55	Late to PAO1	PA4055	ribC	Riboflavin synthase alpha chain	Q9HWX3	0.0198476	1.41323	Metabolism (Coenzymes)	Riboflavin metabolism	Metabolism of cofactors and vitamins	Metabolism
DK03	Early to PAO1	PA4216	phzG1	Probable pyridoxamine 5'-phosphate oxidase	G3XCV4	0.0138366	1.36614	Metabolism (Coenzymes)	Quorum sensing	Cellular community - prokaryotes	Cellular Processes
DK12	Late to Early	PA4216	phzG1	Probable pyridoxamine 5'-phosphate oxidase	G3XCV4	0.000533862	1.84508	Metabolism (Coenzymes)	Quorum sensing	Cellular community - prokaryotes	Cellular Processes
DK12	Early to PAO1	PA4216	phzG1	Probable pyridoxamine 5'-phosphate oxidase	G3XCV4	0.00809784	1.46457	Metabolism (Coenzymes)	Quorum sensing	Cellular community - prokaryotes	Cellular Processes
DK12	Late to PAO1	PA4216	phzG1	Probable pyridoxamine 5'-phosphate oxidase	G3XCV4	5.4116e-11	3.30965	Metabolism (Coenzymes)	Quorum sensing	Cellular community - prokaryotes	Cellular Processes
DK13	Late to Early	PA4216	phzG1	Probable pyridoxamine 5'-phosphate oxidase	G3XCV4	0.023579	-1.26971	Metabolism (Coenzymes)	Quorum sensing	Cellular community - prokaryotes	Cellular Processes
DK13	Early to PAO1	PA4216	phzG1	Probable pyridoxamine 5'-phosphate oxidase	G3XCV4	0.000141086	2.01304	Metabolism (Coenzymes)	Quorum sensing	Cellular community - prokaryotes	Cellular Processes
DK15	Late to Early	PA4216	phzG1	Probable pyridoxamine 5'-phosphate oxidase	G3XCV4	0.0383967	1.17039	Metabolism (Coenzymes)	Quorum sensing	Cellular community - prokaryotes	Cellular Processes
DK17	Early to PAO1	PA4216	phzG1	Probable pyridoxamine 5'-phosphate oxidase	G3XCV4	0.0060799	1.52408	Metabolism (Coenzymes)	Quorum sensing	Cellular community - prokaryotes	Cellular Processes
DK36	Late to Early	PA4216	phzG1	Probable pyridoxamine 5'-phosphate oxidase	G3XCV4	0.0329109	1.20515	Metabolism (Coenzymes)	Quorum sensing	Cellular community - prokaryotes	Cellular Processes
DK36	Late to PAO1	PA4216	phzG1	Probable pyridoxamine 5'-phosphate oxidase	G3XCV4	0.0316448	1.21552	Metabolism (Coenzymes)	Quorum sensing	Cellular community - prokaryotes	Cellular Processes
DK12	Late to PAO1	PA4231	pchA	Salicylate biosynthesis isochorismate synthase	Q51508	0.0249623	1.32207	Metabolism (Coenzymes)	Biosynthesis of siderophore group nonribosomal peptides	Metabolism of terpenoids and polyketides	Metabolism
DK15	Late to Early	PA4231	pchA	Salicylate biosynthesis isochorismate synthase	Q51508	0.00962176	-1.49745	Metabolism (Coenzymes)	Biosynthesis of siderophore group nonribosomal peptides	Metabolism of terpenoids and polyketides	Metabolism
DK15	Early to PAO1	PA4231	pchA	Salicylate biosynthesis isochorismate synthase	Q51508	4.15551e-05	2.31572	Metabolism (Coenzymes)	Biosynthesis of siderophore group nonribosomal peptides	Metabolism of terpenoids and polyketides	Metabolism
DK55	Late to PAO1	PA4231	pchA	Salicylate biosynthesis isochorismate synthase	Q51508	0.000669595	1.92295	Metabolism (Coenzymes)	Biosynthesis of siderophore group nonribosomal peptides	Metabolism of terpenoids and polyketides	Metabolism
DK12	Late to PAO1	PA4529	coaE	Dephospho-CoA kinase	Q9HVP8	0.00178272	1.95188	Metabolism (Coenzymes)	Pantothenate and CoA biosynthesis	Metabolism of cofactors and vitamins	Metabolism
DK03	Early to PAO1	PA4675	PA4675	Probable TonB-dependent receptor	Q9HVC0	1.54506e-06	-2.40172	Metabolism (Coenzymes)
DK03	Late to PAO1	PA4675	PA4675	Probable TonB-dependent receptor	Q9HVC0	0.000806043	-1.70369	Metabolism (Coenzymes)
DK12	Late to Early	PA4675	PA4675	Probable TonB-dependent receptor	Q9HVC0	5.05623e-06	-2.28943	Metabolism (Coenzymes)
DK12	Early to PAO1	PA4675	PA4675	Probable TonB-dependent receptor	Q9HVC0	0.00667516	-1.40627	Metabolism (Coenzymes)
DK12	Late to PAO1	PA4675	PA4675	Probable TonB-dependent receptor	Q9HVC0	1.18e-13	-3.6957	Metabolism (Coenzymes)
DK13	Late to Early	PA4675	PA4675	Probable TonB-dependent receptor	Q9HVC0	1.41114e-06	-2.42959	Metabolism (Coenzymes)
DK13	Early to PAO1	PA4675	PA4675	Probable TonB-dependent receptor	Q9HVC0	0.000227977	-1.86977	Metabolism (Coenzymes)
DK13	Late to PAO1	PA4675	PA4675	Probable TonB-dependent receptor	Q9HVC0	1e-15	-4.29937	Metabolism (Coenzymes)
DK15	Early to PAO1	PA4675	PA4675	Probable TonB-dependent receptor	Q9HVC0	0.0288808	-1.11474	Metabolism (Coenzymes)
DK15	Late to PAO1	PA4675	PA4675	Probable TonB-dependent receptor	Q9HVC0	0.012474	-1.29696	Metabolism (Coenzymes)
DK17	Late to Early	PA4675	PA4675	Probable TonB-dependent receptor	Q9HVC0	0.0119538	-1.31661	Metabolism (Coenzymes)
DK17	Early to PAO1	PA4675	PA4675	Probable TonB-dependent receptor	Q9HVC0	0.0155322	-1.24059	Metabolism (Coenzymes)
DK17	Late to PAO1	PA4675	PA4675	Probable TonB-dependent receptor	Q9HVC0	3.53103e-07	-2.5572	Metabolism (Coenzymes)
DK36	Late to Early	PA4675	PA4675	Probable TonB-dependent receptor	Q9HVC0	0.000227977	-1.8687	Metabolism (Coenzymes)
DK36	Early to PAO1	PA4675	PA4675	Probable TonB-dependent receptor	Q9HVC0	0.0132555	-1.27087	Metabolism (Coenzymes)
DK36	Late to PAO1	PA4675	PA4675	Probable TonB-dependent receptor	Q9HVC0	3.70537e-10	-3.13957	Metabolism (Coenzymes)
DK41	Late to Early	PA4675	PA4675	Probable TonB-dependent receptor	Q9HVC0	0.00667516	1.40872	Metabolism (Coenzymes)
DK41	Early to PAO1	PA4675	PA4675	Probable TonB-dependent receptor	Q9HVC0	7.90813e-08	-2.69573	Metabolism (Coenzymes)
DK41	Late to PAO1	PA4675	PA4675	Probable TonB-dependent receptor	Q9HVC0	0.012474	-1.28701	Metabolism (Coenzymes)
DK55	Early to PAO1	PA4675	PA4675	Probable TonB-dependent receptor	Q9HVC0	2.65559e-10	-3.17678	Metabolism (Coenzymes)
DK55	Late to PAO1	PA4675	PA4675	Probable TonB-dependent receptor	Q9HVC0	1.5225e-06	-2.40923	Metabolism (Coenzymes)
DK55	Late to Early	PA5259	hemD	Uroporphyrinogen-III synthase	P48246	0.0182504	1.77292	Metabolism (Coenzymes)	Porphyrin metabolism	Metabolism of cofactors and vitamins	Metabolism
DK55	Late to PAO1	PA5459	PA5459	Methyltransf_11 domain-containing protein	Q9HTB1	0.0148529	-1.62924	Metabolism (Coenzymes)
DK03	Late to Early	PA0782	putA	Bifunctional protein PutA	Q9I5F6	0.000330966	-1.94968	Metabolism (Energy production and conversion)	Arginine and proline metabolism	Amino acid metabolism	Metabolism
DK03	Late to PAO1	PA0782	putA	Bifunctional protein PutA	Q9I5F6	3.28376e-05	-2.25386	Metabolism (Energy production and conversion)	Arginine and proline metabolism	Amino acid metabolism	Metabolism
DK03	Late to Early	PA0854	fumC1	Fumarate hydratase class II 1	Q9I587	0.000103894	-2.05954	Metabolism (Energy production and conversion)	Pyruvate metabolism	Carbohydrate metabolism	Metabolism
DK03	Early to PAO1	PA0854	fumC1	Fumarate hydratase class II 1	Q9I587	3.3985e-11	3.39828	Metabolism (Energy production and conversion)	Pyruvate metabolism	Carbohydrate metabolism	Metabolism
DK03	Late to PAO1	PA0854	fumC1	Fumarate hydratase class II 1	Q9I587	0.0152817	1.33874	Metabolism (Energy production and conversion)	Pyruvate metabolism	Carbohydrate metabolism	Metabolism
DK12	Late to Early	PA0854	fumC1	Fumarate hydratase class II 1	Q9I587	0.0100599	1.41576	Metabolism (Energy production and conversion)	Pyruvate metabolism	Carbohydrate metabolism	Metabolism
DK12	Late to PAO1	PA0854	fumC1	Fumarate hydratase class II 1	Q9I587	0.000539182	1.87159	Metabolism (Energy production and conversion)	Pyruvate metabolism	Carbohydrate metabolism	Metabolism
DK13	Late to Early	PA0854	fumC1	Fumarate hydratase class II 1	Q9I587	0.0105767	-1.39998	Metabolism (Energy production and conversion)	Pyruvate metabolism	Carbohydrate metabolism	Metabolism
DK13	Early to PAO1	PA0854	fumC1	Fumarate hydratase class II 1	Q9I587	0.00409949	1.56951	Metabolism (Energy production and conversion)	Pyruvate metabolism	Carbohydrate metabolism	Metabolism
DK15	Late to PAO1	PA0854	fumC1	Fumarate hydratase class II 1	Q9I587	0.0332292	1.212	Metabolism (Energy production and conversion)	Pyruvate metabolism	Carbohydrate metabolism	Metabolism
DK17	Late to Early	PA0854	fumC1	Fumarate hydratase class II 1	Q9I587	0.00158108	1.70892	Metabolism (Energy production and conversion)	Pyruvate metabolism	Carbohydrate metabolism	Metabolism
DK17	Late to PAO1	PA0854	fumC1	Fumarate hydratase class II 1	Q9I587	0.000476893	1.89296	Metabolism (Energy production and conversion)	Pyruvate metabolism	Carbohydrate metabolism	Metabolism
DK36	Late to PAO1	PA0854	fumC1	Fumarate hydratase class II 1	Q9I587	0.0437603	1.13153	Metabolism (Energy production and conversion)	Pyruvate metabolism	Carbohydrate metabolism	Metabolism
DK41	Late to Early	PA0854	fumC1	Fumarate hydratase class II 1	Q9I587	0.0413882	-1.15206	Metabolism (Energy production and conversion)	Pyruvate metabolism	Carbohydrate metabolism	Metabolism
DK41	Early to PAO1	PA0854	fumC1	Fumarate hydratase class II 1	Q9I587	0.0179944	1.31048	Metabolism (Energy production and conversion)	Pyruvate metabolism	Carbohydrate metabolism	Metabolism
DK55	Early to PAO1	PA0854	fumC1	Fumarate hydratase class II 1	Q9I587	0.00305419	1.612	Metabolism (Energy production and conversion)	Pyruvate metabolism	Carbohydrate metabolism	Metabolism
DK55	Late to PAO1	PA0854	fumC1	Fumarate hydratase class II 1	Q9I587	0.0355152	1.19713	Metabolism (Energy production and conversion)	Pyruvate metabolism	Carbohydrate metabolism	Metabolism
DK12	Late to PAO1	PA0954	acyP	Acylphosphatase	Q9I504	0.0210308	1.41062	Metabolism (Energy production and conversion)	Aminobenzoate degradation	Xenobiotics biodegradation and metabolism	Metabolism
DK55	Late to PAO1	PA0954	acyP	Acylphosphatase	Q9I504	0.00344961	1.81294	Metabolism (Energy production and conversion)	Aminobenzoate degradation	Xenobiotics biodegradation and metabolism	Metabolism
DK12	Late to PAO1	PA1017	pauA	Pimeloyl-CoA synthetase	Q9I4V6	0.0474662	-1.17303	Metabolism (Energy production and conversion)	Propanoate metabolism	Carbohydrate metabolism	Metabolism
DK13	Early to PAO1	PA1017	pauA	Pimeloyl-CoA synthetase	Q9I4V6	0.0080229	-1.54362	Metabolism (Energy production and conversion)	Propanoate metabolism	Carbohydrate metabolism	Metabolism
DK13	Late to PAO1	PA1017	pauA	Pimeloyl-CoA synthetase	Q9I4V6	0.00801229	-1.5527	Metabolism (Energy production and conversion)	Propanoate metabolism	Carbohydrate metabolism	Metabolism
DK17	Early to PAO1	PA1017	pauA	Pimeloyl-CoA synthetase	Q9I4V6	0.0149031	-1.40876	Metabolism (Energy production and conversion)	Propanoate metabolism	Carbohydrate metabolism	Metabolism
DK41	Late to Early	PA1017	pauA	Pimeloyl-CoA synthetase	Q9I4V6	0.00127925	1.97964	Metabolism (Energy production and conversion)	Propanoate metabolism	Carbohydrate metabolism	Metabolism
DK41	Early to PAO1	PA1017	pauA	Pimeloyl-CoA synthetase	Q9I4V6	0.00145472	-1.8998	Metabolism (Energy production and conversion)	Propanoate metabolism	Carbohydrate metabolism	Metabolism
DK12	Late to Early	PA1027	PA1027	Aldehyde dehydrogenase	Q9I4U7	0.00114146	1.73601	Metabolism (Energy production and conversion)	Lysine degradation	Amino acid metabolism	Metabolism
DK12	Late to PAO1	PA1027	PA1027	Aldehyde dehydrogenase	Q9I4U7	7.27253e-05	2.12308	Metabolism (Energy production and conversion)	Lysine degradation	Amino acid metabolism	Metabolism
DK17	Late to PAO1	PA1027	PA1027	Aldehyde dehydrogenase	Q9I4U7	0.0041432	1.55305	Metabolism (Energy production and conversion)	Lysine degradation	Amino acid metabolism	Metabolism
DK55	Late to Early	PA1027	PA1027	Aldehyde dehydrogenase	Q9I4U7	0.00037563	1.91066	Metabolism (Energy production and conversion)	Lysine degradation	Amino acid metabolism	Metabolism
DK55	Late to PAO1	PA1027	PA1027	Aldehyde dehydrogenase	Q9I4U7	6.25058e-05	2.17662	Metabolism (Energy production and conversion)	Lysine degradation	Amino acid metabolism	Metabolism
DK55	Late to Early	PA1317	cyoA	Cytochrome bo(3) ubiquinol oxidase subunit 2	Q9I427	0.0154536	1.66308	Metabolism (Energy production and conversion)	Oxidative phosphorylation	Energy metabolism	Metabolism
DK12	Late to Early	PA1552	ccoP1	Cbb3-type cytochrome c oxidase subunit	Q9I3G5	1.03692e-05	-2.34157	Metabolism (Energy production and conversion)	Two-component system	Signal transduction	Environmental Information Processing
DK12	Late to PAO1	PA1552	ccoP1	Cbb3-type cytochrome c oxidase subunit	Q9I3G5	1.00258e-06	-2.68466	Metabolism (Energy production and conversion)	Two-component system	Signal transduction	Environmental Information Processing
DK17	Late to Early	PA1552	ccoP1	Cbb3-type cytochrome c oxidase subunit	Q9I3G5	0.00435828	-1.50179	Metabolism (Energy production and conversion)	Two-component system	Signal transduction	Environmental Information Processing
DK17	Late to PAO1	PA1552	ccoP1	Cbb3-type cytochrome c oxidase subunit	Q9I3G5	2.68717e-05	-2.21796	Metabolism (Energy production and conversion)	Two-component system	Signal transduction	Environmental Information Processing
DK36	Late to PAO1	PA1552	ccoP1	Cbb3-type cytochrome c oxidase subunit	Q9I3G5	0.0451838	-1.14541	Metabolism (Energy production and conversion)	Two-component system	Signal transduction	Environmental Information Processing
DK55	Late to Early	PA1552	ccoP1	Cbb3-type cytochrome c oxidase subunit	Q9I3G5	0.00386698	-1.52108	Metabolism (Energy production and conversion)	Two-component system	Signal transduction	Environmental Information Processing
DK55	Late to PAO1	PA1552	ccoP1	Cbb3-type cytochrome c oxidase subunit	Q9I3G5	8.84014e-05	-2.05337	Metabolism (Energy production and conversion)	Two-component system	Signal transduction	Environmental Information Processing
DK12	Late to Early	PA1553	ccoO1	Cytochrome c oxidase, cbb3-type, CcoO subunit	Q9I3G4	0.0072573	-1.67273	Metabolism (Energy production and conversion)	Two-component system	Signal transduction	Environmental Information Processing
DK12	Late to PAO1	PA1553	ccoO1	Cytochrome c oxidase, cbb3-type, CcoO subunit	Q9I3G4	0.0072573	-1.72431	Metabolism (Energy production and conversion)	Two-component system	Signal transduction	Environmental Information Processing
DK03	Early to PAO1	PA1562	acnA	Aconitate hydratase A	Q9I3F5	4.52296e-06	2.51488	Metabolism (Energy production and conversion)	Glyoxylate and dicarboxylate metabolism	Carbohydrate metabolism	Metabolism
DK03	Late to PAO1	PA1562	acnA	Aconitate hydratase A	Q9I3F5	0.00393282	1.64117	Metabolism (Energy production and conversion)	Glyoxylate and dicarboxylate metabolism	Carbohydrate metabolism	Metabolism
DK17	Late to PAO1	PA1562	acnA	Aconitate hydratase A	Q9I3F5	0.0427766	1.23399	Metabolism (Energy production and conversion)	Glyoxylate and dicarboxylate metabolism	Carbohydrate metabolism	Metabolism
DK55	Late to PAO1	PA1562	acnA	Aconitate hydratase A	Q9I3F5	0.00393282	1.64928	Metabolism (Energy production and conversion)	Glyoxylate and dicarboxylate metabolism	Carbohydrate metabolism	Metabolism
DK03	Late to Early	PA1588	sucC	Succinate--CoA ligase [ADP-forming] subunit beta	P53593	0.0181975	-1.66719	Metabolism (Energy production and conversion)	C5-Branched dibasic acid metabolism	Carbohydrate metabolism	Metabolism
DK03	Late to PAO1	PA1588	sucC	Succinate--CoA ligase [ADP-forming] subunit beta	P53593	0.0181975	-1.61687	Metabolism (Energy production and conversion)	C5-Branched dibasic acid metabolism	Carbohydrate metabolism	Metabolism
DK03	Late to PAO1	PA1685	mtnC	Enolase-phosphatase E1	Q9I340	0.0348864	-1.28503	Metabolism (Energy production and conversion)	Cysteine and methionine metabolism	Amino acid metabolism	Metabolism
DK15	Late to Early	PA1685	mtnC	Enolase-phosphatase E1	Q9I340	0.0198866	1.38877	Metabolism (Energy production and conversion)	Cysteine and methionine metabolism	Amino acid metabolism	Metabolism
DK15	Early to PAO1	PA1685	mtnC	Enolase-phosphatase E1	Q9I340	0.0414187	-1.24538	Metabolism (Energy production and conversion)	Cysteine and methionine metabolism	Amino acid metabolism	Metabolism
DK12	Late to PAO1	PA1833	PA1833	Probable oxidoreductase	Q9I2R2	0.0443336	1.3811	Metabolism (Energy production and conversion)	Propanoate metabolism	Carbohydrate metabolism	Metabolism
DK55	Late to PAO1	PA1833	PA1833	Probable oxidoreductase	Q9I2R2	0.004594	1.92509	Metabolism (Energy production and conversion)	Propanoate metabolism	Carbohydrate metabolism	Metabolism
DK03	Late to Early	PA2247	bkdA1	2-oxoisovalerate dehydrogenase subunit alpha	Q9I1M2	0.0372315	-1.2495	Metabolism (Energy production and conversion)	Valine, leucine and isoleucine degradation	Amino acid metabolism	Metabolism
DK55	Late to Early	PA2247	bkdA1	2-oxoisovalerate dehydrogenase subunit alpha	Q9I1M2	0.00042198	1.89747	Metabolism (Energy production and conversion)	Valine, leucine and isoleucine degradation	Amino acid metabolism	Metabolism
DK55	Late to PAO1	PA2247	bkdA1	2-oxoisovalerate dehydrogenase subunit alpha	Q9I1M2	2.49771e-05	2.27891	Metabolism (Energy production and conversion)	Valine, leucine and isoleucine degradation	Amino acid metabolism	Metabolism
DK03	Late to Early	PA2248	bkdA2	2-oxoisovalerate dehydrogenase subunit beta	Q9I1M1	3.46383e-09	-2.98561	Metabolism (Energy production and conversion)	Valine, leucine and isoleucine degradation	Amino acid metabolism	Metabolism
DK03	Late to PAO1	PA2248	bkdA2	2-oxoisovalerate dehydrogenase subunit beta	Q9I1M1	3.89452e-05	-2.08413	Metabolism (Energy production and conversion)	Valine, leucine and isoleucine degradation	Amino acid metabolism	Metabolism
DK17	Late to PAO1	PA2248	bkdA2	2-oxoisovalerate dehydrogenase subunit beta	Q9I1M1	0.0146502	1.3449	Metabolism (Energy production and conversion)	Valine, leucine and isoleucine degradation	Amino acid metabolism	Metabolism
DK55	Late to Early	PA2248	bkdA2	2-oxoisovalerate dehydrogenase subunit beta	Q9I1M1	0.000113935	1.96732	Metabolism (Energy production and conversion)	Valine, leucine and isoleucine degradation	Amino acid metabolism	Metabolism
DK55	Late to PAO1	PA2248	bkdA2	2-oxoisovalerate dehydrogenase subunit beta	Q9I1M1	1.06432e-07	2.69739	Metabolism (Energy production and conversion)	Valine, leucine and isoleucine degradation	Amino acid metabolism	Metabolism
DK55	Late to Early	PA2249	bkdB	Lipoamide acyltransferase component of branched-chain alpha-keto acid dehydrogenase complex	Q9I1M0	0.0158138	1.46287	Metabolism (Energy production and conversion)	Valine, leucine and isoleucine degradation	Amino acid metabolism	Metabolism
DK55	Late to PAO1	PA2249	bkdB	Lipoamide acyltransferase component of branched-chain alpha-keto acid dehydrogenase complex	Q9I1M0	0.000325808	2.0566	Metabolism (Energy production and conversion)	Valine, leucine and isoleucine degradation	Amino acid metabolism	Metabolism
DK55	Late to Early	PA2250	lpdV	Dihydrolipoyl dehydrogenase	Q9I1L9	0.0463193	1.31032	Metabolism (Energy production and conversion)	Tryptophan metabolism	Amino acid metabolism	Metabolism
DK55	Late to PAO1	PA2250	lpdV	Dihydrolipoyl dehydrogenase	Q9I1L9	0.00382505	1.75417	Metabolism (Energy production and conversion)	Tryptophan metabolism	Amino acid metabolism	Metabolism
DK03	Late to Early	PA2379	PA2379	Probable oxidoreductase	Q9I1A0	0.0208677	1.40622	Metabolism (Energy production and conversion)
DK03	Late to PAO1	PA2379	PA2379	Probable oxidoreductase	Q9I1A0	0.0428187	1.28439	Metabolism (Energy production and conversion)
DK17	Late to PAO1	PA2379	PA2379	Probable oxidoreductase	Q9I1A0	0.0364248	1.31718	Metabolism (Energy production and conversion)
DK55	Late to Early	PA2379	PA2379	Probable oxidoreductase	Q9I1A0	0.00543111	1.65665	Metabolism (Energy production and conversion)
DK55	Late to PAO1	PA2379	PA2379	Probable oxidoreductase	Q9I1A0	0.000498768	2.04122	Metabolism (Energy production and conversion)
DK03	Late to Early	PA2382	lldA	L-lactate dehydrogenase	Q9I197	0.00498222	-1.51534	Metabolism (Energy production and conversion)	Pyruvate metabolism	Carbohydrate metabolism	Metabolism
DK03	Early to PAO1	PA2382	lldA	L-lactate dehydrogenase	Q9I197	5.57393e-05	2.14881	Metabolism (Energy production and conversion)	Pyruvate metabolism	Carbohydrate metabolism	Metabolism
DK12	Late to PAO1	PA2382	lldA	L-lactate dehydrogenase	Q9I197	0.03419	1.17595	Metabolism (Energy production and conversion)	Pyruvate metabolism	Carbohydrate metabolism	Metabolism
DK13	Late to Early	PA2382	lldA	L-lactate dehydrogenase	Q9I197	0.000511529	-1.83815	Metabolism (Energy production and conversion)	Pyruvate metabolism	Carbohydrate metabolism	Metabolism
DK17	Late to Early	PA2382	lldA	L-lactate dehydrogenase	Q9I197	0.0225202	1.26449	Metabolism (Energy production and conversion)	Pyruvate metabolism	Carbohydrate metabolism	Metabolism
DK17	Late to PAO1	PA2382	lldA	L-lactate dehydrogenase	Q9I197	0.000511529	1.84203	Metabolism (Energy production and conversion)	Pyruvate metabolism	Carbohydrate metabolism	Metabolism
DK36	Late to Early	PA2382	lldA	L-lactate dehydrogenase	Q9I197	0.00817882	1.43579	Metabolism (Energy production and conversion)	Pyruvate metabolism	Carbohydrate metabolism	Metabolism
DK36	Late to PAO1	PA2382	lldA	L-lactate dehydrogenase	Q9I197	0.0459088	1.11275	Metabolism (Energy production and conversion)	Pyruvate metabolism	Carbohydrate metabolism	Metabolism
DK55	Late to Early	PA2382	lldA	L-lactate dehydrogenase	Q9I197	0.00443336	1.53548	Metabolism (Energy production and conversion)	Pyruvate metabolism	Carbohydrate metabolism	Metabolism
DK55	Late to PAO1	PA2382	lldA	L-lactate dehydrogenase	Q9I197	0.00210082	1.64309	Metabolism (Energy production and conversion)	Pyruvate metabolism	Carbohydrate metabolism	Metabolism
DK03	Early to PAO1	PA2481	PA2481	Cytochrome c domain-containing protein	Q9I101	0.0149405	-1.50281	Metabolism (Energy production and conversion)
DK12	Late to PAO1	PA2481	PA2481	Cytochrome c domain-containing protein	Q9I101	0.00193386	-1.88187	Metabolism (Energy production and conversion)
DK15	Late to Early	PA2481	PA2481	Cytochrome c domain-containing protein	Q9I101	0.0227151	-1.36981	Metabolism (Energy production and conversion)
DK17	Late to PAO1	PA2481	PA2481	Cytochrome c domain-containing protein	Q9I101	0.0195026	-1.39917	Metabolism (Energy production and conversion)
DK36	Late to PAO1	PA2481	PA2481	Cytochrome c domain-containing protein	Q9I101	0.00997481	-1.56776	Metabolism (Energy production and conversion)
DK03	Late to Early	PA2491	PA2491	Probable oxidoreductase	Q9I0Z1	0.0226412	1.17584	Metabolism (Energy production and conversion)
DK03	Late to PAO1	PA2491	PA2491	Probable oxidoreductase	Q9I0Z1	2.03245e-05	2.1643	Metabolism (Energy production and conversion)
DK15	Late to Early	PA2491	PA2491	Probable oxidoreductase	Q9I0Z1	0.0357545	1.08487	Metabolism (Energy production and conversion)
DK15	Early to PAO1	PA2491	PA2491	Probable oxidoreductase	Q9I0Z1	0.000814665	-1.72453	Metabolism (Energy production and conversion)
DK17	Late to Early	PA2491	PA2491	Probable oxidoreductase	Q9I0Z1	0.0135925	1.27329	Metabolism (Energy production and conversion)
DK17	Late to PAO1	PA2491	PA2491	Probable oxidoreductase	Q9I0Z1	0.0315615	1.11341	Metabolism (Energy production and conversion)
DK36	Late to Early	PA2491	PA2491	Probable oxidoreductase	Q9I0Z1	0.0118174	1.30205	Metabolism (Energy production and conversion)
DK36	Early to PAO1	PA2491	PA2491	Probable oxidoreductase	Q9I0Z1	0.0225564	-1.18027	Metabolism (Energy production and conversion)
DK41	Early to PAO1	PA2491	PA2491	Probable oxidoreductase	Q9I0Z1	0.006507	-1.40707	Metabolism (Energy production and conversion)
DK41	Late to PAO1	PA2491	PA2491	Probable oxidoreductase	Q9I0Z1	0.0113388	-1.31082	Metabolism (Energy production and conversion)
DK55	Late to Early	PA2491	PA2491	Probable oxidoreductase	Q9I0Z1	0.000879985	1.7087	Metabolism (Energy production and conversion)
DK55	Late to PAO1	PA2491	PA2491	Probable oxidoreductase	Q9I0Z1	0.00380941	1.49143	Metabolism (Energy production and conversion)
DK15	Late to Early	PA2514	antC	Anthranilate dioxygenase reductase	Q9I0W8	1.16174e-06	-2.56226	Metabolism (Energy production and conversion)	Aminobenzoate degradation	Xenobiotics biodegradation and metabolism	Metabolism
DK15	Early to PAO1	PA2514	antC	Anthranilate dioxygenase reductase	Q9I0W8	1.50577e-06	2.52259	Metabolism (Energy production and conversion)	Aminobenzoate degradation	Xenobiotics biodegradation and metabolism	Metabolism
DK03	Late to Early	PA2535	PA2535	Probable oxidoreductase	Q9I0U9	3.36791e-06	2.43953	Metabolism (Energy production and conversion)
DK03	Early to PAO1	PA2535	PA2535	Probable oxidoreductase	Q9I0U9	2.55736e-05	-2.19561	Metabolism (Energy production and conversion)
DK12	Late to Early	PA2535	PA2535	Probable oxidoreductase	Q9I0U9	0.0183726	-1.30328	Metabolism (Energy production and conversion)
DK13	Late to Early	PA2535	PA2535	Probable oxidoreductase	Q9I0U9	0.00434271	-1.54447	Metabolism (Energy production and conversion)
DK13	Late to PAO1	PA2535	PA2535	Probable oxidoreductase	Q9I0U9	0.0260783	-1.22655	Metabolism (Energy production and conversion)
DK17	Early to PAO1	PA2535	PA2535	Probable oxidoreductase	Q9I0U9	2.25549e-05	-2.24516	Metabolism (Energy production and conversion)
DK17	Late to PAO1	PA2535	PA2535	Probable oxidoreductase	Q9I0U9	0.000177689	-1.96326	Metabolism (Energy production and conversion)
DK15	Late to Early	PA2634	PA2634	Isocitrate lyase	Q9I0K4	0.0285661	-1.44248	Metabolism (Energy production and conversion)	Glyoxylate and dicarboxylate metabolism	Carbohydrate metabolism	Metabolism
DK15	Early to PAO1	PA2634	PA2634	Isocitrate lyase	Q9I0K4	0.0435682	1.36845	Metabolism (Energy production and conversion)	Glyoxylate and dicarboxylate metabolism	Carbohydrate metabolism	Metabolism
DK12	Late to Early	PA2639	nuoC	NADH-quinone oxidoreductase subunit C/D	Q9I0J9	0.0477588	-1.21665	Metabolism (Energy production and conversion)	Oxidative phosphorylation	Energy metabolism	Metabolism
DK12	Late to PAO1	PA2639	nuoC	NADH-quinone oxidoreductase subunit C/D	Q9I0J9	0.0303019	-1.32037	Metabolism (Energy production and conversion)	Oxidative phosphorylation	Energy metabolism	Metabolism
DK55	Late to Early	PA2639	nuoC	NADH-quinone oxidoreductase subunit C/D	Q9I0J9	0.000251292	-1.96105	Metabolism (Energy production and conversion)	Oxidative phosphorylation	Energy metabolism	Metabolism
DK55	Late to PAO1	PA2639	nuoC	NADH-quinone oxidoreductase subunit C/D	Q9I0J9	3.47391e-06	-2.44273	Metabolism (Energy production and conversion)	Oxidative phosphorylation	Energy metabolism	Metabolism
DK12	Late to Early	PA2640	nuoE	NADH-quinone oxidoreductase subunit E	Q9I0J8	0.000679748	-1.94132	Metabolism (Energy production and conversion)	Oxidative phosphorylation	Energy metabolism	Metabolism
DK12	Late to PAO1	PA2640	nuoE	NADH-quinone oxidoreductase subunit E	Q9I0J8	0.00267822	-1.72957	Metabolism (Energy production and conversion)	Oxidative phosphorylation	Energy metabolism	Metabolism
DK12	Late to Early	PA2641	nuoF	NADH-quinone oxidoreductase subunit F	Q9I0J7	0.0277453	-1.52512	Metabolism (Energy production and conversion)	Oxidative phosphorylation	Energy metabolism	Metabolism
DK12	Late to PAO1	PA2641	nuoF	NADH-quinone oxidoreductase subunit F	Q9I0J7	0.0496564	-1.31099	Metabolism (Energy production and conversion)	Oxidative phosphorylation	Energy metabolism	Metabolism
DK03	Late to PAO1	PA2642	nuoG	NADH-quinone oxidoreductase subunit G	Q9I0J6	0.0356071	1.31206	Metabolism (Energy production and conversion)	Oxidative phosphorylation	Energy metabolism	Metabolism
DK12	Late to Early	PA2642	nuoG	NADH-quinone oxidoreductase subunit G	Q9I0J6	0.0182274	-1.51792	Metabolism (Energy production and conversion)	Oxidative phosphorylation	Energy metabolism	Metabolism
DK12	Late to PAO1	PA2642	nuoG	NADH-quinone oxidoreductase subunit G	Q9I0J6	0.0300004	-1.3638	Metabolism (Energy production and conversion)	Oxidative phosphorylation	Energy metabolism	Metabolism
DK12	Late to Early	PA2644	nuoI	NADH-quinone oxidoreductase subunit I	Q9I0J4	1.21916e-07	-2.70667	Metabolism (Energy production and conversion)	Oxidative phosphorylation	Energy metabolism	Metabolism
DK12	Late to PAO1	PA2644	nuoI	NADH-quinone oxidoreductase subunit I	Q9I0J4	4.84618e-09	-2.99793	Metabolism (Energy production and conversion)	Oxidative phosphorylation	Energy metabolism	Metabolism
DK55	Late to Early	PA2644	nuoI	NADH-quinone oxidoreductase subunit I	Q9I0J4	0.00281295	-1.60224	Metabolism (Energy production and conversion)	Oxidative phosphorylation	Energy metabolism	Metabolism
DK55	Late to PAO1	PA2644	nuoI	NADH-quinone oxidoreductase subunit I	Q9I0J4	0.000174125	-1.96537	Metabolism (Energy production and conversion)	Oxidative phosphorylation	Energy metabolism	Metabolism
DK13	Late to Early	PA2664	hmp	Flavohemoprotein	Q9I0H4	0.019063	1.34984	Metabolism (Energy production and conversion)
DK13	Late to PAO1	PA2664	hmp	Flavohemoprotein	Q9I0H4	0.0484749	1.16163	Metabolism (Energy production and conversion)
DK55	Late to Early	PA2664	hmp	Flavohemoprotein	Q9I0H4	0.0316927	1.2629	Metabolism (Energy production and conversion)
DK55	Late to PAO1	PA2664	hmp	Flavohemoprotein	Q9I0H4	0.034841	1.23924	Metabolism (Energy production and conversion)
DK03	Late to PAO1	PA2956	PA2956	Radical SAM core domain-containing protein	Q9HZP2	0.00730621	1.62021	Metabolism (Energy production and conversion)
DK55	Late to Early	PA2956	PA2956	Radical SAM core domain-containing protein	Q9HZP2	0.0114687	-1.5021	Metabolism (Energy production and conversion)
DK55	Late to Early	PA2990	PA2990	Probable phosphodiesterase	Q9HZL4	0.0405743	1.37864	Metabolism (Energy production and conversion)	Glycerophospholipid metabolism	Lipid metabolism	Metabolism
DK55	Late to PAO1	PA2990	PA2990	Probable phosphodiesterase	Q9HZL4	0.0149626	1.54432	Metabolism (Energy production and conversion)	Glycerophospholipid metabolism	Lipid metabolism	Metabolism
DK12	Late to Early	PA2994	nqrF	Na(+)-translocating NADH-quinone reductase subunit F	Q9HZL1	0.00447775	-1.53831	Metabolism (Energy production and conversion)
DK12	Late to PAO1	PA2994	nqrF	Na(+)-translocating NADH-quinone reductase subunit F	Q9HZL1	1.51489e-06	-2.50694	Metabolism (Energy production and conversion)
DK55	Late to Early	PA2994	nqrF	Na(+)-translocating NADH-quinone reductase subunit F	Q9HZL1	0.00320025	-1.59571	Metabolism (Energy production and conversion)
DK55	Late to PAO1	PA2994	nqrF	Na(+)-translocating NADH-quinone reductase subunit F	Q9HZL1	1.24759e-06	-2.55643	Metabolism (Energy production and conversion)
DK12	Late to Early	PA2997	nqrC	Na(+)-translocating NADH-quinone reductase subunit C	Q9HZK8	0.00565942	-1.53344	Metabolism (Energy production and conversion)
DK12	Late to PAO1	PA2997	nqrC	Na(+)-translocating NADH-quinone reductase subunit C	Q9HZK8	0.000510085	-1.88568	Metabolism (Energy production and conversion)
DK15	Late to Early	PA2997	nqrC	Na(+)-translocating NADH-quinone reductase subunit C	Q9HZK8	0.000424179	-1.92343	Metabolism (Energy production and conversion)
DK15	Early to PAO1	PA2997	nqrC	Na(+)-translocating NADH-quinone reductase subunit C	Q9HZK8	0.00553744	1.54204	Metabolism (Energy production and conversion)
DK55	Late to PAO1	PA2997	nqrC	Na(+)-translocating NADH-quinone reductase subunit C	Q9HZK8	0.00553744	-1.54429	Metabolism (Energy production and conversion)
DK12	Late to Early	PA2999	nqrA	Na(+)-translocating NADH-quinone reductase subunit A	Q9HZK6	0.0484805	-1.31456	Metabolism (Energy production and conversion)
DK12	Late to PAO1	PA2999	nqrA	Na(+)-translocating NADH-quinone reductase subunit A	Q9HZK6	0.00498153	-1.71558	Metabolism (Energy production and conversion)
DK55	Late to Early	PA3256	PA3256	Probable oxidoreductase	Q9HYY4	0.0492562	1.35074	Metabolism (Energy production and conversion)
DK55	Late to PAO1	PA3256	PA3256	Probable oxidoreductase	Q9HYY4	0.0147523	1.77467	Metabolism (Energy production and conversion)
DK03	Early to PAO1	PA3392	nosZ	Nitrous-oxide reductase	Q9HYL2	0.00243627	-1.56758	Metabolism (Energy production and conversion)	Nitrogen metabolism	Energy metabolism	Metabolism
DK12	Late to Early	PA3392	nosZ	Nitrous-oxide reductase	Q9HYL2	2.89579e-06	-2.34792	Metabolism (Energy production and conversion)	Nitrogen metabolism	Energy metabolism	Metabolism
DK12	Late to PAO1	PA3392	nosZ	Nitrous-oxide reductase	Q9HYL2	3.97968e-07	-2.52223	Metabolism (Energy production and conversion)	Nitrogen metabolism	Energy metabolism	Metabolism
DK13	Late to Early	PA3392	nosZ	Nitrous-oxide reductase	Q9HYL2	1.23e-13	3.60581	Metabolism (Energy production and conversion)	Nitrogen metabolism	Energy metabolism	Metabolism
DK13	Early to PAO1	PA3392	nosZ	Nitrous-oxide reductase	Q9HYL2	0.000823232	-1.71658	Metabolism (Energy production and conversion)	Nitrogen metabolism	Energy metabolism	Metabolism
DK13	Late to PAO1	PA3392	nosZ	Nitrous-oxide reductase	Q9HYL2	0.000221283	1.88923	Metabolism (Energy production and conversion)	Nitrogen metabolism	Energy metabolism	Metabolism
DK15	Early to PAO1	PA3392	nosZ	Nitrous-oxide reductase	Q9HYL2	0.000491127	-1.78307	Metabolism (Energy production and conversion)	Nitrogen metabolism	Energy metabolism	Metabolism
DK15	Late to PAO1	PA3392	nosZ	Nitrous-oxide reductase	Q9HYL2	9.26574e-05	-1.99671	Metabolism (Energy production and conversion)	Nitrogen metabolism	Energy metabolism	Metabolism
DK17	Early to PAO1	PA3392	nosZ	Nitrous-oxide reductase	Q9HYL2	0.000221283	-1.89093	Metabolism (Energy production and conversion)	Nitrogen metabolism	Energy metabolism	Metabolism
DK17	Late to PAO1	PA3392	nosZ	Nitrous-oxide reductase	Q9HYL2	4.33197e-08	-2.71335	Metabolism (Energy production and conversion)	Nitrogen metabolism	Energy metabolism	Metabolism
DK36	Late to PAO1	PA3392	nosZ	Nitrous-oxide reductase	Q9HYL2	0.00263852	-1.55427	Metabolism (Energy production and conversion)	Nitrogen metabolism	Energy metabolism	Metabolism
DK41	Early to PAO1	PA3392	nosZ	Nitrous-oxide reductase	Q9HYL2	0.00715902	-1.40815	Metabolism (Energy production and conversion)	Nitrogen metabolism	Energy metabolism	Metabolism
DK41	Late to PAO1	PA3392	nosZ	Nitrous-oxide reductase	Q9HYL2	4.94008e-05	-2.07323	Metabolism (Energy production and conversion)	Nitrogen metabolism	Energy metabolism	Metabolism
DK55	Late to Early	PA3392	nosZ	Nitrous-oxide reductase	Q9HYL2	0.0305321	-1.15288	Metabolism (Energy production and conversion)	Nitrogen metabolism	Energy metabolism	Metabolism
DK55	Early to PAO1	PA3392	nosZ	Nitrous-oxide reductase	Q9HYL2	0.000370783	-1.82885	Metabolism (Energy production and conversion)	Nitrogen metabolism	Energy metabolism	Metabolism
DK55	Late to PAO1	PA3392	nosZ	Nitrous-oxide reductase	Q9HYL2	1.40735e-09	-2.98173	Metabolism (Energy production and conversion)	Nitrogen metabolism	Energy metabolism	Metabolism
DK03	Late to Early	PA3570	mmsA	Methylmalonate-semialdehyde dehydrogenase [acylating]	P28810	0.000255221	-1.93758	Metabolism (Energy production and conversion)	beta-Alanine metabolism	Metabolism of other amino acids	Metabolism
DK12	Late to Early	PA3570	mmsA	Methylmalonate-semialdehyde dehydrogenase [acylating]	P28810	0.000948958	1.76662	Metabolism (Energy production and conversion)	beta-Alanine metabolism	Metabolism of other amino acids	Metabolism
DK12	Late to PAO1	PA3570	mmsA	Methylmalonate-semialdehyde dehydrogenase [acylating]	P28810	1.45103e-05	2.2652	Metabolism (Energy production and conversion)	beta-Alanine metabolism	Metabolism of other amino acids	Metabolism
DK15	Early to PAO1	PA3570	mmsA	Methylmalonate-semialdehyde dehydrogenase [acylating]	P28810	0.00120656	1.71931	Metabolism (Energy production and conversion)	beta-Alanine metabolism	Metabolism of other amino acids	Metabolism
DK15	Late to PAO1	PA3570	mmsA	Methylmalonate-semialdehyde dehydrogenase [acylating]	P28810	0.000948958	1.77304	Metabolism (Energy production and conversion)	beta-Alanine metabolism	Metabolism of other amino acids	Metabolism
DK36	Early to PAO1	PA3570	mmsA	Methylmalonate-semialdehyde dehydrogenase [acylating]	P28810	0.00250638	1.60774	Metabolism (Energy production and conversion)	beta-Alanine metabolism	Metabolism of other amino acids	Metabolism
DK36	Late to PAO1	PA3570	mmsA	Methylmalonate-semialdehyde dehydrogenase [acylating]	P28810	0.000143288	2.01902	Metabolism (Energy production and conversion)	beta-Alanine metabolism	Metabolism of other amino acids	Metabolism
DK41	Early to PAO1	PA3570	mmsA	Methylmalonate-semialdehyde dehydrogenase [acylating]	P28810	0.000787902	1.80805	Metabolism (Energy production and conversion)	beta-Alanine metabolism	Metabolism of other amino acids	Metabolism
DK41	Late to PAO1	PA3570	mmsA	Methylmalonate-semialdehyde dehydrogenase [acylating]	P28810	0.0150011	1.34145	Metabolism (Energy production and conversion)	beta-Alanine metabolism	Metabolism of other amino acids	Metabolism
DK55	Early to PAO1	PA3570	mmsA	Methylmalonate-semialdehyde dehydrogenase [acylating]	P28810	0.00149459	1.68436	Metabolism (Energy production and conversion)	beta-Alanine metabolism	Metabolism of other amino acids	Metabolism
DK55	Late to PAO1	PA3570	mmsA	Methylmalonate-semialdehyde dehydrogenase [acylating]	P28810	0.000984015	1.75326	Metabolism (Energy production and conversion)	beta-Alanine metabolism	Metabolism of other amino acids	Metabolism
DK55	Late to PAO1	PA3582	glpK2	Glycerol kinase 2	Q51390	0.00873198	-1.56146	Metabolism (Energy production and conversion)	Glycerolipid metabolism	Lipid metabolism	Metabolism
DK03	Late to PAO1	PA3584	glpD	Glycerol-3-phosphate dehydrogenase	P52111	0.0135664	1.35198	Metabolism (Energy production and conversion)	Glycerophospholipid metabolism	Lipid metabolism	Metabolism
DK13	Early to PAO1	PA3584	glpD	Glycerol-3-phosphate dehydrogenase	P52111	0.0039093	1.57556	Metabolism (Energy production and conversion)	Glycerophospholipid metabolism	Lipid metabolism	Metabolism
DK13	Late to PAO1	PA3584	glpD	Glycerol-3-phosphate dehydrogenase	P52111	0.00593497	1.48779	Metabolism (Energy production and conversion)	Glycerophospholipid metabolism	Lipid metabolism	Metabolism
DK15	Early to PAO1	PA3584	glpD	Glycerol-3-phosphate dehydrogenase	P52111	0.0205604	1.27453	Metabolism (Energy production and conversion)	Glycerophospholipid metabolism	Lipid metabolism	Metabolism
DK15	Late to PAO1	PA3584	glpD	Glycerol-3-phosphate dehydrogenase	P52111	0.000239458	1.97442	Metabolism (Energy production and conversion)	Glycerophospholipid metabolism	Lipid metabolism	Metabolism
DK17	Late to Early	PA3584	glpD	Glycerol-3-phosphate dehydrogenase	P52111	0.00457048	-1.53565	Metabolism (Energy production and conversion)	Glycerophospholipid metabolism	Lipid metabolism	Metabolism
DK17	Early to PAO1	PA3584	glpD	Glycerol-3-phosphate dehydrogenase	P52111	0.0234426	1.24686	Metabolism (Energy production and conversion)	Glycerophospholipid metabolism	Lipid metabolism	Metabolism
DK36	Late to Early	PA3584	glpD	Glycerol-3-phosphate dehydrogenase	P52111	2.62205e-05	-2.25936	Metabolism (Energy production and conversion)	Glycerophospholipid metabolism	Lipid metabolism	Metabolism
DK36	Early to PAO1	PA3584	glpD	Glycerol-3-phosphate dehydrogenase	P52111	0.00012495	2.06983	Metabolism (Energy production and conversion)	Glycerophospholipid metabolism	Lipid metabolism	Metabolism
DK41	Early to PAO1	PA3584	glpD	Glycerol-3-phosphate dehydrogenase	P52111	0.00201276	1.68628	Metabolism (Energy production and conversion)	Glycerophospholipid metabolism	Lipid metabolism	Metabolism
DK41	Late to PAO1	PA3584	glpD	Glycerol-3-phosphate dehydrogenase	P52111	2.62205e-05	2.25779	Metabolism (Energy production and conversion)	Glycerophospholipid metabolism	Lipid metabolism	Metabolism
DK03	Late to PAO1	PA3629	adhC	S-(hydroxymethyl)glutathione dehydrogenase	Q9HY01	0.0308211	1.44614	Metabolism (Energy production and conversion)	Naphthalene degradation	Xenobiotics biodegradation and metabolism	Metabolism
DK15	Late to Early	PA3629	adhC	S-(hydroxymethyl)glutathione dehydrogenase	Q9HY01	0.0308211	1.42461	Metabolism (Energy production and conversion)	Naphthalene degradation	Xenobiotics biodegradation and metabolism	Metabolism
DK03	Late to Early	PA3723	PA3723	Probable FMN oxidoreductase	Q9HXR8	0.0257738	-1.26483	Metabolism (Energy production and conversion)
DK03	Early to PAO1	PA3723	PA3723	Probable FMN oxidoreductase	Q9HXR8	0.0115492	1.39787	Metabolism (Energy production and conversion)
DK12	Late to PAO1	PA3723	PA3723	Probable FMN oxidoreductase	Q9HXR8	0.0141469	1.36295	Metabolism (Energy production and conversion)
DK15	Late to Early	PA3723	PA3723	Probable FMN oxidoreductase	Q9HXR8	0.000129923	2.05541	Metabolism (Energy production and conversion)
DK15	Early to PAO1	PA3723	PA3723	Probable FMN oxidoreductase	Q9HXR8	0.00470275	-1.56309	Metabolism (Energy production and conversion)
DK17	Early to PAO1	PA3723	PA3723	Probable FMN oxidoreductase	Q9HXR8	0.0431456	1.16131	Metabolism (Energy production and conversion)
DK17	Late to PAO1	PA3723	PA3723	Probable FMN oxidoreductase	Q9HXR8	0.000429852	1.88872	Metabolism (Energy production and conversion)
DK55	Late to Early	PA3723	PA3723	Probable FMN oxidoreductase	Q9HXR8	0.0069883	1.4886	Metabolism (Energy production and conversion)
DK55	Late to PAO1	PA3723	PA3723	Probable FMN oxidoreductase	Q9HXR8	0.000350677	1.91801	Metabolism (Energy production and conversion)
DK03	Early to PAO1	PA3795	PA3795	Probable oxidoreductase	Q9HXK2	0.000142286	1.97543	Metabolism (Energy production and conversion)
DK03	Late to PAO1	PA3795	PA3795	Probable oxidoreductase	Q9HXK2	0.0189482	1.26566	Metabolism (Energy production and conversion)
DK12	Late to Early	PA3795	PA3795	Probable oxidoreductase	Q9HXK2	2.67149e-05	2.16416	Metabolism (Energy production and conversion)
DK12	Late to PAO1	PA3795	PA3795	Probable oxidoreductase	Q9HXK2	1.18172e-08	2.93463	Metabolism (Energy production and conversion)
DK13	Early to PAO1	PA3795	PA3795	Probable oxidoreductase	Q9HXK2	0.000341735	1.84957	Metabolism (Energy production and conversion)
DK17	Late to Early	PA3795	PA3795	Probable oxidoreductase	Q9HXK2	3.94411e-05	2.11517	Metabolism (Energy production and conversion)
DK17	Late to PAO1	PA3795	PA3795	Probable oxidoreductase	Q9HXK2	2.50711e-07	2.63101	Metabolism (Energy production and conversion)
DK36	Late to PAO1	PA3795	PA3795	Probable oxidoreductase	Q9HXK2	0.00142449	1.67448	Metabolism (Energy production and conversion)
DK55	Late to Early	PA3795	PA3795	Probable oxidoreductase	Q9HXK2	0.000187749	1.9293	Metabolism (Energy production and conversion)
DK55	Early to PAO1	PA3795	PA3795	Probable oxidoreductase	Q9HXK2	0.0051992	1.47824	Metabolism (Energy production and conversion)
DK55	Late to PAO1	PA3795	PA3795	Probable oxidoreductase	Q9HXK2	2.9287e-11	3.40754	Metabolism (Energy production and conversion)
DK03	Late to Early	PA3873	narJ	Respiratory nitrate reductase delta chain	G3XCY9	0.000869494	-2.0953	Metabolism (Energy production and conversion)	Two-component system	Signal transduction	Environmental Information Processing
DK03	Late to PAO1	PA3873	narJ	Respiratory nitrate reductase delta chain	G3XCY9	0.0129878	-1.57956	Metabolism (Energy production and conversion)	Two-component system	Signal transduction	Environmental Information Processing
DK15	Early to PAO1	PA3873	narJ	Respiratory nitrate reductase delta chain	G3XCY9	0.0306218	-1.39272	Metabolism (Energy production and conversion)	Two-component system	Signal transduction	Environmental Information Processing
DK03	Late to PAO1	PA3875	narG	Nitrate reductase	G3XCX1	0.00603477	1.65816	Metabolism (Energy production and conversion)	Two-component system	Signal transduction	Environmental Information Processing
DK03	Early to PAO1	PA4022	PA4022	Probable aldehyde dehydrogenase	Q9HX05	0.0360101	1.28411	Metabolism (Energy production and conversion)	Pyruvate metabolism	Carbohydrate metabolism	Metabolism
DK13	Late to Early	PA4022	PA4022	Probable aldehyde dehydrogenase	Q9HX05	0.0186137	-1.44062	Metabolism (Energy production and conversion)	Pyruvate metabolism	Carbohydrate metabolism	Metabolism
DK13	Late to PAO1	PA4022	PA4022	Probable aldehyde dehydrogenase	Q9HX05	0.0360101	-1.28022	Metabolism (Energy production and conversion)	Pyruvate metabolism	Carbohydrate metabolism	Metabolism
DK15	Late to Early	PA4356	xenB	Xenobiotic reductase	Q9HW45	3.38022e-07	-2.71527	Metabolism (Energy production and conversion)
DK15	Early to PAO1	PA4356	xenB	Xenobiotic reductase	Q9HW45	1.44789e-06	2.47676	Metabolism (Energy production and conversion)
DK15	Late to Early	PA4371	PA4371	Cytochrome c domain-containing protein	Q9HW31	4.15709e-06	-2.37516	Metabolism (Energy production and conversion)
DK15	Early to PAO1	PA4371	PA4371	Cytochrome c domain-containing protein	Q9HW31	5.74522e-05	2.11021	Metabolism (Energy production and conversion)
DK15	Late to PAO1	PA4538	ndh	NADH dehydrogenase	Q9HVN9	0.000930997	-2.02126	Metabolism (Energy production and conversion)	Oxidative phosphorylation	Energy metabolism	Metabolism
DK12	Late to PAO1	PA4771	lldD	L-lactate dehydrogenase	Q9HV37	0.0250321	-1.43303	Metabolism (Energy production and conversion)	Pyruvate metabolism	Carbohydrate metabolism	Metabolism
DK17	Late to PAO1	PA4771	lldD	L-lactate dehydrogenase	Q9HV37	0.0435519	-1.3304	Metabolism (Energy production and conversion)	Pyruvate metabolism	Carbohydrate metabolism	Metabolism
DK55	Late to Early	PA4771	lldD	L-lactate dehydrogenase	Q9HV37	0.0455973	-1.29268	Metabolism (Energy production and conversion)	Pyruvate metabolism	Carbohydrate metabolism	Metabolism
DK55	Late to PAO1	PA4771	lldD	L-lactate dehydrogenase	Q9HV37	0.00119565	-2.01673	Metabolism (Energy production and conversion)	Pyruvate metabolism	Carbohydrate metabolism	Metabolism
DK13	Late to PAO1	PA4772	PA4772	Probable ferredoxin	Q9HV36	0.000901987	-1.89099	Metabolism (Energy production and conversion)	Pyruvate metabolism	Carbohydrate metabolism	Metabolism
DK55	Late to PAO1	PA4772	PA4772	Probable ferredoxin	Q9HV36	0.041993	-1.23074	Metabolism (Energy production and conversion)	Pyruvate metabolism	Carbohydrate metabolism	Metabolism
DK12	Early to PAO1	PA4899	PA4899	Probable aldehyde dehydrogenase	Q9HUR4	0.0222171	-1.22571	Metabolism (Energy production and conversion)	Chloroalkane and chloroalkene degradation	Xenobiotics biodegradation and metabolism	Metabolism
DK12	Late to PAO1	PA4899	PA4899	Probable aldehyde dehydrogenase	Q9HUR4	0.000314573	-1.88105	Metabolism (Energy production and conversion)	Chloroalkane and chloroalkene degradation	Xenobiotics biodegradation and metabolism	Metabolism
DK13	Late to Early	PA4899	PA4899	Probable aldehyde dehydrogenase	Q9HUR4	5.78807e-05	2.10287	Metabolism (Energy production and conversion)	Chloroalkane and chloroalkene degradation	Xenobiotics biodegradation and metabolism	Metabolism
DK13	Late to PAO1	PA4899	PA4899	Probable aldehyde dehydrogenase	Q9HUR4	7.09877e-05	2.06884	Metabolism (Energy production and conversion)	Chloroalkane and chloroalkene degradation	Xenobiotics biodegradation and metabolism	Metabolism
DK17	Late to Early	PA4899	PA4899	Probable aldehyde dehydrogenase	Q9HUR4	0.0249297	-1.19407	Metabolism (Energy production and conversion)	Chloroalkane and chloroalkene degradation	Xenobiotics biodegradation and metabolism	Metabolism
DK17	Late to PAO1	PA4899	PA4899	Probable aldehyde dehydrogenase	Q9HUR4	0.0374265	-1.11343	Metabolism (Energy production and conversion)	Chloroalkane and chloroalkene degradation	Xenobiotics biodegradation and metabolism	Metabolism
DK41	Late to PAO1	PA4899	PA4899	Probable aldehyde dehydrogenase	Q9HUR4	0.0321605	-1.14426	Metabolism (Energy production and conversion)	Chloroalkane and chloroalkene degradation	Xenobiotics biodegradation and metabolism	Metabolism
DK55	Late to PAO1	PA5555	atpG	ATP synthase gamma chain	Q9HT19	0.00848987	-1.70046	Metabolism (Energy production and conversion)	Oxidative phosphorylation	Energy metabolism	Metabolism
DK55	Late to Early	PA0102	PA0102	Carbonic anhydrase	Q9I730	0.00554894	1.59073	Metabolism (Inorganic ions)	Nitrogen metabolism	Energy metabolism	Metabolism
DK55	Late to PAO1	PA0102	PA0102	Carbonic anhydrase	Q9I730	6.67444e-07	2.56182	Metabolism (Inorganic ions)	Nitrogen metabolism	Energy metabolism	Metabolism
DK55	Late to Early	PA0128	PA0128	Uncharacterized protein	Q9I704	7.14776e-05	-2.12477	Metabolism (Inorganic ions)
DK55	Late to PAO1	PA0128	PA0128	Uncharacterized protein	Q9I704	0.000138839	-2.03035	Metabolism (Inorganic ions)
DK03	Early to PAO1	PA0672	pigA	Heme oxygenase PigA	G3XCZ8	2.17422e-06	-2.46364	Metabolism (Inorganic ions)	Porphyrin metabolism	Metabolism of cofactors and vitamins	Metabolism
DK03	Late to PAO1	PA0672	pigA	Heme oxygenase PigA	G3XCZ8	3.83244e-06	-2.40365	Metabolism (Inorganic ions)	Porphyrin metabolism	Metabolism of cofactors and vitamins	Metabolism
DK12	Late to PAO1	PA0672	pigA	Heme oxygenase PigA	G3XCZ8	0.0356435	-1.13904	Metabolism (Inorganic ions)	Porphyrin metabolism	Metabolism of cofactors and vitamins	Metabolism
DK36	Late to Early	PA0672	pigA	Heme oxygenase PigA	G3XCZ8	0.0160269	-1.2911	Metabolism (Inorganic ions)	Porphyrin metabolism	Metabolism of cofactors and vitamins	Metabolism
DK36	Late to PAO1	PA0672	pigA	Heme oxygenase PigA	G3XCZ8	0.0013657	-1.70467	Metabolism (Inorganic ions)	Porphyrin metabolism	Metabolism of cofactors and vitamins	Metabolism
DK41	Early to PAO1	PA0672	pigA	Heme oxygenase PigA	G3XCZ8	0.0141737	-1.31279	Metabolism (Inorganic ions)	Porphyrin metabolism	Metabolism of cofactors and vitamins	Metabolism
DK55	Late to Early	PA0672	pigA	Heme oxygenase PigA	G3XCZ8	0.0494844	1.07372	Metabolism (Inorganic ions)	Porphyrin metabolism	Metabolism of cofactors and vitamins	Metabolism
DK03	Late to PAO1	PA0781	PA0781	Uncharacterized protein	Q9I5F7	0.00488984	-1.48647	Metabolism (Inorganic ions)
DK12	Late to Early	PA0781	PA0781	Uncharacterized protein	Q9I5F7	0.00738668	-1.42145	Metabolism (Inorganic ions)
DK12	Late to PAO1	PA0781	PA0781	Uncharacterized protein	Q9I5F7	0.000309446	-1.86891	Metabolism (Inorganic ions)
DK13	Late to Early	PA0781	PA0781	Uncharacterized protein	Q9I5F7	1.45637e-07	2.66366	Metabolism (Inorganic ions)
DK13	Late to PAO1	PA0781	PA0781	Uncharacterized protein	Q9I5F7	0.000268433	1.89821	Metabolism (Inorganic ions)
DK15	Late to Early	PA0781	PA0781	Uncharacterized protein	Q9I5F7	1.1362e-05	-2.26358	Metabolism (Inorganic ions)
DK15	Early to PAO1	PA0781	PA0781	Uncharacterized protein	Q9I5F7	0.0286858	1.19377	Metabolism (Inorganic ions)
DK36	Late to Early	PA0781	PA0781	Uncharacterized protein	Q9I5F7	0.00123526	-1.6941	Metabolism (Inorganic ions)
DK36	Late to PAO1	PA0781	PA0781	Uncharacterized protein	Q9I5F7	0.00139455	-1.67549	Metabolism (Inorganic ions)
DK03	Late to Early	PA0913	mgtE	Magnesium transporter MgtE	Q9I544	3.35814e-06	-2.38745	Metabolism (Inorganic ions)
DK03	Late to PAO1	PA0913	mgtE	Magnesium transporter MgtE	Q9I544	9.12329e-06	-2.28361	Metabolism (Inorganic ions)
DK15	Early to PAO1	PA0913	mgtE	Magnesium transporter MgtE	Q9I544	0.0229207	1.36114	Metabolism (Inorganic ions)
DK03	Early to PAO1	PA0931	pirA	Ferric enterobactin receptor PirA	Q9I527	0.0328781	-1.30862	Metabolism (Inorganic ions)	Two-component system	Signal transduction	Environmental Information Processing
DK03	Late to PAO1	PA0931	pirA	Ferric enterobactin receptor PirA	Q9I527	0.00347723	-1.73717	Metabolism (Inorganic ions)	Two-component system	Signal transduction	Environmental Information Processing
DK17	Late to PAO1	PA0931	pirA	Ferric enterobactin receptor PirA	Q9I527	0.0424886	-1.24447	Metabolism (Inorganic ions)	Two-component system	Signal transduction	Environmental Information Processing
[truncated: 2,109 more rows]

## Sheet: Raw data
Checked	Protein FDR Confidence: Combined	Master	Accession	Description	Exp. q-value: Combined	Sum PEP Score	Coverage [%]	# Peptides	# PSMs	# Unique Peptides	# AAs	MW [kDa]	calc. pI	Score Sequest HT: Sequest HT	# Peptides (by Search Engine): Sequest HT	# Protein Pathway Groups	Abundances (Normalized): DK03 Late_3	Abundances (Normalized): DK03 Late_4	Abundances (Normalized): DK03 Late_5	Abundances (Normalized): DK03 Late_2	Abundances (Normalized): DK15 Early_5	Abundances (Normalized): DK03 Late_1	Abundances (Normalized): DK15 Early_3	Abundances (Normalized): DK15 Early_4	Abundances (Normalized): DK13 Late_1	Abundances (Normalized): DK15 Early_2	Abundances (Normalized): DK41 Late_5	Abundances (Normalized): DK15 Early_1	Abundances (Normalized): PAO1 Control_1	Abundances (Normalized): DK41 Late_3	Abundances (Normalized): DK12 Early_3	Abundances (Normalized): DK41 Late_2	Abundances (Normalized): DK41 Early_3	Abundances (Normalized): PAO1 Control_5	Abundances (Normalized): DK12 Early_5	Abundances (Normalized): DK36 Early_1	Abundances (Normalized): DK55 Early_3	Abundances (Normalized): DK12 Late_3	Abundances (Normalized): DK13 Early_5	Abundances (Normalized): DK36 Early_2	Abundances (Normalized): DK15 Late_2	Abundances (Normalized): DK13 Late_2	Abundances (Normalized): DK36 Early_3	Abundances (Normalized): DK41 Late_4	Abundances (Normalized): DK12 Early_1	Abundances (Normalized): DK15 Late_5	Abundances (Normalized): DK12 Early_2	Abundances (Normalized): DK55 Early_1	Abundances (Normalized): DK13 Late_3
FALSE	High	Master Protein	Q9HWC9	DNA-directed RNA polymerase subunit beta' OS=Pseudomonas aeruginosa (strain ATCC 15692 / DSM 22644 / CIP 104116 / JCM 14847 / LMG 12228 / 1C / PRS 101 / PAO1) OX=208964 GN=rpoC PE=3 SV=1	0	1365	82	139	15627	139	1399	154.3	7.09	20614.4	139	0	1208141885	1174815462	1192648135	1228087163	1179255864	1220405487	1110621454	1170351755	9.17589e+08	1189014626	1192351026	1115850331	1200846714	1220476359	1223142034	1215252117	1172170260	1161005840	1215392788	1226054178	1198442731	8.74825e+08	1008517771	1229821889	1162738270	933808619	1257508707	1173806066	1148529778	1161571031	1243445012	1203948344	9.49442e+08
FALSE	High	Master Protein	Q51561	DNA-directed RNA polymerase subunit beta OS=Pseudomonas aeruginosa (strain ATCC 15692 / DSM 22644 / CIP 104116 / JCM 14847 / LMG 12228 / 1C / PRS 101 / PAO1) OX=208964 GN=rpoB PE=3 SV=2	0	1198.4	85	139	15791	139	1357	150.7	5.85	17679.3	139	0	1145027520	1177582599	1166237956	1190439831	1145693210	1155210274	1079401744	1080301517	8.54768e+08	1130856062	1107871491	1084204999	1200473169	1106504616	1216687767	1111808324	1169679936	1132656579	1212398993	1200995953	1185554712	8.45938e+08	9.49784e+08	1257058526	1081549110	8.48372e+08	1234121840	1116302968	1136380869	1080885398	1228341677	1118063395	8.51974e+08
FALSE	High	Master Protein	P30718	60 kDa chaperonin OS=Pseudomonas aeruginosa (strain ATCC 15692 / DSM 22644 / CIP 104116 / JCM 14847 / LMG 12228 / 1C / PRS 101 / PAO1) OX=208964 GN=groL PE=1 SV=3	0	1099.4	96	84	33706	84	547	57.1	5.14	34707.3	84	0	5115338626	4993828299	4906599169	5028359592	6473634942	5254856104	6727870411	6373782909	5962166064	6217376440	4014482526	6666559362	4872388371	4029897899	6177075900	4287236415	5049747108	4872173426	6283053309	5728911467	4472490638	7900104343	6670023808	5345684089	6779569476	6043248493	5766335983	4323863847	6641921075	7091407559	6108898672	5170481118	5346231912
FALSE	High	Master Protein	Q9HWD2	Elongation factor G 1 OS=Pseudomonas aeruginosa (strain ATCC 15692 / DSM 22644 / CIP 104116 / JCM 14847 / LMG 12228 / 1C / PRS 101 / PAO1) OX=208964 GN=fusA PE=1 SV=1	0	1021.33	92	94	23440	81	706	77.7	5.16	21637.3	94	0	1014730408	1044884687	9.39778e+08	1061719244	1782576087	1007536249	1794302305	1853396049	1812569822	1903273455	2248926229	1830831206	1901267578	2247893683	1907189740	2223261002	2094025958	1882361569	1880496118	1988650135	2127520810	1329499707	1734910461	1989389391	1518375277	1880749717	2031044388	2292664736	1758518302	1512588562	1881503266	2123371835	1849035138
FALSE	High	Master Protein	Q9I3C5	Chaperone protein HtpG OS=Pseudomonas aeruginosa (strain ATCC 15692 / DSM 22644 / CIP 104116 / JCM 14847 / LMG 12228 / 1C / PRS 101 / PAO1) OX=208964 GN=htpG PE=3 SV=1	0	846.606	87	82	10245	82	634	71.6	5.25	13655.8	82	0	7.30672e+08	7.88491e+08	8.08234e+08	7.57663e+08	8.60574e+08	7.94393e+08	9.08733e+08	8.18997e+08	627756617	7.99329e+08	5.46605e+08	8.85246e+08	6.99744e+08	4.97597e+08	8.33531e+08	541199203	6.36131e+08	7.23929e+08	8.68535e+08	9.61879e+08	6.54294e+08	1137471173	7.77946e+08	1000155758	9.01705e+08	6.50766e+08	9.5531e+08	5.62867e+08	8.97892e+08	9.32771e+08	8.36935e+08	6.56527e+08	6.26631e+08
FALSE	High	Master Protein	Q59637	Pyruvate dehydrogenase E1 component OS=Pseudomonas aeruginosa (strain ATCC 15692 / DSM 22644 / CIP 104116 / JCM 14847 / LMG 12228 / 1C / PRS 101 / PAO1) OX=208964 GN=aceE PE=3 SV=2	0	821.454	77	100	8586	100	882	99.5	5.82	9775.42	100	0	4.72682e+08	476158465	4.58652e+08	4.51952e+08	5.96954e+08	4.99719e+08	6.48932e+08	5.59605e+08	4.34727e+08	607803295	4.36961e+08	6.41945e+08	505604078	4.58002e+08	5.29237e+08	4.64977e+08	4.91794e+08	5.02889e+08	5.81998e+08	5.48026e+08	5.30295e+08	1772493689	4.19354e+08	5.82121e+08	4.95149e+08	4.01631e+08	5.60968e+08	4.03676e+08	5.40719e+08	5.20406e+08	5.67395e+08	4.82966e+08	4.13123e+08
FALSE	High	Master Protein	Q9HZE0	NAD-specific glutamate dehydrogenase OS=Pseudomonas aeruginosa (strain ATCC 15692 / DSM 22644 / CIP 104116 / JCM 14847 / LMG 12228 / 1C / PRS 101 / PAO1) OX=208964 GN=gdhB PE=1 SV=1	0	809.131	66	106	8185	106	1620	182.5	6.23	7919.23	106	0	173981664	1.70282e+08	1.76356e+08	1.81294e+08	1.81832e+08	173951536	1.78245e+08	2.03541e+08	2.26481e+08	223821377	9.60122e+07	1.63885e+08	2.43462e+08	1.12825e+08	2.3671e+08	117844400	1.9033e+08	2.28593e+08	2.35855e+08	1.78469e+08	2.12987e+08	319883562	1.99217e+08	248484431	2.91449e+08	2.30799e+08	2.18685e+08	1.1199e+08	2.40344e+08	2.92802e+08	247947080	1.83961e+08	2.09738e+08
FALSE	High	Master Protein	Q9HV43	Chaperone protein DnaK OS=Pseudomonas aeruginosa (strain ATCC 15692 / DSM 22644 / CIP 104116 / JCM 14847 / LMG 12228 / 1C / PRS 101 / PAO1) OX=208964 GN=dnaK PE=3 SV=1	0	806.935	85	73	12046	73	637	68.4	4.92	16178.4	73	0	1106714823	1156480641	1124324796	1124912852	1587030814	1148867670	1624113308	1579028330	9.51274e+08	1546204928	932312913	1674599526	1204360827	9.34657e+08	1486798283	944388724	1116747105	1288867008	1560598001	1734088679	1214110585	1633876833	1449063747	1604894566	1547296095	1000880255	1744203771	999502222	1574241117	1607194723	1509519601	1362627954	9.90323e+08
FALSE	High	Master Protein	Q9I157	PvdL OS=Pseudomonas aeruginosa (strain ATCC 15692 / DSM 22644 / CIP 104116 / JCM 14847 / LMG 12228 / 1C / PRS 101 / PAO1) OX=208964 GN=pvdL PE=4 SV=1	0	768.567	47	147	3713	143	4342	480	5.45	2537.74	147	0	342365979	3.68545e+08	3.71039e+08	3.7468e+08	5.23797e+08	3.56028e+08	5.03935e+08	4.73471e+08	4.19985e+08	5.02034e+08	3.66462e+08	5.07207e+08	4.58307e+08	3.88569e+08	4.74524e+08	3.75197e+08	3.64716e+08	4.40669e+08	4.73204e+08	4.75449e+08	3.23679e+08	5.66167e+08	5.25126e+08	444577048	5.07538e+08	4.41041e+08	4.61159e+08	4.23276e+08	520924249	5.1691e+08	4.65298e+08	3.61083e+08	4.14238e+08
FALSE	High	Master Protein	Q9I5F6	Bifunctional protein PutA OS=Pseudomonas aeruginosa (strain ATCC 15692 / DSM 22644 / CIP 104116 / JCM 14847 / LMG 12228 / 1C / PRS 101 / PAO1) OX=208964 GN=putA PE=3 SV=1	0	768.334	79	95	8631	95	1060	115.6	6.15	11297.6	95	0	1.22758e+08	1.14006e+08	121736242	1.21819e+08	6.24063e+08	1.28726e+08	6.14367e+08	6.25805e+08	1.77325e+08	6.21758e+08	3.12611e+08	6.30999e+08	6.66412e+08	3.2625e+08	5.53849e+08	3.21882e+08	4.91893e+08	7.19462e+08	5.70609e+08	5.22598e+08	6.35058e+08	1292270070	5.43331e+08	512654320	2.88936e+08	1.49938e+08	498704194	2.78048e+08	5.39547e+08	328765863	5.71419e+08	6.00944e+08	1.72351e+08
FALSE	High	Master Protein	Q9HV55	Translation initiation factor IF-2 OS=Pseudomonas aeruginosa (strain ATCC 15692 / DSM 22644 / CIP 104116 / JCM 14847 / LMG 12228 / 1C / PRS 101 / PAO1) OX=208964 GN=infB PE=3 SV=1	0	718.809	80	79	7034	79	840	90.9	6.13	10076.4	79	0	3.19725e+08	3.27587e+08	3.04123e+08	3.17409e+08	366158375	3.0775e+08	3.75108e+08	3.94507e+08	304527972	3.47082e+08	5.71477e+08	3.50911e+08	3.48207e+08	5.52009e+08	3.48676e+08	5.42988e+08	4.16093e+08	3.28804e+08	3.39491e+08	3.56578e+08	3.46109e+08	3.10956e+08	3.6338e+08	3.72846e+08	2.58343e+08	3.08769e+08	3.62178e+08	5.57093e+08	3.67801e+08	2.58474e+08	3.56239e+08	3.52933e+08	2.99983e+08
FALSE	High	Master Protein	P09591	Elongation factor Tu OS=Pseudomonas aeruginosa (strain ATCC 15692 / DSM 22644 / CIP 104116 / JCM 14847 / LMG 12228 / 1C / PRS 101 / PAO1) OX=208964 GN=tufA PE=1 SV=2	0	695.463	96	52	29190	52	397	43.3	5.38	28711	52	0	6669346016	7107018383	6959261180	6547323263	6290859243	6437774144	6905648754	6513046115	8175087522	6432544374	6858690458	6306468850	6702555731	6843120017	6466421187	6778766916	7111490687	6915860832	6680971849	7055571177	7062051371	6164084423	7308410827	6822991113	5845625772	8067353672	6260736984	6572604978	6999577462	5776706287	6267803557	7952284046	7531491229
FALSE	High	Master Protein	Q9I4I1	Ribonucleoside-diphosphate reductase OS=Pseudomonas aeruginosa (strain ATCC 15692 / DSM 22644 / CIP 104116 / JCM 14847 / LMG 12228 / 1C / PRS 101 / PAO1) OX=208964 GN=nrdA PE=1 SV=1	0	659.489	75	73	6591	73	963	107	5.9	8999.43	73	0	2.3655e+08	2.49516e+08	235967587	2.50396e+08	4.47301e+08	2.57674e+08	4.8961e+08	4.04112e+08	1.85155e+08	4.22138e+08	2.83777e+08	4.57528e+08	4.06991e+08	3.1092e+08	3.49369e+08	3.4533e+08	3.36604e+08	4.60634e+08	3.58538e+08	4.55175e+08	4.14334e+08	1.96142e+08	2.93261e+08	4.53168e+08	4.01709e+08	1.77855e+08	4.489e+08	2.64743e+08	3.51636e+08	3.88571e+08	3.61245e+08	3.78386e+08	1.73644e+08
FALSE	High	Master Protein	P38100	Carbamoyl-phosphate synthase large chain OS=Pseudomonas aeruginosa (strain ATCC 15692 / DSM 22644 / CIP 104116 / JCM 14847 / LMG 12228 / 1C / PRS 101 / PAO1) OX=208964 GN=carB PE=3 SV=3	0	637.481	78	80	6237	80	1073	117.3	5.15	7401.2	80	0	2.31773e+08	2.27109e+08	2.10767e+08	2.25983e+08	2.87629e+08	2.26379e+08	2.90556e+08	3.11375e+08	1.69626e+08	304053526	1.82522e+08	2.9365e+08	2.6452e+08	1.7778e+08	2.58751e+08	1.81457e+08	3.28043e+08	2.6413e+08	2.52693e+08	2.65182e+08	2.85532e+08	1.16287e+08	2.41875e+08	2.65433e+08	2.1362e+08	1.6471e+08	2.64596e+08	1.81659e+08	2.38208e+08	2.16094e+08	2.64133e+08	2.98221e+08	1.74186e+08
FALSE	High	Master Protein	Q9HVN5	Chaperone protein ClpB OS=Pseudomonas aeruginosa (strain ATCC 15692 / DSM 22644 / CIP 104116 / JCM 14847 / LMG 12228 / 1C / PRS 101 / PAO1) OX=208964 GN=clpB PE=3 SV=1	0	616.711	75	81	6334	75	854	94.9	5.48	6495.77	81	0	2.17215e+08	2.38757e+08	2.20401e+08	2.32678e+08	2.66308e+08	2.33327e+08	2.67619e+08	2.41446e+08	1.54932e+08	2.54273e+08	1.51062e+08	2.80734e+08	1.78697e+08	1.46295e+08	2.17793e+08	1.54927e+08	1.83667e+08	1.84172e+08	2.31987e+08	2.6372e+08	1.59603e+08	3.47066e+08	2.01032e+08	2.55964e+08	2.68259e+08	1.61271e+08	2.51281e+08	1.58251e+08	2.28276e+08	2.73201e+08	2.1481e+08	1.77585e+08	1.50749e+08
FALSE	High	Master Protein	Q9HZ71	30S ribosomal protein S1 OS=Pseudomonas aeruginosa (strain ATCC 15692 / DSM 22644 / CIP 104116 / JCM 14847 / LMG 12228 / 1C / PRS 101 / PAO1) OX=208964 GN=rpsA PE=3 SV=1	0	611.291	91	64	10530	64	559	61.8	4.93	13620.4	64	0	1456491071	1678478435	1547462431	1533855658	1570309828	1445771947	1434204686	1494997167	8.47039e+08	1542014712	1560225681	1391885245	1418708780	1469005313	1547335631	1515959672	1443237595	1251725666	1529446668	1328643369	1500478406	1033355374	1461286690	1572285900	1252805216	8.87753e+08	1352020348	1484237480	1522065277	1029615292	1548727645	1493674481	8.53825e+08
FALSE	High	Master Protein	Q9I2V5	Aconitate hydratase B OS=Pseudomonas aeruginosa (strain ATCC 15692 / DSM 22644 / CIP 104116 / JCM 14847 / LMG 12228 / 1C / PRS 101 / PAO1) OX=208964 GN=acnB PE=3 SV=1	0	607.999	78	73	7813	73	869	93.6	5.38	8251.72	73	0	1205313469	1241632853	1185610599	1178624502	1030425224	1156632559	1057508803	1037718861	8.95845e+08	1043294416	8.31866e+08	1009509610	1056558086	8.70594e+08	1183468352	9.36538e+08	1324681580	1035896655	1109715669	1118955798	1172033555	872565169	1086948918	1164173998	9.86964e+08	1095448457	1104260194	8.49748e+08	1176415681	9.6887e+08	1174700858	1239191462	8.43251e+08
FALSE	High	Master Protein	Q9I742	AAA+ ATPase ClpV1 OS=Pseudomonas aeruginosa (strain ATCC 15692 / DSM 22644 / CIP 104116 / JCM 14847 / LMG 12228 / 1C / PRS 101 / PAO1) OX=208964 GN=clpV1 PE=1 SV=1	0	599.695	78	73	3206	71	902	98.7	5.58	3355.34	73	0	1.46532e+07	1.53683e+07	2.04918e+07	1.64701e+07	3.5268e+07	1.59039e+07	2.65761e+07	3.17466e+07	4.19855e+07	3.80035e+07	2.05015e+07	3.24118e+07	5.77599e+07	1.80529e+07	1.72343e+07	1.80635e+07	1.44508e+07	5.13604e+07	1.94244e+07	1.29589e+08	9.88883e+07	1.9965e+08	2.10028e+07	134072564	3.56295e+07	4.79588e+07	1.36542e+08	1.81429e+07	1.71209e+07	4.34055e+07	1.71648e+07	8.55807e+07	44774602
FALSE	High	Master Protein	Q9HUD3	Malic enzyme OS=Pseudomonas aeruginosa (strain ATCC 15692 / DSM 22644 / CIP 104116 / JCM 14847 / LMG 12228 / 1C / PRS 101 / PAO1) OX=208964 GN=PA5046 PE=3 SV=1	0	588.403	91	48	6785	48	422	45.4	5.19	9739.31	48	0	6.39097e+08	6.72109e+08	6.27853e+08	6.83633e+08	6.95017e+08	6.32377e+08	7.49374e+08	7.13838e+08	4.2216e+08	7.14202e+08	375104234	7.70837e+08	6.95439e+08	3.47598e+08	5.87872e+08	4.17071e+08	4.54985e+08	7.05439e+08	6.05082e+08	5.88667e+08	610308500	6.19956e+08	6.87411e+08	5.99584e+08	5.78228e+08	3.98213e+08	5.76355e+08	3.6653e+08	5.92372e+08	5.63174e+08	5.87202e+08	6.42074e+08	4.0786e+08
FALSE	High	Master Protein	Q9HV59	Polyribonucleotide nucleotidyltransferase OS=Pseudomonas aeruginosa (strain ATCC 15692 / DSM 22644 / CIP 104116 / JCM 14847 / LMG 12228 / 1C / PRS 101 / PAO1) OX=208964 GN=pnp PE=3 SV=1	0	583.161	78	63	8455	63	701	75.4	5.19	10129.2	63	0	4.71452e+08	4.9716e+08	4.66304e+08	4.97535e+08	4.95333e+08	4.74472e+08	478491370	4.90678e+08	4.92494e+08	5.05056e+08	593769487	5.18316e+08	5.13419e+08	5.69177e+08	5.01363e+08	5.65947e+08	5.42438e+08	4.84226e+08	4.99026e+08	436759563	4.87277e+08	4.44443e+08	4.00227e+08	4.73532e+08	4.86793e+08	5.25055e+08	5.05372e+08	5.87066e+08	5.0372e+08	4.99786e+08	5.05824e+08	4.65133e+08	4.96574e+08
FALSE	High	Master Protein	Q9I179	Probable non-ribosomal peptide synthetase OS=Pseudomonas aeruginosa (strain ATCC 15692 / DSM 22644 / CIP 104116 / JCM 14847 / LMG 12228 / 1C / PRS 101 / PAO1) OX=208964 GN=PA2402 PE=4 SV=1	0	556.399	35	117	1455	97	5149	568.8	5.4	1021.93	117	0	1.13173e+08	1.19491e+08	130703198	9.83673e+07	153832886	1.09691e+08	1.54198e+08	1.44479e+08	8.66018e+07	1.48609e+08	9.93639e+07	1.37539e+08	1.54759e+08	9.71509e+07	1.2197e+08	1.02466e+08	9.5315e+07	1.55386e+08	1.31001e+08	1.34531e+08	9.80514e+07	1.25861e+08	1.1682e+08	1.48729e+08	1.29458e+08	8.18554e+07	148062549	1.07764e+08	1.34059e+08	1.28486e+08	1.1547e+08	1.10635e+08	8.22963e+07
FALSE	High	Master Protein	Q9I0L4	Isocitrate dehydrogenase [NADP] OS=Pseudomonas aeruginosa (strain ATCC 15692 / DSM 22644 / CIP 104116 / JCM 14847 / LMG 12228 / 1C / PRS 101 / PAO1) OX=208964 GN=idh PE=1 SV=1	0	552.96	86	64	6963	64	741	81.6	6.19	6995.75	64	0	7.98536e+08	8.60188e+08	7.4876e+08	8.20783e+08	3.71315e+08	8.61645e+08	3.62133e+08	351056210	3.55073e+08	3.70543e+08	4.68913e+08	3.62287e+08	3.89808e+08	5.42064e+08	4.1958e+08	4.6765e+08	3.79021e+08	3.53353e+08	414651961	3.43242e+08	3.87387e+08	369252029	2.71677e+08	350204518	3.69584e+08	4.01445e+08	3.4325e+08	5.26942e+08	3.8821e+08	3.93149e+08	4.08358e+08	3.89282e+08	4.03707e+08
FALSE	High	Master Protein	Q9I3D3	Oxoglutarate dehydrogenase (succinyl-transferring) OS=Pseudomonas aeruginosa (strain ATCC 15692 / DSM 22644 / CIP 104116 / JCM 14847 / LMG 12228 / 1C / PRS 101 / PAO1) OX=208964 GN=sucA PE=3 SV=1	0	552.246	75	65	5425	65	943	105.8	6.55	5773.34	65	0	1.27025e+08	1.27343e+08	1.32434e+08	1.30118e+08	1.44573e+08	1.35851e+08	1.33883e+08	1.35304e+08	1.08722e+08	1.62328e+08	1.46136e+08	1.29566e+08	1.79861e+08	1.66956e+08	1.736e+08	1.31675e+08	1.55942e+08	1.60989e+08	1.68488e+08	1.76069e+08	2.31852e+08	1.57754e+08	1.10576e+08	1.98018e+08	1.35087e+08	9.85601e+07	1.88595e+08	1.3592e+08	1.50151e+08	1.32152e+08	1.853e+08	1.92228e+08	1.11825e+08
FALSE	High	Master Protein	Q9HZM8	Ribonuclease E OS=Pseudomonas aeruginosa (strain ATCC 15692 / DSM 22644 / CIP 104116 / JCM 14847 / LMG 12228 / 1C / PRS 101 / PAO1) OX=208964 GN=rne PE=1 SV=1	0	507.689	54	50	5446	50	1057	117.4	4.94	8800.09	50	0	1.77263e+08	1.84995e+08	1.70669e+08	1.77358e+08	2.68783e+08	1.79229e+08	2.60503e+08	252549134	2.32593e+08	2.539e+08	3.30417e+08	255942893	2.60642e+08	3.1372e+08	2.46973e+08	3.1623e+08	2.43897e+08	2.27192e+08	2.37575e+08	192889708	2.38662e+08	3.4827e+08	2.19433e+08	2.07498e+08	2.53588e+08	2.44444e+08	2.00434e+08	3.35537e+08	2.54503e+08	246330219	2.3986e+08	2.51155e+08	2.34975e+08
FALSE	High	Master Protein	Q9I2U2	Trigger factor OS=Pseudomonas aeruginosa (strain ATCC 15692 / DSM 22644 / CIP 104116 / JCM 14847 / LMG 12228 / 1C / PRS 101 / PAO1) OX=208964 GN=tig PE=3 SV=1	0	507.148	91	52	7463	52	436	48.6	4.87	7645.16	52	0	1158225343	1195004519	1085593483	1178616894	9.23664e+08	1119772188	9.15713e+08	9.1888e+08	6.13908e+08	8.95007e+08	8.06254e+08	941312817	9.00799e+08	8.09545e+08	1015724740	7.94701e+08	933926091	8.76212e+08	1011363269	1066544936	9.44917e+08	7.62517e+08	903922591	1051412671	8.04634e+08	6.35192e+08	1043204612	7.95554e+08	1006101677	8.14741e+08	9.97054e+08	1038342597	6.25384e+08
FALSE	High	Master Protein	P11759	GDP-mannose 6-dehydrogenase OS=Pseudomonas aeruginosa (strain ATCC 15692 / DSM 22644 / CIP 104116 / JCM 14847 / LMG 12228 / 1C / PRS 101 / PAO1) OX=208964 GN=algD PE=1 SV=2	0	507.006	82	51	1189	51	436	47.6	5.66	1347.92	51	0	5.55667e+06	5.13712e+06	3.44882e+06	3.93891e+06	580176	4.91931e+06	4.59692e+06	715572	1.26322e+06	1.00698e+06	322557	1.96736e+06	4.69953e+06	840458	4.62421e+06	5.64381e+06	4.68315e+06	788783	4.98678e+06	912393	3.98229e+06	680069	4.19236e+06	5.11124e+06	2471553370	4.92504e+06	6.33313e+06	525661	4.472e+06	2303223622	5.83321e+06	933222	3.36209e+06
FALSE	High	Master Protein	Q9HXN2	Phosphoribosylformylglycinamidine synthase OS=Pseudomonas aeruginosa (strain ATCC 15692 / DSM 22644 / CIP 104116 / JCM 14847 / LMG 12228 / 1C / PRS 101 / PAO1) OX=208964 GN=purL PE=3 SV=1	0	506.09	59	64	5032	64	1298	140.6	5.19	5861.79	64	0	1.14202e+08	1.13621e+08	1.07509e+08	1.14998e+08	1.27201e+08	1.23998e+08	125177451	1.39865e+08	8.50374e+07	1.34629e+08	1.40161e+08	1.25896e+08	1.29514e+08	147169634	1.3524e+08	1.39543e+08	1.4381e+08	1.267e+08	1.31216e+08	1.23126e+08	1.35772e+08	7.21574e+07	1.01927e+08	1.28378e+08	1.31166e+08	8.22967e+07	1.3255e+08	1.4409e+08	1.20993e+08	1.34095e+08	1.42988e+08	1.34253e+08	8.85335e+07
FALSE	High	Master Protein	Q9HT20	ATP synthase subunit beta OS=Pseudomonas aeruginosa (strain ATCC 15692 / DSM 22644 / CIP 104116 / JCM 14847 / LMG 12228 / 1C / PRS 101 / PAO1) OX=208964 GN=atpD PE=3 SV=1	0	502.939	96	50	6524	50	458	49.5	5.11	8171.31	50	0	407574097	4.16572e+08	3.77008e+08	3.8876e+08	477375518	4.16389e+08	3.94248e+08	4.07691e+08	1.48981e+08	4.18385e+08	8.61529e+08	4.22185e+08	574392574	8.926e+08	5.97847e+08	8.09034e+08	6.56071e+08	4.74734e+08	572300997	4.70676e+08	4.66707e+08	2.55841e+08	4.04833e+08	4.9587e+08	4.67871e+08	1.44246e+08	5.17568e+08	8.87985e+08	5.53901e+08	4.83748e+08	5.81517e+08	4.45758e+08	1.46279e+08
FALSE	High	Master Protein	Q9HYR8	Probable non-ribosomal peptide synthetase OS=Pseudomonas aeruginosa (strain ATCC 15692 / DSM 22644 / CIP 104116 / JCM 14847 / LMG 12228 / 1C / PRS 101 / PAO1) OX=208964 GN=PA3327 PE=4 SV=1	0	491.762	46	88	1096	88	2352	259.2	5.72	845.58	88	0	2.08412e+07	1.60604e+07	2.34867e+07	1.99834e+07	1.28736e+07	1.7723e+07	1.48706e+07	1.28636e+07	7.15186e+07	1.33716e+07	1.92786e+07	1.02009e+07	1.66867e+07	2.07839e+07	7.36619e+06	1.62273e+07	9.4056e+06	1.63946e+07	8.29358e+06	1.36134e+07	9.39656e+06	9.45351e+06	1.55808e+07	1.7034e+07	9.22122e+06	6.74921e+07	1.56732e+07	2.43836e+07	8.63983e+06	9.51836e+06	7.68037e+06	7.71996e+06	8.10194e+07
FALSE	High	Master Protein	Q9HWK6	Lysyl endopeptidase OS=Pseudomonas aeruginosa (strain ATCC 15692 / DSM 22644 / CIP 104116 / JCM 14847 / LMG 12228 / 1C / PRS 101 / PAO1) OX=208964 GN=prpL PE=1 SV=1	0	490.031	59	28	35898	28	462	48.2	6.95	39511.7	28	0	7833759316	6377137574	8701055455	6867642742	6419037089	7745308057	6422251395	7140449588	7960404177	7164271555	6089785850	6099051572	6028500321	6069989116	5530715154	5611889454	4746931398	6124796251	5366507802	5419519263	8111180400	6479986767	6564386043	5299637509	5773271509	6852623286	5011519290	4864347677	4951880842	5411660262	5448819523	6432834308	8734728932
FALSE	High	Master Protein	P07874	Alginate biosynthesis protein AlgA OS=Pseudomonas aeruginosa (strain ATCC 15692 / DSM 22644 / CIP 104116 / JCM 14847 / LMG 12228 / 1C / PRS 101 / PAO1) OX=208964 GN=algA PE=1 SV=3	0	488.046	95	42	843	42	481	53.1	5.68	1158.5	42	0	478480	2.89625e+06	2.04849e+06	2.44985e+06	1.89956e+06	1.99031e+06	1.88672e+06	1.7503e+06	1.35049e+06	1.58221e+06	2.92367e+06	2.54175e+06	1.76776e+06	3.37215e+06	1.58204e+06	3.14564e+06	2.70398e+06	417135	2.18147e+06	8.13128e+06	2.25672e+06	1.61777e+06	1.72809e+06	9.58626e+06	8.07328e+08	2.621e+06	8.59204e+06	2.08676e+06	1.83078e+06	7.26525e+08	1.91942e+06	1.08812e+07	1.95437e+06
FALSE	High	Master Protein	Q9I2W9	Phosphoenolpyruvate synthase OS=Pseudomonas aeruginosa (strain ATCC 15692 / DSM 22644 / CIP 104116 / JCM 14847 / LMG 12228 / 1C / PRS 101 / PAO1) OX=208964 GN=ppsA PE=3 SV=1	0	470.757	73	60	5711	60	791	85.8	5.16	5512.55	60	0	2.15692e+08	2.02085e+08	2.11802e+08	2.19069e+08	2.19845e+08	2.13056e+08	2.30646e+08	2.17633e+08	2.79485e+08	2.26635e+08	2.40114e+08	2.24896e+08	2.21608e+08	243951939	2.09153e+08	2.43969e+08	205508556	233626223	229156042	2.1086e+08	2.06316e+08	2.01649e+08	1.89225e+08	2.18265e+08	2.87096e+08	268683241	2.15092e+08	2.28525e+08	1.99959e+08	3.2e+08	2.1746e+08	2.11114e+08	2.78338e+08
FALSE	High	Master Protein	Q9I0L5	Isocitrate dehydrogenase [NADP] OS=Pseudomonas aeruginosa (strain ATCC 15692 / DSM 22644 / CIP 104116 / JCM 14847 / LMG 12228 / 1C / PRS 101 / PAO1) OX=208964 GN=icd PE=4 SV=1	0	470.28	79	49	7285	49	418	45.5	5.24	6408.14	49	0	1098321922	1017463304	1070729375	1093131889	4.86703e+08	1069188770	5.64434e+08	4.7557e+08	1650343956	4.77232e+08	5.89173e+08	5.30582e+08	5.07796e+08	6.45874e+08	464763683	5.75124e+08	4.69626e+08	6.03202e+08	4.76105e+08	3.89854e+08	5.31094e+08	7.91343e+08	5.40846e+08	3.83471e+08	7.37314e+08	1655570518	3.83545e+08	6.24728e+08	5.02537e+08	7.78013e+08	4.56466e+08	5.65576e+08	1785369275
FALSE	High	Master Protein	O82851	Elongation factor Ts OS=Pseudomonas aeruginosa (strain ATCC 15692 / DSM 22644 / CIP 104116 / JCM 14847 / LMG 12228 / 1C / PRS 101 / PAO1) OX=208964 GN=tsf PE=3 SV=1	0	469.574	87	43	8172	43	289	30.6	5.29	8142.56	43	0	1377290721	1345180986	1307280701	1398876556	1318990395	1372028146	1309442366	1412472185	8.79654e+08	1376712437	1260724111	1433204036	1385772891	1171527591	1381309858	1261681767	1411703964	1455569982	1408192025	1500780167	1520202613	9.68067e+08	1410705021	1407538167	7.3635e+08	8.83109e+08	1497042522	1231272698	1294767077	7.83836e+08	1394172226	1536643062	9.34208e+08
FALSE	High	Master Protein	Q9LCT3	Protein translocase subunit SecA OS=Pseudomonas aeruginosa (strain ATCC 15692 / DSM 22644 / CIP 104116 / JCM 14847 / LMG 12228 / 1C / PRS 101 / PAO1) OX=208964 GN=secA PE=3 SV=1	0	467.054	69	59	4616	59	916	103.8	5.62	5256.14	59	0	8.15371e+07	8.89634e+07	8.75837e+07	8.32567e+07	123363899	8.21514e+07	1.24804e+08	1.11843e+08	106593264	120074462	1.24946e+08	1.22249e+08	1.27383e+08	1.20777e+08	1.41582e+08	1.26723e+08	1.2139e+08	1.26676e+08	1.33088e+08	1.01985e+08	1.1293e+08	1.016e+08	1.15194e+08	117931022	1.37163e+08	112487809	1.0814e+08	1.1466e+08	1.41431e+08	1.35427e+08	1.36619e+08	9.60126e+07	1.04852e+08
FALSE	High	Master Protein	Q9I553	Alanine--tRNA ligase OS=Pseudomonas aeruginosa (strain ATCC 15692 / DSM 22644 / CIP 104116 / JCM 14847 / LMG 12228 / 1C / PRS 101 / PAO1) OX=208964 GN=alaS PE=3 SV=1	0	458.39	69	59	4750	59	874	94.6	5.48	5433.81	59	0	2.65669e+08	2.72163e+08	2.61234e+08	2.67467e+08	1.75768e+08	266161422	1.70846e+08	1.71782e+08	1.30909e+08	1.76265e+08	2.08736e+08	1.42812e+08	1.77869e+08	2.23037e+08	1.99866e+08	2.11398e+08	2.08574e+08	1.7288e+08	205068866	1.86136e+08	1.99718e+08	1.45618e+08	1.75536e+08	195578302	1.89373e+08	1.20906e+08	1.91842e+08	2.16544e+08	1.86264e+08	1.57008e+08	1.88574e+08	2.07634e+08	1.21471e+08
FALSE	High	Master Protein	Q9HZJ2	Fatty acid oxidation complex subunit alpha OS=Pseudomonas aeruginosa (strain ATCC 15692 / DSM 22644 / CIP 104116 / JCM 14847 / LMG 12228 / 1C / PRS 101 / PAO1) OX=208964 GN=fadB PE=3 SV=1	0	448.167	68	50	4410	50	715	76.9	5.86	4826.14	50	0	2.18643e+08	1.85419e+08	223158290	2.36007e+08	1.31232e+08	1.90126e+08	1.5325e+08	1.22633e+08	1.09114e+08	1.29752e+08	1.49263e+08	1.46211e+08	1.88954e+08	1.75584e+08	4.81411e+08	1.262e+08	244000718	1.90031e+08	4.5374e+08	1.10241e+08	9.71169e+07	2.16513e+08	2.26465e+08	1.20237e+08	1.60198e+08	1.13243e+08	1.10104e+08	1.59134e+08	4.97821e+08	180101281	4.8977e+08	1.02253e+08	1.12458e+08
FALSE	High	Master Protein	P48372	DNA gyrase subunit A OS=Pseudomonas aeruginosa (strain ATCC 15692 / DSM 22644 / CIP 104116 / JCM 14847 / LMG 12228 / 1C / PRS 101 / PAO1) OX=208964 GN=gyrA PE=3 SV=1	0	448.123	57	56	4636	56	923	101.1	4.97	4871.71	56	0	1.28429e+08	1.31814e+08	1.32617e+08	1.37329e+08	1.58203e+08	1.29837e+08	1.51018e+08	1.5198e+08	1.23237e+08	1.55335e+08	1.714e+08	1.62196e+08	1.55164e+08	159166484	1.51655e+08	167576847	1.48828e+08	1.45921e+08	1.49219e+08	1.55657e+08	1.66446e+08	1.39743e+08	1.48332e+08	1.73911e+08	1.6035e+08	126099007	1.52585e+08	1.62441e+08	1.47387e+08	1.62345e+08	1.53636e+08	1.51377e+08	1.29314e+08
FALSE	High	Master Protein	G3XCV2	Dihydroaeruginoic acid synthetase OS=Pseudomonas aeruginosa (strain ATCC 15692 / DSM 22644 / CIP 104116 / JCM 14847 / LMG 12228 / 1C / PRS 101 / PAO1) OX=208964 GN=pchE PE=4 SV=1	0	446.959	62	67	1362	67	1438	156.3	5.44	1150.15	67	0	3.4013e+07	2.39287e+07	3.75406e+07	3.4692e+07	3.65278e+07	2.84648e+07	3.97026e+07	4.72398e+07	3.14656e+07	3.78952e+07	1.63694e+08	4.70068e+07	4.03413e+07	1.71381e+08	3.53155e+07	1.758e+08	2.62544e+07	4.73078e+07	3.33063e+07	3.29612e+07	5.64758e+07	7.81032e+07	4.28737e+07	3.13043e+07	5.19514e+07	3.54151e+07	3.1492e+07	1.74905e+08	3.72225e+07	4.97015e+07	2.91992e+07	4.93846e+07	4.34168e+07
FALSE	High	Master Protein	Q9I5Y8	Transketolase OS=Pseudomonas aeruginosa (strain ATCC 15692 / DSM 22644 / CIP 104116 / JCM 14847 / LMG 12228 / 1C / PRS 101 / PAO1) OX=208964 GN=tktA PE=1 SV=1	0	446.776	72	50	4071	50	665	72.2	5.33	5353.06	50	0	2.59238e+08	2.59095e+08	2.54583e+08	2.74785e+08	1.36705e+08	2.72244e+08	135478143	1.47328e+08	1.46764e+08	134314946	1.44802e+08	1.50683e+08	1.44887e+08	1.60548e+08	1.47761e+08	1.50923e+08	1.72228e+08	1.46001e+08	1.41842e+08	1.4834e+08	1.72596e+08	9.73766e+07	1.3027e+08	1.59673e+08	1.33275e+08	1.39243e+08	154907916	1.36991e+08	1.40343e+08	1.42612e+08	1.68654e+08	1.55329e+08	1.4836e+08
FALSE	High	Master Protein	Q59638	Dihydrolipoyllysine-residue acetyltransferase component of pyruvate dehydrogenase complex OS=Pseudomonas aeruginosa (strain ATCC 15692 / DSM 22644 / CIP 104116 / JCM 14847 / LMG 12228 / 1C / PRS 101 / PAO1) OX=208964 GN=aceF PE=2 SV=2	0	438.748	81	48	4501	48	547	56.7	5.35	4975.74	48	0	2.72509e+08	2.74932e+08	2.69477e+08	2.75851e+08	2.93637e+08	2.72193e+08	3.18962e+08	2.78166e+08	2.74576e+08	2.73143e+08	2.62405e+08	3.25247e+08	3.22373e+08	2.75474e+08	3.26715e+08	296942159	3.18388e+08	3.311e+08	353636517	3.40205e+08	2.76653e+08	5.06513e+07	2.79669e+08	3.42749e+08	2.49829e+08	2.78684e+08	342988823	2.73279e+08	3.5154e+08	2.71062e+08	3.38363e+08	2.83335e+08	2.89383e+08
FALSE	High	Master Protein	P13981	Arginine deiminase OS=Pseudomonas aeruginosa (strain ATCC 15692 / DSM 22644 / CIP 104116 / JCM 14847 / LMG 12228 / 1C / PRS 101 / PAO1) OX=208964 GN=arcA PE=1 SV=2	0	432.988	94	46	3738	46	418	46.4	5.76	5002.75	46	0	1.14974e+08	1.46391e+08	1.53746e+08	108746946	4.95265e+08	1.51628e+08	5.26943e+08	4.42995e+08	1.69596e+08	4.34635e+08	3.6815e+07	5.22326e+08	3.29072e+08	4.99316e+07	4.20444e+08	5.69162e+07	3.61125e+08	3.4047e+08	4.67394e+08	3.5019e+08	1.3502e+08	4.34999e+07	3.12584e+08	3.76942e+08	1.31384e+08	1.66364e+08	3.62315e+08	3.68899e+07	4.84276e+08	1.37245e+08	4.46695e+08	1.24524e+08	144625740
FALSE	High	Master Protein	Q9HXU0	Lysine--tRNA ligase OS=Pseudomonas aeruginosa (strain ATCC 15692 / DSM 22644 / CIP 104116 / JCM 14847 / LMG 12228 / 1C / PRS 101 / PAO1) OX=208964 GN=lysS PE=3 SV=1	0	432.7	85	50	4632	50	501	57.3	5.38	4904.24	50	0	2.49983e+08	2.39719e+08	2.18818e+08	2.81021e+08	2.18374e+08	2.58286e+08	2.1981e+08	212161716	1.56624e+08	2.18035e+08	2.07382e+08	2.74234e+08	2.43862e+08	191567760	2.56462e+08	1.90616e+08	255106243	2.53683e+08	2.42139e+08	2.58918e+08	218948604	1.94204e+08	1.7446e+08	2.38204e+08	2.08529e+08	1.90179e+08	2.84805e+08	2.04112e+08	2.28096e+08	2.62495e+08	2.37128e+08	2.20709e+08	1.71898e+08
FALSE	High	Master Protein	Q9HXM5	Inosine-5'-monophosphate dehydrogenase OS=Pseudomonas aeruginosa (strain ATCC 15692 / DSM 22644 / CIP 104116 / JCM 14847 / LMG 12228 / 1C / PRS 101 / PAO1) OX=208964 GN=guaB PE=1 SV=1	0	430.936	90	44	5238	44	489	51.7	6.68	5654.66	44	0	2.86627e+08	2.9059e+08	2.71531e+08	3.00881e+08	2.20323e+08	2.98179e+08	2.13161e+08	2.17659e+08	3.18463e+08	221511522	3.63729e+08	221651891	2.11229e+08	3.83308e+08	2.17924e+08	3.68942e+08	2.3627e+08	2.16108e+08	223824334	224423447	2.09656e+08	1.95661e+08	1.71231e+08	2.22317e+08	2.43826e+08	3.29375e+08	2.26576e+08	3.91355e+08	2.18365e+08	2.61201e+08	2.21989e+08	2.17702e+08	3.31815e+08
FALSE	High	Master Protein	Q9I3B2	Beta-ketoacyl-ACP synthase I OS=Pseudomonas aeruginosa (strain ATCC 15692 / DSM 22644 / CIP 104116 / JCM 14847 / LMG 12228 / 1C / PRS 101 / PAO1) OX=208964 GN=fabB PE=3 SV=1	0	424.913	81	27	4125	27	405	42.8	5.59	5245	27	0	1.19857e+08	1.19771e+08	1.1904e+08	1.18854e+08	1.91944e+08	1.21074e+08	1.96661e+08	2.10741e+08	1.48417e+08	2.05162e+08	1.95727e+08	2.16979e+08	1.68595e+08	2.05517e+08	1.48366e+08	1.80421e+08	1.30199e+08	1.6466e+08	1.37092e+08	2.13165e+08	218666378	6.40282e+08	1.33251e+08	2.02885e+08	2.46627e+08	1.45294e+08	2.16497e+08	2.01406e+08	1.44941e+08	2.61105e+08	1.45075e+08	2.20919e+08	1.42351e+08
FALSE	High	Master Protein	Q9I3D2	Dihydrolipoyllysine-residue succinyltransferase component of 2-oxoglutarate dehydrogenase complex OS=Pseudomonas aeruginosa (strain ATCC 15692 / DSM 22644 / CIP 104116 / JCM 14847 / LMG 12228 / 1C / PRS 101 / PAO1) OX=208964 GN=sucB PE=3 SV=1	0	423.398	85	38	5596	38	409	42.9	5.55	6604.97	38	0	2.69149e+08	2.84523e+08	268092350	2.91879e+08	2.93908e+08	2.73474e+08	2.89079e+08	2.66435e+08	217000643	2.69347e+08	2.79936e+08	2.80971e+08	3.8449e+08	3.06004e+08	3.61366e+08	2.90582e+08	3.61054e+08	367504388	3.57928e+08	3.00499e+08	3.87578e+08	4.895e+08	2.37791e+08	3.19212e+08	2.83363e+08	2.30406e+08	3.34686e+08	2.8591e+08	3.84357e+08	2.82245e+08	3.76479e+08	3.81359e+08	230929327
FALSE	High	Master Protein	Q9HX33	Leucine--tRNA ligase OS=Pseudomonas aeruginosa (strain ATCC 15692 / DSM 22644 / CIP 104116 / JCM 14847 / LMG 12228 / 1C / PRS 101 / PAO1) OX=208964 GN=leuS PE=3 SV=1	0	422.325	73	57	3757	57	873	97.6	5.72	4315.61	57	0	9.67008e+07	9.84616e+07	9.91097e+07	9.76202e+07	9.76804e+07	1.03432e+08	9.09833e+07	9.50268e+07	8.15753e+07	1.08376e+08	1.05712e+08	9.1255e+07	1.10187e+08	1.02959e+08	1.02097e+08	1.07219e+08	100753798	1.07958e+08	1.05657e+08	1.27883e+08	1.09459e+08	9.56648e+07	7.62081e+07	1.35469e+08	9.38909e+07	7.69117e+07	140122708	1.03815e+08	9.76004e+07	9.89394e+07	1.0289e+08	1.06913e+08	8.01183e+07
FALSE	High	Master Protein	O30508	Succinylornithine transaminase/acetylornithine aminotransferase OS=Pseudomonas aeruginosa (strain ATCC 15692 / DSM 22644 / CIP 104116 / JCM 14847 / LMG 12228 / 1C / PRS 101 / PAO1) OX=208964 GN=aruC PE=1 SV=2	0	421.091	91	38	3371	38	406	43.7	5.95	5436.7	38	0	154554237	1.49505e+08	1.49374e+08	1.55666e+08	1.18356e+08	149892620	1.28133e+08	1.23512e+08	164254963	1.29701e+08	8.34473e+07	123958666	1.4312e+08	8.94309e+07	1.07297e+08	9.03399e+07	9.43152e+07	1.485e+08	1.0551e+08	134242883	1.33796e+08	180676065	1.11589e+08	1.39636e+08	1.17497e+08	1.70161e+08	1.28653e+08	8.26641e+07	1.04578e+08	1.17501e+08	1.05854e+08	1.24144e+08	1.74615e+08
FALSE	High	Master Protein	Q9HZJ5	DNA topoisomerase 1 OS=Pseudomonas aeruginosa (strain ATCC 15692 / DSM 22644 / CIP 104116 / JCM 14847 / LMG 12228 / 1C / PRS 101 / PAO1) OX=208964 GN=topA PE=3 SV=1	0	408.134	73	63	4311	63	868	97.2	8.48	3941.63	63	0	8.25954e+07	9.4393e+07	8.69447e+07	9.01204e+07	9.72409e+07	8.18108e+07	9.1742e+07	9.84019e+07	8.28908e+07	9.73458e+07	6.10236e+07	1.00252e+08	1.10784e+08	5.83527e+07	9.2766e+07	6.00483e+07	8.75679e+07	1.00346e+08	9.19571e+07	7.88022e+07	1.01398e+08	8.0616e+07	9.83372e+07	8.83889e+07	7.39262e+07	8.07125e+07	8.64154e+07	5.68157e+07	9.37582e+07	7.17336e+07	9.20718e+07	9.44347e+07	7.32949e+07
FALSE	High	Master Protein	Q9I120	Haemagg_act domain-containing protein OS=Pseudomonas aeruginosa (strain ATCC 15692 / DSM 22644 / CIP 104116 / JCM 14847 / LMG 12228 / 1C / PRS 101 / PAO1) OX=208964 GN=PA2462 PE=4 SV=1	0	403.721	27	91	933	45	5627	572.8	5.53	454.23	91	0	1.85188e+07	1.85437e+07	1.93677e+07	1.92737e+07	1.67353e+07	1.84542e+07	1.816e+07	1.79014e+07	1.89091e+07	1.64268e+07	1.33355e+07	1.73396e+07	2.55157e+07	1.52263e+07	1.45535e+07	1.51813e+07	1.48e+07	2.29902e+07	1.49591e+07	4.97693e+07	3.0015e+07	2.33427e+07	1.7993e+07	4.55183e+07	1.71075e+07	1.95949e+07	4.48267e+07	1.42944e+07	1.54965e+07	1.8351e+07	1.63401e+07	3.34234e+07	1.82474e+07
FALSE	High	Master Protein	Q9HU15	Beta-ketoacyl-[acyl-carrier-protein] synthase FabY OS=Pseudomonas aeruginosa (strain ATCC 15692 / DSM 22644 / CIP 104116 / JCM 14847 / LMG 12228 / 1C / PRS 101 / PAO1) OX=208964 GN=fabY PE=1 SV=1	0	394.978	70	41	2922	41	634	68.7	6.11	4014.99	41	0	4.42813e+07	5.67312e+07	5.23496e+07	5.5797e+07	1.12942e+08	5.16186e+07	1.04172e+08	1.21042e+08	7.51045e+07	1.20931e+08	1.37236e+08	1.17682e+08	9.67767e+07	1.38985e+08	8.7044e+07	1.3553e+08	7.92141e+07	8.41453e+07	8.25168e+07	1.01193e+08	1.03144e+08	4.28668e+08	6.91658e+07	9.52336e+07	1.68749e+08	7.36369e+07	101944056	1.44517e+08	7.61642e+07	1.73673e+08	8.71921e+07	1.05648e+08	7.2002e+07
FALSE	High	Master Protein	P37798	Biotin carboxylase OS=Pseudomonas aeruginosa (strain ATCC 15692 / DSM 22644 / CIP 104116 / JCM 14847 / LMG 12228 / 1C / PRS 101 / PAO1) OX=208964 GN=accC PE=1 SV=1	0	389.337	74	43	4125	43	449	48.9	6.33	5096.5	43	0	1.78867e+08	1.92165e+08	1.6811e+08	1.90958e+08	2.59821e+08	1.72549e+08	2.47528e+08	2.631e+08	1.52813e+08	2.58523e+08	1.54521e+08	2.57632e+08	2.47482e+08	1.58754e+08	2.3696e+08	1.55128e+08	1.94583e+08	229930315	2.25115e+08	2.55441e+08	2.8144e+08	733788775	2.08158e+08	272167020	2.42817e+08	1.54445e+08	2.64114e+08	1.5725e+08	232085049	2.34332e+08	2.34928e+08	3.04272e+08	1.42721e+08
FALSE	High	Master Protein	Q9I5Z0	S-adenosylmethionine synthase OS=Pseudomonas aeruginosa (strain ATCC 15692 / DSM 22644 / CIP 104116 / JCM 14847 / LMG 12228 / 1C / PRS 101 / PAO1) OX=208964 GN=metK PE=3 SV=1	0	389.131	87	33	3270	33	396	42.7	5.49	3973.29	33	0	1620092402	1608980184	1586758617	1632278897	2.14764e+08	1596415052	2.07574e+08	2.1908e+08	1.46941e+08	2.19296e+08	1.79686e+08	2.11784e+08	1.9765e+08	1.98664e+08	2.1827e+08	1.91826e+08	1.86362e+08	1.98615e+08	2.16338e+08	1.6407e+08	2.06221e+08	1.66119e+08	1.70522e+08	1.69255e+08	1.74972e+08	1.47145e+08	1.6874e+08	1.98874e+08	2.0473e+08	1.70645e+08	2.22591e+08	2.01578e+08	1.5197e+08
FALSE	High	Master Protein	Q9HTV1	Transcription termination factor Rho OS=Pseudomonas aeruginosa (strain ATCC 15692 / DSM 22644 / CIP 104116 / JCM 14847 / LMG 12228 / 1C / PRS 101 / PAO1) OX=208964 GN=rho PE=3 SV=1	0	382.579	91	48	4887	48	419	47	6.83	5643.22	48	0	1.57556e+08	1.66727e+08	160798671	1.68257e+08	2.06822e+08	1.63188e+08	198364586	2.03065e+08	1.55288e+08	2.02437e+08	2.64687e+08	2.00105e+08	2.0081e+08	2.57458e+08	2.02094e+08	2.68798e+08	215559253	1.91048e+08	1.95168e+08	1.99e+08	2.0659e+08	178787963	1.87844e+08	2.17142e+08	1.86722e+08	1.55282e+08	2.19482e+08	2.61607e+08	1.96717e+08	1.88666e+08	2.0336e+08	2.10415e+08	1.5537e+08
FALSE	High	Master Protein	Q9I7C2	DNA gyrase subunit B OS=Pseudomonas aeruginosa (strain ATCC 15692 / DSM 22644 / CIP 104116 / JCM 14847 / LMG 12228 / 1C / PRS 101 / PAO1) OX=208964 GN=gyrB PE=1 SV=1	0	382.057	74	55	4301	55	806	90.1	5.91	3813.13	55	0	3.13748e+08	2.79816e+08	3.29864e+08	3.11256e+08	3.66177e+08	3.27445e+08	3.52753e+08	3.48388e+08	2.92156e+08	3.32405e+08	450065998	3.70645e+08	3.91951e+08	4.25111e+08	3.7795e+08	431684453	4.25303e+08	3.86205e+08	3.85915e+08	3.89391e+08	3.62779e+08	2.46055e+08	2.89808e+08	4.01803e+08	2.77024e+08	2.67298e+08	376474413	4.41125e+08	3.68681e+08	3.07565e+08	4.00511e+08	3.0031e+08	3.1218e+08
FALSE	High	Master Protein	Q9HXZ4	CTP synthase OS=Pseudomonas aeruginosa (strain ATCC 15692 / DSM 22644 / CIP 104116 / JCM 14847 / LMG 12228 / 1C / PRS 101 / PAO1) OX=208964 GN=pyrG PE=3 SV=1	0	381.835	87	41	3841	41	542	59.6	5.66	5833.04	41	0	1.70656e+08	1.77457e+08	1.7113e+08	1.75954e+08	1.89008e+08	1.73387e+08	1.8281e+08	1.96852e+08	1.3383e+08	2.0063e+08	2.84164e+08	1.96929e+08	1.88715e+08	2.80015e+08	1.98257e+08	2.74846e+08	2.30783e+08	1.83715e+08	191551996	1.79258e+08	2.10865e+08	1.08761e+08	1.63898e+08	179650820	152395198	1.35068e+08	1.89299e+08	2.77691e+08	1.85991e+08	1.60827e+08	2.04722e+08	2.15395e+08	1.31118e+08
FALSE	High	Master Protein	Q9HTD1	Probable transcarboxylase subunit OS=Pseudomonas aeruginosa (strain ATCC 15692 / DSM 22644 / CIP 104116 / JCM 14847 / LMG 12228 / 1C / PRS 101 / PAO1) OX=208964 GN=PA5435 PE=4 SV=1	0	381.416	82	51	2479	51	607	66.1	5.87	1932.3	51	0	8.90797e+07	9.55744e+07	9.92581e+07	9.19832e+07	4.571e+07	1.35169e+08	4.70924e+07	3.88171e+07	5.24718e+07	4.69762e+07	4.11577e+07	4.91493e+07	4.27317e+07	4.56712e+07	4.62263e+07	4.79335e+07	5.26309e+07	41851458	4.87392e+07	4.12515e+07	3.72397e+07	214911939	5.5987e+07	4.37775e+07	6.95515e+07	5.67798e+07	4.47814e+07	37861184	1.13251e+08	6.68837e+07	4.96745e+07	3.39606e+07	5.51429e+07
FALSE	High	Master Protein	Q9I6M5	Glutarate-semialdehyde dehydrogenase OS=Pseudomonas aeruginosa (strain ATCC 15692 / DSM 22644 / CIP 104116 / JCM 14847 / LMG 12228 / 1C / PRS 101 / PAO1) OX=208964 GN=davD PE=1 SV=1	0	379.126	77	38	3427	38	483	51.6	5.76	4082.72	38	0	1.43044e+08	1.40941e+08	1.45477e+08	1.50288e+08	1.09144e+08	1.39153e+08	1.21235e+08	109354897	3.27089e+08	107461431	1.08142e+08	1.198e+08	1.04485e+08	1.13796e+08	1.17543e+08	1.08934e+08	1.71797e+08	1.1174e+08	1.18764e+08	1.18464e+08	1.68774e+08	1.30232e+08	1.37036e+08	1.23988e+08	214508970	3.29769e+08	1.19326e+08	1.16613e+08	1.25216e+08	2.10008e+08	1.10689e+08	1.79945e+08	3.0568e+08
FALSE	High	Master Protein	Q51567	Succinate--CoA ligase [ADP-forming] subunit alpha OS=Pseudomonas aeruginosa (strain ATCC 15692 / DSM 22644 / CIP 104116 / JCM 14847 / LMG 12228 / 1C / PRS 101 / PAO1) OX=208964 GN=sucD PE=1 SV=2	0	378.845	94	30	6171	30	295	30.2	6.14	5568.72	30	0	3.42134e+08	3.5172e+08	3.31697e+08	3.57224e+08	8.50403e+08	3.24916e+08	8.64362e+08	862773801	3.53625e+08	850866219	4.8864e+08	8.8952e+08	8.88656e+08	5.25764e+08	9.81386e+08	5.05475e+08	9.3605e+08	8.24831e+08	9.58467e+08	8.74391e+08	7.65187e+08	842324921	851585664	8.19012e+08	9.2873e+08	3.77439e+08	8.81416e+08	5.29145e+08	9.32073e+08	9.45759e+08	9.70144e+08	8.39414e+08	3.80358e+08
FALSE	High	Master Protein	P53593	Succinate--CoA ligase [ADP-forming] subunit beta OS=Pseudomonas aeruginosa (strain ATCC 15692 / DSM 22644 / CIP 104116 / JCM 14847 / LMG 12228 / 1C / PRS 101 / PAO1) OX=208964 GN=sucC PE=1 SV=2	0	374.758	90	44	6374	44	388	41.5	6.21	6472.33	44	0	4.17801e+08	4.1361e+08	4.04331e+08	4.14804e+08	1205247025	3.99638e+08	1205907725	1243853257	6.72729e+08	1165934531	7.12734e+08	1229653064	1181215077	7.77428e+08	1370756201	673696466	1282077738	1166227327	1281122316	1208911227	1044720816	1211859822	1227660529	1182365501	1313129015	7.12783e+08	1230512212	7.48937e+08	1275762623	1337466634	1309111306	1234733615	6.96688e+08
FALSE	High	Master Protein	Q9I636	Malate synthase G OS=Pseudomonas aeruginosa (strain ATCC 15692 / DSM 22644 / CIP 104116 / JCM 14847 / LMG 12228 / 1C / PRS 101 / PAO1) OX=208964 GN=glcB PE=1 SV=1	0	373.871	74	44	3466	44	725	78.6	5.72	4455.72	44	0	2.0468e+08	202133462	2.03728e+08	2.08122e+08	9.84609e+07	1.9186e+08	1.06474e+08	9.59091e+07	263394645	9.8294e+07	1.43673e+08	1.01565e+08	1.19407e+08	1.7125e+08	1.05813e+08	1.53155e+08	1.09578e+08	1.22697e+08	1.07599e+08	8.70709e+07	1.28961e+08	1.48291e+08	1.06573e+08	9.25024e+07	1.48925e+08	2.69171e+08	8.70282e+07	1.71449e+08	1.09425e+08	1.55741e+08	9.99957e+07	1.29769e+08	2.96345e+08
FALSE	High	Master Protein	Q9HZK4	Glyceraldehyde-3-phosphate dehydrogenase OS=Pseudomonas aeruginosa (strain ATCC 15692 / DSM 22644 / CIP 104116 / JCM 14847 / LMG 12228 / 1C / PRS 101 / PAO1) OX=208964 GN=PA3001 PE=3 SV=1	0	373.743	75	39	4869	39	461	50.1	7.9	5527.27	39	0	3.84877e+08	3.96556e+08	3.58148e+08	3.96757e+08	3.90111e+08	3.79669e+08	3.70948e+08	3.84091e+08	3.1036e+08	3.91355e+08	3.50975e+08	3.73912e+08	4.65853e+08	3.68214e+08	4.13367e+08	3.54186e+08	3.79868e+08	4.51786e+08	4.16628e+08	4.10501e+08	4.55785e+08	3.71404e+08	3.7777e+08	4.26351e+08	5.49861e+08	301695441	4.05793e+08	3.75455e+08	3.8316e+08	553861610	4.09574e+08	4.58585e+08	2.86844e+08
FALSE	High	Master Protein	Q9HYC7	Methionine--tRNA ligase OS=Pseudomonas aeruginosa (strain ATCC 15692 / DSM 22644 / CIP 104116 / JCM 14847 / LMG 12228 / 1C / PRS 101 / PAO1) OX=208964 GN=metG PE=3 SV=1	0	368.86	80	49	4044	49	677	74.9	5.64	4392.76	49	0	1.16517e+08	1.14484e+08	1.21362e+08	1.15116e+08	1.01283e+08	1.16884e+08	102190400	9.37993e+07	6.83161e+07	1.03946e+08	9.14694e+07	9.62312e+07	1.03895e+08	9.74948e+07	9.97444e+07	1.00119e+08	144672829	1.03024e+08	1.08452e+08	1.08187e+08	1.16877e+08	8.89797e+07	8.64336e+07	1.11401e+08	1.09762e+08	6.39093e+07	110510447	8.69312e+07	9.71542e+07	1.08481e+08	1.00916e+08	1.00264e+08	6.6995e+07
FALSE	High	Master Protein	Q9I4Q5	Uncharacterized protein OS=Pseudomonas aeruginosa (strain ATCC 15692 / DSM 22644 / CIP 104116 / JCM 14847 / LMG 12228 / 1C / PRS 101 / PAO1) OX=208964 GN=PA1069 PE=4 SV=1	0	368.218	71	47	2036	47	764	86.1	4.72	1952.82	47	0	1.49331e+07	1.30756e+07	1.82991e+07	1.5305e+07	4.01837e+07	14841762	3.66742e+07	3.54883e+07	2.44622e+07	4.01088e+07	1.9852e+07	3.65311e+07	2.54691e+07	2.08176e+07	1.39013e+07	2.01675e+07	2.15236e+07	2.34292e+07	1.40327e+07	4.35111e+07	7.671e+07	1.9454e+08	2.51731e+07	4.60472e+07	4.00706e+07	2.07257e+07	5.61891e+07	1.74062e+07	1.25148e+07	4.48136e+07	1.57879e+07	7.2876e+07	2.20508e+07
FALSE	High	Master Protein	Q9I3D1	Dihydrolipoyl dehydrogenase OS=Pseudomonas aeruginosa (strain ATCC 15692 / DSM 22644 / CIP 104116 / JCM 14847 / LMG 12228 / 1C / PRS 101 / PAO1) OX=208964 GN=lpdG PE=1 SV=1	0	365.259	75	40	5953	40	478	50.1	6.96	7438.09	40	0	4.91277e+08	4.69317e+08	4.57886e+08	4.87455e+08	5.83786e+08	4.74702e+08	5.54907e+08	5.62598e+08	444533838	5.57213e+08	4.6107e+08	5.64791e+08	6.34644e+08	4.98892e+08	5.994e+08	4.36214e+08	6.02302e+08	6.09535e+08	5.90474e+08	5.79532e+08	5.74864e+08	7.18676e+08	5.51636e+08	5.79856e+08	5.25647e+08	4.69629e+08	6.05788e+08	473385322	5.88194e+08	5.31946e+08	6.02506e+08	6.39992e+08	4.55297e+08
FALSE	High	Master Protein	Q9I659	Probable ClpA/B protease ATP binding subunit OS=Pseudomonas aeruginosa (strain ATCC 15692 / DSM 22644 / CIP 104116 / JCM 14847 / LMG 12228 / 1C / PRS 101 / PAO1) OX=208964 GN=PA0459 PE=3 SV=1	0	364.781	69	64	1942	60	850	94.1	6.74	1359.22	64	0	7.39533e+07	6.77352e+07	6.61618e+07	6.7932e+07	7.23188e+07	7.48568e+07	8.01912e+07	7.69662e+07	1.38861e+08	7.21937e+07	4.94546e+07	8.42272e+07	6.53179e+07	4.74898e+07	6.82239e+07	4.91552e+07	6.07115e+07	7.05817e+07	7.33352e+07	8.2622e+07	5.80161e+07	1.05757e+08	8.91615e+07	8.81978e+07	6.811e+07	1.3489e+08	8.32598e+07	4.93836e+07	7.66927e+07	6.72156e+07	6.93129e+07	6.97309e+07	1.34198e+08
FALSE	High	Master Protein	Q9I137	Glycine dehydrogenase (decarboxylating) 1 OS=Pseudomonas aeruginosa (strain ATCC 15692 / DSM 22644 / CIP 104116 / JCM 14847 / LMG 12228 / 1C / PRS 101 / PAO1) OX=208964 GN=gcvP1 PE=3 SV=1	0	364.147	61	49	2971	48	959	103.9	6.05	3163.07	49	0	9.52947e+07	9.03649e+07	8.8633e+07	9.14995e+07	6.62189e+07	1.04346e+08	5.83696e+07	6.52445e+07	2.22821e+06	6.76714e+07	5.47171e+07	5.49316e+07	9.79309e+07	5.98146e+07	8.12494e+07	5.4532e+07	4.17337e+07	9.40148e+07	7.35138e+07	1.02627e+08	1.18558e+08	2.64578e+07	6.26111e+07	111550960	6.18753e+07	1.65803e+06	1.02436e+08	5.5917e+07	6.10749e+07	6.55514e+07	8.5958e+07	9.43985e+07	1.71049e+06
FALSE	High	Master Protein	Q9HXH0	Valine--tRNA ligase OS=Pseudomonas aeruginosa (strain ATCC 15692 / DSM 22644 / CIP 104116 / JCM 14847 / LMG 12228 / 1C / PRS 101 / PAO1) OX=208964 GN=valS PE=1 SV=1	0	363.056	60	55	3862	55	950	107.6	5.55	3639.97	55	0	108082351	1.13729e+08	1.18673e+08	1.19923e+08	1.48951e+08	1.13971e+08	147476392	1.53696e+08	2.3549e+07	1.58229e+08	111734466	1.45075e+08	1.32912e+08	1.25281e+08	1.30937e+08	1.10729e+08	1.23995e+08	1.38858e+08	1.29169e+08	1.21888e+08	1.2121e+08	1.00285e+08	1.25931e+08	1.31468e+08	1.17943e+08	2.01085e+07	128496538	1.06523e+08	1.26115e+08	1.21838e+08	139480363	1.25066e+08	2.50515e+07
FALSE	High	Master Protein	Q9HTY8	S1 motif domain-containing protein OS=Pseudomonas aeruginosa (strain ATCC 15692 / DSM 22644 / CIP 104116 / JCM 14847 / LMG 12228 / 1C / PRS 101 / PAO1) OX=208964 GN=PA5201 PE=1 SV=1	0	362.49	63	55	3993	55	779	84.9	6.38	4101.37	55	0	3.1752e+08	3.20085e+08	3.03183e+08	3.25094e+08	1.87718e+08	3.14774e+08	164641491	1.84419e+08	7.4513e+07	1.74538e+08	1.71593e+08	1.76441e+08	1.89863e+08	1.66404e+08	1.96014e+08	1.76247e+08	201804942	179059955	1.98657e+08	217180985	197720995	9.05042e+07	1.77227e+08	1.99709e+08	1.78427e+08	7.9786e+07	2.1727e+08	1.85834e+08	183053983	1.84852e+08	1.99776e+08	203141185	7.29972e+07
FALSE	High	Master Protein	Q9I748	Type VI secretion system sheath protein TssC1 OS=Pseudomonas aeruginosa (strain ATCC 15692 / DSM 22644 / CIP 104116 / JCM 14847 / LMG 12228 / 1C / PRS 101 / PAO1) OX=208964 GN=tssC1 PE=1 SV=1	0	362.144	86	38	2914	38	498	55.7	5.31	4009.32	38	0	4.34463e+07	4.19029e+07	4.73435e+07	4.59828e+07	7.85751e+07	4.45021e+07	7.28675e+07	7.62477e+07	1.56853e+08	9.26042e+07	5.27397e+07	7.71494e+07	1.04704e+08	4.31823e+07	1.74816e+07	4.87043e+07	3.12958e+07	1.04972e+08	1.61798e+07	2.63729e+08	2.09893e+08	2.98712e+08	5.49782e+07	2.61669e+08	9.68051e+07	160323163	2.79059e+08	4.47186e+07	1.78981e+07	1.1428e+08	1.74067e+07	1.81523e+08	1.72145e+08
FALSE	High	Master Protein	Q9HW68	Fumarate hydratase class I OS=Pseudomonas aeruginosa (strain ATCC 15692 / DSM 22644 / CIP 104116 / JCM 14847 / LMG 12228 / 1C / PRS 101 / PAO1) OX=208964 GN=PA4333 PE=3 SV=1	0	357.445	79	38	3327	38	507	54.7	5.49	3484.6	38	0	3.63151e+08	4.08954e+08	3.79692e+08	3.45255e+08	1.7297e+08	3.9006e+08	1.58359e+08	1.74839e+08	210962803	1.75191e+08	1.85342e+08	1.61638e+08	1.96565e+08	2.0218e+08	2.89356e+08	1.78355e+08	2.49311e+08	1.81179e+08	2.75049e+08	2.32851e+08	2.62667e+08	2.08185e+08	2.28775e+08	2.55122e+08	1.93898e+08	1.89131e+08	2.30039e+08	1.88429e+08	2.73841e+08	1.95682e+08	2.88115e+08	2.56156e+08	1.86586e+08
FALSE	High	Master Protein	Q51422	Aspartate--tRNA(Asp/Asn) ligase OS=Pseudomonas aeruginosa (strain ATCC 15692 / DSM 22644 / CIP 104116 / JCM 14847 / LMG 12228 / 1C / PRS 101 / PAO1) OX=208964 GN=aspS PE=1 SV=2	0	353.595	77	50	4185	50	591	66.2	5.55	4254.33	50	0	1.70531e+08	168793959	1.91371e+08	1.76936e+08	2.434e+08	1.88424e+08	2.33167e+08	217362198	1.69726e+08	2.26181e+08	2.91884e+08	2.10402e+08	2.52425e+08	2.80011e+08	2.81264e+08	2.86202e+08	2.57374e+08	2.43691e+08	2.74988e+08	2.5328e+08	2.67938e+08	2.18502e+08	212899827	2.61524e+08	1.96479e+08	1.95567e+08	2.59738e+08	2.57788e+08	2.64481e+08	1.71336e+08	2.75156e+08	2.3419e+08	1.72257e+08
FALSE	High	Master Protein	Q9HVM4	Isoleucine--tRNA ligase OS=Pseudomonas aeruginosa (strain ATCC 15692 / DSM 22644 / CIP 104116 / JCM 14847 / LMG 12228 / 1C / PRS 101 / PAO1) OX=208964 GN=ileS PE=3 SV=1	0	353.101	75	50	3593	50	943	105.4	6.15	2859.19	50	0	1.0662e+08	8.92138e+07	9.32967e+07	9.82229e+07	7.92806e+07	101284411	7.73728e+07	8.24234e+07	9.4773e+07	8.92878e+07	9.71793e+07	8.05476e+07	9.50573e+07	8.05852e+07	1.01692e+08	7.72774e+07	9.05017e+07	9.09146e+07	9.83865e+07	1.06262e+08	9.55603e+07	5.91565e+07	7.98821e+07	1.00995e+08	9.11495e+07	9.34416e+07	1.0578e+08	7.43887e+07	8.86158e+07	9.831e+07	1.06129e+08	8.22995e+07	9.83961e+07
FALSE	High	Master Protein	Q9I244	Elongation factor G 2 OS=Pseudomonas aeruginosa (strain ATCC 15692 / DSM 22644 / CIP 104116 / JCM 14847 / LMG 12228 / 1C / PRS 101 / PAO1) OX=208964 GN=fusB PE=3 SV=1	0	352.267	78	46	6384	33	702	77.5	5.24	4731.12	46	0	3.88488e+07	4.26511e+07	4.49778e+07	4.75749e+07	2.79553e+07	3.81642e+07	2.72397e+07	2.91525e+07	3.86679e+07	3.00354e+07	3.4856e+07	3.04918e+07	2.89739e+07	4.05772e+07	3.20271e+07	3.95293e+07	3.86982e+07	2.74523e+07	3.27156e+07	3.65983e+07	3.68999e+07	2.96884e+07	3.10322e+07	3.57085e+07	7.18613e+07	4.18746e+07	3.6456e+07	3.36368e+07	2.88439e+07	7.3977e+07	3.11407e+07	4.04956e+07	4.15847e+07
FALSE	High	Master Protein	Q9HUV9	Bifunctional purine biosynthesis protein PurH OS=Pseudomonas aeruginosa (strain ATCC 15692 / DSM 22644 / CIP 104116 / JCM 14847 / LMG 12228 / 1C / PRS 101 / PAO1) OX=208964 GN=purH PE=3 SV=1	0	349.337	75	41	3607	41	535	57.6	6.49	3751.69	41	0	1.192e+08	1.25883e+08	1.15607e+08	1.18345e+08	1.33412e+08	1.26467e+08	1.33912e+08	1.37824e+08	1.16067e+08	1.38779e+08	8.43103e+07	1.30209e+08	1.35712e+08	8.42356e+07	1.4088e+08	7.8718e+07	1.32454e+08	1.34737e+08	140547990	1.44629e+08	1.54685e+08	1.13518e+08	1.27898e+08	1.48612e+08	9.98026e+07	1.27188e+08	1.43173e+08	8.93929e+07	1.30415e+08	9.47577e+07	1.4205e+08	1.59694e+08	1.10461e+08
FALSE	High	Master Protein	Q9HTZ7	Phosphoenolpyruvate carboxykinase (ATP) OS=Pseudomonas aeruginosa (strain ATCC 15692 / DSM 22644 / CIP 104116 / JCM 14847 / LMG 12228 / 1C / PRS 101 / PAO1) OX=208964 GN=pckA PE=3 SV=1	0	348.917	80	49	3839	49	513	55.7	5.4	3976.43	49	0	2.93787e+08	2.77748e+08	2.79571e+08	2.80315e+08	2.32091e+08	2.89271e+08	2.34801e+08	2.29177e+08	1.62368e+08	2.38794e+08	3.12016e+08	2.30157e+08	2.7812e+08	3.01524e+08	2.6872e+08	2.92259e+08	2.73587e+08	290767978	2.75833e+08	3.84336e+08	2.97059e+08	1.9e+08	2.14808e+08	269832787	204974909	1.65724e+08	2.56066e+08	3.07356e+08	2.45377e+08	2.09119e+08	2.74359e+08	2.84878e+08	1.80171e+08
FALSE	High	Master Protein	Q9I367	Uncharacterized protein OS=Pseudomonas aeruginosa (strain ATCC 15692 / DSM 22644 / CIP 104116 / JCM 14847 / LMG 12228 / 1C / PRS 101 / PAO1) OX=208964 GN=PA1658 PE=4 SV=1	0	345.847	90	43	839	43	491	55.5	5.44	640.29	43	0	7.50119e+06	8.9166e+06	8.31058e+06	6.96414e+06	9.66151e+06	6.55504e+06	9.4038e+06	7.77538e+06	3.97937e+07	9.06617e+06	1.06871e+07	8.58979e+06	1.30112e+07	1.27562e+07	7.67173e+06	1.2598e+07	1.20599e+07	1.41368e+07	7.9077e+06	9.83664e+06	9.14217e+06	2.14955e+07	2.18075e+07	8.75976e+06	1.1685e+07	3.94338e+07	1.03678e+07	1.10235e+07	1.14307e+07	1.52469e+07	7.90467e+06	8.04724e+06	3.36412e+07
FALSE	High	Master Protein	P26480	RNA polymerase sigma factor RpoD OS=Pseudomonas aeruginosa (strain ATCC 15692 / DSM 22644 / CIP 104116 / JCM 14847 / LMG 12228 / 1C / PRS 101 / PAO1) OX=208964 GN=rpoD PE=3 SV=1	0	342.053	68	48	3943	47	617	69.6	5	3324.95	48	0	1.33963e+08	1.36644e+08	1.34225e+08	1.30398e+08	1.46505e+08	1.34426e+08	1.39564e+08	1.37623e+08	9.91415e+07	1.3396e+08	141774417	139275943	125732226	1.40772e+08	1.4118e+08	1.44619e+08	1.56572e+08	1.26336e+08	1.50318e+08	1.44932e+08	1.35035e+08	1.05938e+08	1.22598e+08	1.46454e+08	1.35254e+08	9.84509e+07	1.42993e+08	1.43952e+08	1.40241e+08	142524445	1.45637e+08	1.21418e+08	1.02214e+08
FALSE	High	Master Protein	Q9I2A8	Acetyl-CoA acetyltransferase OS=Pseudomonas aeruginosa (strain ATCC 15692 / DSM 22644 / CIP 104116 / JCM 14847 / LMG 12228 / 1C / PRS 101 / PAO1) OX=208964 GN=atoB PE=3 SV=1	0	341.913	91	29	1832	29	393	40.4	6.43	2325	29	0	4.28847e+07	3.50298e+07	2.83793e+07	3.32059e+07	3.64724e+07	3.36375e+07	3.37386e+07	3.34043e+07	5.04794e+07	2.97325e+07	2.83876e+07	3.78823e+07	4.27392e+07	2.93605e+07	3.30255e+07	2.60816e+07	3.29905e+07	4.71058e+07	3.29944e+07	3.23599e+07	4.00474e+07	5.50974e+07	3.3862e+07	2.717e+07	5.29509e+07	5.54675e+07	3.18126e+07	3.406e+07	3.62776e+07	5.62233e+07	3.25152e+07	4.55113e+07	5.75173e+07
FALSE	High	Master Protein	O52760	DNA-directed RNA polymerase subunit alpha OS=Pseudomonas aeruginosa (strain ATCC 15692 / DSM 22644 / CIP 104116 / JCM 14847 / LMG 12228 / 1C / PRS 101 / PAO1) OX=208964 GN=rpoA PE=3 SV=2	0	341.146	82	36	5516	36	333	36.6	5.01	6706.87	36	0	6.26441e+08	6.51399e+08	6.33272e+08	6.44012e+08	6.42353e+08	6.2675e+08	6.09204e+08	6.23907e+08	5.2666e+08	6.15379e+08	5.69596e+08	6.20052e+08	6.55603e+08	5.69983e+08	6.70565e+08	5.99612e+08	6.26239e+08	6.09964e+08	6.70005e+08	6.76415e+08	6.59101e+08	6.0449e+08	6.32553e+08	722912749	6.15305e+08	5.48615e+08	6.86189e+08	5.91411e+08	6.83057e+08	6.08935e+08	7.1462e+08	6.87975e+08	5.41544e+08
FALSE	High	Master Protein	Q9HW72	Pyruvate kinase OS=Pseudomonas aeruginosa (strain ATCC 15692 / DSM 22644 / CIP 104116 / JCM 14847 / LMG 12228 / 1C / PRS 101 / PAO1) OX=208964 GN=pykA PE=1 SV=1	0	341.105	83	44	3637	44	483	52.2	6.68	3946.18	44	0	1.39877e+08	1.48268e+08	1.32909e+08	1.42691e+08	1.52536e+08	1.4053e+08	1.57552e+08	1.49777e+08	1.38343e+08	1.53948e+08	8.57484e+07	165210023	1.29994e+08	8.57975e+07	1.412e+08	8.78948e+07	1.16033e+08	1.30173e+08	146665308	129880386	1.53509e+08	1.61492e+08	1.25019e+08	1.44044e+08	1.63923e+08	1.37679e+08	141953524	9.53301e+07	1.52261e+08	1.5757e+08	1.40746e+08	1.39684e+08	1.31996e+08
FALSE	High	Master Protein	Q9I3D5	Succinate dehydrogenase flavoprotein subunit OS=Pseudomonas aeruginosa (strain ATCC 15692 / DSM 22644 / CIP 104116 / JCM 14847 / LMG 12228 / 1C / PRS 101 / PAO1) OX=208964 GN=sdhA PE=3 SV=1	0	338.559	73	41	3177	41	590	63.5	6.49	4349.88	41	0	179860918	2.11645e+08	163046794	1.63251e+08	1.29292e+08	2.09847e+08	1.12828e+08	1.0905e+08	1.15325e+08	1.07761e+08	150326333	9.11746e+07	2.30503e+08	1.69766e+08	2.10408e+08	1.54782e+08	1.94688e+08	1.98356e+08	1.96016e+08	1.59016e+08	1.70411e+08	1.28379e+08	1.71563e+08	1.76318e+08	1.20781e+08	1.05847e+08	1.63574e+08	1.73884e+08	1.97296e+08	1.05655e+08	2.21582e+08	1.78048e+08	1.04992e+08
FALSE	High	Master Protein	Q9I5U9	AAA_PrkA domain-containing protein OS=Pseudomonas aeruginosa (strain ATCC 15692 / DSM 22644 / CIP 104116 / JCM 14847 / LMG 12228 / 1C / PRS 101 / PAO1) OX=208964 GN=PA0588 PE=4 SV=1	0	337.412	73	48	2766	48	640	73.7	5.78	1776.69	48	0	4.74402e+07	4.41423e+07	5.30895e+07	4.7047e+07	3.72342e+07	4.61446e+07	4.0567e+07	3.63442e+07	1.16372e+08	3.63561e+07	1.91252e+07	3.7205e+07	3.80985e+07	2.89164e+07	4.06216e+07	1.47978e+07	5.93606e+07	3.94067e+07	4.13849e+07	3.81725e+07	4.05028e+07	2.70036e+07	4.73069e+07	3.93902e+07	4.16129e+07	1.17052e+08	3.75481e+07	2.41212e+07	4.32318e+07	4.43862e+07	4.24478e+07	3.86582e+07	1.17785e+08
FALSE	High	Master Protein	Q9HTC5	Uncharacterized protein OS=Pseudomonas aeruginosa (strain ATCC 15692 / DSM 22644 / CIP 104116 / JCM 14847 / LMG 12228 / 1C / PRS 101 / PAO1) OX=208964 GN=PA5441 PE=4 SV=1	0	336.534	77	48	2661	48	733	80	5.01	2656.81	48	0	4.34247e+07	3.83151e+07	4.03498e+07	4.37332e+07	5.47175e+07	4.20352e+07	5.2758e+07	5.53124e+07	8.3109e+07	6.4432e+07	57129429	5.6684e+07	8.3778e+07	5.46771e+07	2.56718e+07	5.95711e+07	3.88756e+07	8.18091e+07	2.6848e+07	8.98607e+07	1.3074e+08	1.20051e+08	4.98028e+07	8.83098e+07	3.25676e+07	7.61535e+07	9.71623e+07	5.06515e+07	2.67792e+07	3.48831e+07	2.73569e+07	1.2558e+08	8.32355e+07
FALSE	High	Master Protein	Q9HWG4	Pyochelin synthetase OS=Pseudomonas aeruginosa (strain ATCC 15692 / DSM 22644 / CIP 104116 / JCM 14847 / LMG 12228 / 1C / PRS 101 / PAO1) OX=208964 GN=pchF PE=3 SV=1	0	331.655	43	56	807	56	1809	197	6.01	573.94	56	0	6.84508e+06	5.31553e+06	5.95142e+06	5.79644e+06	9.25778e+06	6.8209e+06	1.19477e+07	8.34918e+06	7.17704e+06	1.05329e+07	5.22228e+07	9.92894e+06	9.61544e+06	6.00967e+07	6.55832e+06	6.32889e+07	5.69472e+06	1.10309e+07	7.58917e+06	7.59393e+06	1.82026e+07	3.36962e+07	5.11563e+06	8.25359e+06	2.32211e+07	6.88238e+06	6.87758e+06	6.62558e+07	6.13784e+06	2.38606e+07	6.1705e+06	1.23989e+07	6.81923e+06
FALSE	High	Master Protein	Q9HZP8	Enoyl-[acyl-carrier-protein] reductase [NADH] OS=Pseudomonas aeruginosa (strain ATCC 15692 / DSM 22644 / CIP 104116 / JCM 14847 / LMG 12228 / 1C / PRS 101 / PAO1) OX=208964 GN=fabV PE=1 SV=1	0	331.272	73	38	3287	38	398	43.5	5.14	4096.74	38	0	1.94144e+08	1.92856e+08	1.85759e+08	1.9763e+08	2.20665e+08	2.00239e+08	2.23877e+08	2.23394e+08	1.6383e+08	2.28223e+08	206516452	2.37125e+08	2.21944e+08	2.14158e+08	2.14427e+08	1.94133e+08	2.0936e+08	2.28268e+08	2.12181e+08	2.41408e+08	2.51081e+08	5.88711e+08	187545224	2.40473e+08	2.4937e+08	1.64398e+08	2.30315e+08	2.09742e+08	2.02557e+08	2.61395e+08	2.11273e+08	2.61551e+08	1.72975e+08
FALSE	High	Master Protein	Q9HXZ5	Enolase OS=Pseudomonas aeruginosa (strain ATCC 15692 / DSM 22644 / CIP 104116 / JCM 14847 / LMG 12228 / 1C / PRS 101 / PAO1) OX=208964 GN=eno PE=3 SV=1	0	331.113	81	36	3952	35	429	45.2	5.2	4299.01	36	0	2.11304e+08	2.20327e+08	2.00793e+08	2.10549e+08	2.73519e+08	2.09111e+08	2.86915e+08	2.86978e+08	2.22339e+08	2.90219e+08	2.3961e+08	2.73844e+08	310689713	2.42577e+08	2.87951e+08	2.32812e+08	2.83704e+08	3.02893e+08	276930866	2.95323e+08	3.25052e+08	2.07265e+08	3.30233e+08	2.99394e+08	2.87103e+08	2.23285e+08	2.92773e+08	2.32869e+08	2.8107e+08	2.84524e+08	2.8569e+08	3.37113e+08	2.22391e+08
FALSE	High	Master Protein	Q9I0K4	Isocitrate lyase OS=Pseudomonas aeruginosa (strain ATCC 15692 / DSM 22644 / CIP 104116 / JCM 14847 / LMG 12228 / 1C / PRS 101 / PAO1) OX=208964 GN=PA2634 PE=1 SV=1	0	329.582	70	37	3104	37	531	58.9	6.04	3036.64	37	0	1.71793e+08	1.63487e+08	1.87729e+08	1.51672e+08	1.01368e+08	1.64554e+08	1.16674e+08	9.02149e+07	3.29256e+08	9.04834e+07	2.56619e+08	8.08299e+07	1.01707e+08	4.67727e+08	1.05268e+08	355888781	1.17388e+08	1.09732e+08	1.00801e+08	7.58661e+07	1.95774e+08	6.16437e+07	8.98436e+07	8.75673e+07	7.81512e+07	3.64156e+08	6.96878e+07	4.02639e+08	1.14116e+08	7.05444e+07	9.25201e+07	2.24868e+08	3.66668e+08
FALSE	High	Master Protein	Q9HU67	50S ribosomal subunit assembly factor BipA OS=Pseudomonas aeruginosa (strain ATCC 15692 / DSM 22644 / CIP 104116 / JCM 14847 / LMG 12228 / 1C / PRS 101 / PAO1) OX=208964 GN=typA PE=3 SV=1	0	329.38	58	45	3306	45	605	66.9	5.38	3452.12	45	0	9.45419e+07	1.03651e+08	8.75535e+07	9.68463e+07	1.54182e+08	1.01324e+08	1.45315e+08	1.48408e+08	2.03691e+08	1.59331e+08	107628394	1.52342e+08	1.4393e+08	9.7116e+07	1.48173e+08	1.01587e+08	1.55939e+08	134490505	1.51179e+08	1.70046e+08	1.82129e+08	7.12927e+07	1.09924e+08	1.84274e+08	1.3573e+08	2.10734e+08	1.70955e+08	1.0668e+08	1.38428e+08	1.35819e+08	1.57971e+08	1.62465e+08	212546934
FALSE	High	Master Protein	Q9HVJ1	Energy-dependent translational throttle protein EttA OS=Pseudomonas aeruginosa (strain ATCC 15692 / DSM 22644 / CIP 104116 / JCM 14847 / LMG 12228 / 1C / PRS 101 / PAO1) OX=208964 GN=ettA PE=3 SV=1	0	329.245	70	48	3778	48	554	61.3	5.71	3817.95	48	0	2.12834e+08	2.0631e+08	1.9846e+08	1.98324e+08	1.98795e+08	2.05651e+08	2.23736e+08	2.11809e+08	1.75965e+08	2.05156e+08	2.47515e+08	2.12716e+08	2.19991e+08	2.39899e+08	2.01078e+08	2.48225e+08	2.06747e+08	235460723	2.05859e+08	1.96606e+08	2.07784e+08	1.80102e+08	2.09032e+08	2.07593e+08	1.89668e+08	1.69518e+08	1.98762e+08	2.32612e+08	1.99389e+08	2.10532e+08	1.9869e+08	2.07556e+08	1.90101e+08
FALSE	High	Master Protein	Q9I791	Probable hemagglutinin OS=Pseudomonas aeruginosa (strain ATCC 15692 / DSM 22644 / CIP 104116 / JCM 14847 / LMG 12228 / 1C / PRS 101 / PAO1) OX=208964 GN=PA0041 PE=4 SV=1	0	329.153	31	74	756	28	3535	361.4	5.5	397.96	74	0	1.53997e+07	1.42466e+07	1.37021e+07	5.16101e+06	4.30786e+06	5.71639e+06	4.84814e+06	4.54406e+06	4.15649e+06	4.52171e+06	3.36512e+06	3.83484e+06	6.95364e+06	4.39415e+06	4.04417e+06	4.26789e+06	4.64323e+06	6.64707e+06	3.809e+06	5.10653e+06	4.6539e+06	4.50555e+06	4.17976e+06	4.38578e+06	4.42115e+06	4.02969e+06	4.23065e+06	4.13901e+06	4.28062e+06	4.22133e+06	4.02948e+06	5.32582e+06	5.0776e+06
FALSE	High	Master Protein	Q9HVA2	Ketol-acid reductoisomerase (NADP(+)) OS=Pseudomonas aeruginosa (strain ATCC 15692 / DSM 22644 / CIP 104116 / JCM 14847 / LMG 12228 / 1C / PRS 101 / PAO1) OX=208964 GN=ilvC PE=1 SV=1	0	328.581	91	34	4254	34	338	36.4	5.85	4426.49	34	0	2.98101e+08	2.95119e+08	2.79102e+08	2.98704e+08	1.97366e+08	2.8088e+08	1.92683e+08	1.81108e+08	3.18416e+08	1.87659e+08	2.17459e+08	2.10515e+08	2.17394e+08	2.2779e+08	2.06872e+08	2.195e+08	2.02386e+08	217258068	2.0826e+08	1.74116e+08	1.80263e+08	2.53981e+08	2.00652e+08	1.75659e+08	1.97798e+08	3.40364e+08	1.60585e+08	2.38361e+08	2.24106e+08	1.94027e+08	2.05496e+08	1.82366e+08	3.09507e+08
FALSE	High	Master Protein	Q9I612	Probable acyl-CoA dehydrogenase OS=Pseudomonas aeruginosa (strain ATCC 15692 / DSM 22644 / CIP 104116 / JCM 14847 / LMG 12228 / 1C / PRS 101 / PAO1) OX=208964 GN=PA0506 PE=3 SV=1	0	328.261	67	39	2850	36	601	65.3	5.95	2772.05	39	0	1.12393e+08	1.04696e+08	1.1705e+08	122913459	5.95821e+07	113910980	6.25976e+07	5.68631e+07	4.91245e+07	6.55287e+07	7.91183e+07	5.99953e+07	9.82879e+07	9.99053e+07	1.61796e+08	5.75909e+07	1.55779e+08	9.77063e+07	157683865	6.69649e+07	5.09631e+07	5.48993e+07	1.1618e+08	7.24718e+07	5.03231e+07	5.09264e+07	6.66691e+07	8.45957e+07	1.47209e+08	5.51538e+07	1.60883e+08	5.45476e+07	5.69879e+07
FALSE	High	Master Protein	Q9I685	Adenosylhomocysteinase OS=Pseudomonas aeruginosa (strain ATCC 15692 / DSM 22644 / CIP 104116 / JCM 14847 / LMG 12228 / 1C / PRS 101 / PAO1) OX=208964 GN=ahcY PE=1 SV=1	0	325.865	78	40	3400	40	469	51.4	6.06	4176.95	40	0	1.39078e+08	1.44965e+08	1.44584e+08	1.51481e+08	1.57576e+08	1.46116e+08	1.51557e+08	1.46604e+08	1.66331e+08	1.64637e+08	2.67679e+08	1.57157e+08	1.72725e+08	2.69036e+08	1.53e+08	2.94584e+08	1.53881e+08	1.69235e+08	1.4917e+08	1.37756e+08	1.81515e+08	1.18492e+08	1.19362e+08	1.40456e+08	1.06922e+08	1.63569e+08	1.43529e+08	2.7597e+08	1.4192e+08	1.02091e+08	1.49591e+08	1.81797e+08	1.59008e+08
FALSE	High	Master Protein	Q9HVM8	Type IV pilus biogenesis factor PilY1 OS=Pseudomonas aeruginosa (strain ATCC 15692 / DSM 22644 / CIP 104116 / JCM 14847 / LMG 12228 / 1C / PRS 101 / PAO1) OX=208964 GN=pilY1 PE=3 SV=1	0	324.27	51	48	423	48	1161	126.5	6.42	380.71	48	0	1.59649e+07	1.67393e+07	1.75739e+07	1.6418e+07	1.12156e+07	1.76579e+07	1.16534e+07	1.17819e+07	1.34691e+07	1.0441e+07	1.0221e+07	1.14028e+07	1.33074e+07	1.13096e+07	1.05125e+07	1.11974e+07	1.72154e+08	13176222	1.18787e+07	1.1614e+07	1.00338e+07	1.10151e+07	9.98383e+06	1.18228e+07	1.05916e+07	1.49093e+07	1.17053e+07	1.06542e+07	1.15967e+07	1.26441e+07	1.16162e+07	1.05289e+07	1.58058e+07
FALSE	High	Master Protein	Q9HVT2	Alpha-2-macroglobulin homolog OS=Pseudomonas aeruginosa (strain ATCC 15692 / DSM 22644 / CIP 104116 / JCM 14847 / LMG 12228 / 1C / PRS 101 / PAO1) OX=208964 GN=PA4489 PE=3 SV=1	0	322.376	56	60	1448	60	1516	167.3	5.62	668.05	60	0	1.34688e+07	1.40951e+07	1.33394e+07	1.29272e+07	2.76241e+07	1.43157e+07	2.38102e+07	2.75313e+07	1.65792e+07	2.66614e+07	2.10121e+07	2.49245e+07	3.28101e+07	2.32765e+07	1.54819e+07	2.22145e+07	1.96781e+07	2.64216e+07	1.52174e+07	3.06013e+07	2.95638e+07	7.58183e+07	1.8225e+07	2.89247e+07	2.1046e+07	1.65556e+07	3.1131e+07	2.17682e+07	1.59749e+07	2.33819e+07	1.75343e+07	2.57613e+07	1.53677e+07
FALSE	High	Master Protein	Q9I1H5	Chitinase OS=Pseudomonas aeruginosa (strain ATCC 15692 / DSM 22644 / CIP 104116 / JCM 14847 / LMG 12228 / 1C / PRS 101 / PAO1) OX=208964 GN=chiC PE=3 SV=1	0	321.915	76	32	1139	32	483	53	5.43	1336.09	32	0	1.17157e+07	1.92028e+07	1.59806e+07	1.11741e+07	8.11748e+06	1.58474e+07	7.33707e+06	1.20213e+07	2.81918e+08	8.39985e+06	5.80774e+06	7.60674e+06	6.09052e+06	7.40499e+06	7.67412e+06	5.81613e+06	5.23337e+07	5.05896e+06	9.7532e+06	1.96799e+07	6.6534e+06	5.54673e+06	6.1148e+07	2.52758e+07	7.11882e+06	2.43571e+08	2.76447e+07	7.41524e+06	7.94087e+06	3.3661e+06	6.94357e+06	3.29757e+06	2.49197e+08
FALSE	High	Master Protein	Q9HT18	ATP synthase subunit alpha OS=Pseudomonas aeruginosa (strain ATCC 15692 / DSM 22644 / CIP 104116 / JCM 14847 / LMG 12228 / 1C / PRS 101 / PAO1) OX=208964 GN=atpA PE=3 SV=1	0	321.55	60	44	4210	44	514	55.4	5.44	5614.59	44	0	342299747	3.64705e+08	3.18423e+08	3.24392e+08	4.06311e+08	3.52214e+08	3.10161e+08	3.42183e+08	3.5371e+08	3.36305e+08	7.34209e+08	3.54582e+08	5.13434e+08	8.16333e+08	5.07712e+08	7.33589e+08	6.04776e+08	436713696	488806056	4.08701e+08	3.97237e+08	2.67997e+08	3.31223e+08	403047067	4.08757e+08	3.52623e+08	4.13741e+08	8.41858e+08	4.81457e+08	4.38756e+08	5.01715e+08	3.91049e+08	3.50874e+08
FALSE	High	Master Protein	Q9I0J6	NADH-quinone oxidoreductase subunit G OS=Pseudomonas aeruginosa (strain ATCC 15692 / DSM 22644 / CIP 104116 / JCM 14847 / LMG 12228 / 1C / PRS 101 / PAO1) OX=208964 GN=nuoG PE=3 SV=1	0	320.908	71	49	2320	49	905	98.9	6.09	1902.21	49	0	8.42477e+07	1.02288e+08	7.76065e+07	8.64066e+07	2.48691e+07	9.16068e+07	1.88847e+07	2.01342e+07	6.01166e+07	2.82648e+07	3.33829e+07	1.95304e+07	3.09223e+07	3.86158e+07	5.649e+07	3.58093e+07	5.82426e+07	2.48107e+07	4.86272e+07	2.71515e+07	4.10017e+07	3.34461e+07	3.5477e+07	2.7138e+07	3.11303e+07	5.86664e+07	2.91543e+07	3.2095e+07	4.59724e+07	3.26126e+07	5.39747e+07	4.30793e+07	5.53038e+07
FALSE	High	Master Protein	Q9HWG0	UvrABC system protein A OS=Pseudomonas aeruginosa (strain ATCC 15692 / DSM 22644 / CIP 104116 / JCM 14847 / LMG 12228 / 1C / PRS 101 / PAO1) OX=208964 GN=uvrA PE=3 SV=1	0	320.313	68	49	2959	49	945	104.4	6.64	2785.1	49	0	5.4661e+07	5.56486e+07	5.90858e+07	6.12317e+07	4.24248e+07	6.04279e+07	3.88357e+07	3.64913e+07	5.60776e+07	4.06142e+07	4.61165e+07	3.62539e+07	3.59932e+07	5.05393e+07	4.47423e+07	4.66653e+07	4.54375e+07	4.03926e+07	4.48576e+07	3.94129e+07	4.13864e+07	4.62023e+07	3.96911e+07	4.56586e+07	5.13652e+07	5.78514e+07	4.38875e+07	4.83802e+07	4.7398e+07	5.3053e+07	4.93551e+07	3.38015e+07	5.91809e+07
FALSE	High	Master Protein	Q9I363	Probable ClpA/B-type protease OS=Pseudomonas aeruginosa (strain ATCC 15692 / DSM 22644 / CIP 104116 / JCM 14847 / LMG 12228 / 1C / PRS 101 / PAO1) OX=208964 GN=PA1662 PE=3 SV=1	0	318.302	55	42	451	42	877	95.7	5.73	595.21	42	0	5.50835e+06	4.72434e+06	3.87205e+06	4.35335e+06	2.23688e+06	5.28651e+06	2.76552e+06	2.74927e+06	7.34728e+06	3.15455e+06	2.9293e+06	3.3234e+06	4.79089e+06	1.98551e+06	3.63307e+06	3.43147e+06	5.17554e+06	6.04678e+06	4.12797e+06	1.66745e+07	5.36788e+06	4.36447e+06	6.9023e+06	1.70353e+07	4.28567e+06	9.57647e+06	1.55613e+07	3.03735e+06	3.50978e+06	4.75109e+06	3.8898e+06	5.10178e+06	9.22861e+06
FALSE	High	Master Protein	Q9I6M4	5-aminovalerate aminotransferase DavT OS=Pseudomonas aeruginosa (strain ATCC 15692 / DSM 22644 / CIP 104116 / JCM 14847 / LMG 12228 / 1C / PRS 101 / PAO1) OX=208964 GN=davT PE=1 SV=1	0	316.759	84	26	3528	26	426	45.2	6.47	4281.12	26	0	2.06128e+08	2.00916e+08	1.97885e+08	2.07713e+08	2.03912e+08	2.04038e+08	2.1972e+08	200427256	5.04567e+08	1.94839e+08	2.06002e+08	2.17098e+08	1.63473e+08	2.17659e+08	184747772	2.06659e+08	2.89424e+08	1.73978e+08	1.83023e+08	2.2315e+08	2.84098e+08	1.98846e+08	2.31298e+08	2.28331e+08	328912807	518151319	2.27569e+08	2.22836e+08	1.98755e+08	3.34045e+08	1.72409e+08	3.08213e+08	4.69571e+08
[truncated: 2,909 more rows]
[truncated: 53 more columns]
