# Supplementary material for: Metabolic specialization drives reduced pathogenicity in Pseudomonas aeruginosa isolates from cystic fibrosis patients
Source: PLoS Biol. 2024 Aug 23;22(8):e3002781. doi: 10.1371/journal.pbio.3002781 (PMC11376529; doi:10.1371/journal.pbio.3002781)
Supplement: S3 Data — Values correspond to the Log2(Fold-change) for the indicated comparison. Statistical significance is reported by q values. (XLSX) [file pbio.3002781.s011.xlsx]

## Sheet: Differential expressions
Proteomics data for aceE and aceF mutant strains
Strain	Comparison	LocusTag	Gene Name	Protein name	Accession	q value	Log2(Fold Change)	COG Category	KEGG Module	KEGG Class	KEGG Biology
aceE	+/- Acetate	PA0021	PA0021	DprA_WH domain-containing protein	Q9I7A6	1.85443e-07	4.02635	Intracellular trafficking, secretion, and vesicular transport
aceE	+/- Acetate	PA0087	tssE1	Type VI secretion system component TssE1	Q9I745	0.00896554	2.26027	Function unknown
aceE	+/- Acetate	PA0128	PA0128	Alkylphosphonate utilization protein	Q9I704	0.00209916	2.58066	Inorganic ion transport and metabolism
aceE	+/- Acetate	PA0132	bauA	Beta-alanine--pyruvate aminotransferase	Q9I700	5.622e-12	-5.36375	Coenzyme transport and metabolism	beta-Alanine metabolism	Metabolism of other amino acids	Metabolism
aceE	+/- Acetate	PA0180	cttP	Methyl-accepting chemotaxis protein McpA	Q9I6V2	1.22509e-07	-4.15344	Signal transduction mechanisms	Bacterial chemotaxis	Cell motility	Cellular Processes
aceE	+/- Acetate	PA0290	PA0290	Diguanylate cyclase	Q9I6K0	1.30015e-05	3.49828	Signal transduction mechanisms
aceE	+/- Acetate	PA0312	PA0312	DUF523 domain-containing protein	Q9I6H9	2.89091e-05	3.33908	Function unknown
aceE	+/- Acetate	PA0323	PA0323	Probable binding protein component of ABC transporter	Q9I6G8	0.0105055	2.1793	Amino acid transport and metabolism	ABC transporters	Membrane transport	Environmental Information Processing
aceE	+/- Acetate	PA0338	PA0338	Diguanylate cyclase	Q9I6F5	0.00283983	-2.58332	Signal transduction mechanisms
aceE	+/- Acetate	PA0473	PA0473	Probable glutathione S-transferase	Q9I645	0.035723	-1.86511	Posttranslational modification, protein turnover, chaperones	Glutathione metabolism	Metabolism of other amino acids	Metabolism
aceE	+/- Acetate	PA0519	nirS	Nitrite reductase	P24474	0.00444966	2.28653	Function unknown	Nitrogen metabolism	Energy metabolism	Metabolism
aceE	+/- Acetate	PA0527	dnr	Transcriptional regulator Dnr	G3XCW6	0.00153759	2.52237	Signal transduction mechanisms
aceE	+/- Acetate	PA0530	PA0530	Probable class III pyridoxal phosphate-dependent aminotransferase	Q9I606	2e-15	6.19284	Amino acid transport and metabolism	Arginine biosynthesis	Amino acid metabolism	Metabolism
aceE	+/- Acetate	PA0531	PA0531	Probable glutamine amidotransferase	Q9I605	4.7e-14	5.88709	Nucleotide transport and metabolism
aceE	+/- Acetate	PA0634	PA0634	Tail assembly chaperone	G3XD68	0.00046122	2.88163
aceE	+/- Acetate	PA0706	cat	Chloramphenicol acetyltransferase	P26841	0.00156365	2.60399	General function prediction only
aceE	+/- Acetate	PA0778	icp	Inhibitor of cysteine peptidase	Q9I5G0	2.22171e-06	3.80213	Function unknown
aceE	+/- Acetate	PA0805	PA0805	DUF1508 domain-containing protein	Q9I5D3	0.000294738	2.96535
aceE	+/- Acetate	PA0820	PA0820	HNH domain-containing protein	Q9I5B9	0.0116853	2.0013	Defense mechanisms
aceE	+/- Acetate	PA0862	PA0862	TenA family transcriptional regulator	Q9I579	5.30424e-08	4.21148	Coenzyme transport and metabolism
aceE	+/- Acetate	PA0865	hpd	4-hydroxyphenylpyruvate dioxygenase	Q9I576	0.0211897	-2.05084	Amino acid transport and metabolism	Ubiquinone and other terpenoid-quinone biosynthesis	Metabolism of cofactors and vitamins	Metabolism
aceE	+/- Acetate	PA0905	rsmA	Translational regulator CsrA	O69078	1.52986e-05	-3.55317	Signal transduction mechanisms	Biofilm formation	Cellular community - prokaryotes	Cellular Processes
aceE	+/- Acetate	PA0915	PA0915	DUF1456 family protein	Q9I542	0.0483546	1.7363	Function unknown
aceE	+/- Acetate	PA1040	PA1040	Class I SAM-dependent methyltransferase	Q9I4T4	1e-15	7.50124
aceE	+/- Acetate	PA1081	flgF	Flagellar basal-body rod protein FlgF	Q9I4P8	3.213e-12	5.58937	Cell motility	Flagellar assembly	Cell motility	Cellular Processes
aceE	+/- Acetate	PA1130	rhlC	Rhamnosyltransferase 2	Q9I4K5	2.4e-13	5.78014	General function prediction only	Biofilm formation	Cellular community - prokaryotes	Cellular Processes
aceE	+/- Acetate	PA1216	PA1216	Methyltransf_25 domain-containing protein	Q9I4C2	9.10153e-05	-3.21405	General function prediction only
aceE	+/- Acetate	PA1227	PA1227	APH domain-containing protein	Q9I4B1	7.72181e-08	-4.26927	General function prediction only
aceE	+/- Acetate	PA1299	PA1299	UPF0260 protein PA1299	Q9I445	0.00775491	2.34508	Function unknown
aceE	+/- Acetate	PA1308	PA1308	DUF2937 family protein	Q9I436	0.0448206	1.99538
aceE	+/- Acetate	PA1310	phnW	2-aminoethylphosphonate--pyruvate transaminase	Q9I434	0.0423165	-1.81821	Amino acid transport and metabolism	Phosphonate and phosphinate metabolism	Metabolism of other amino acids	Metabolism
aceE	+/- Acetate	PA1341	aatQ	Amino acid ABC transporter membrane protein	Q9I403	2.046e-12	-5.6352	Amino acid transport and metabolism	Two-component system	Signal transduction	Environmental Information Processing
aceE	+/- Acetate	PA1421	gbuA	Guanidinobutyrase	Q9I3S3	0.000315511	-2.95275	Amino acid transport and metabolism	Arginine and proline metabolism	Amino acid metabolism	Metabolism
aceE	+/- Acetate	PA1504	PA1504	Probable transcriptional regulator	Q9I3K8	1.5385e-05	3.47145	Transcription
aceE	+/- Acetate	PA1535	PA1535	Probable acyl-CoA dehydrogenase	Q9I3H8	1.15554e-05	3.42291	Lipid transport and metabolism	Valine, leucine and isoleucine degradation	Amino acid metabolism	Metabolism
aceE	+/- Acetate	PA1573	PA1573	DUF1287 domain-containing protein	Q9I3E4	0.00215966	2.50348	Function unknown
aceE	+/- Acetate	PA1606	PA1606	DUF3859 domain-containing protein	Q9I3B5	0.0461745	-1.82879
aceE	+/- Acetate	PA1667	hsiJ2	Type VI secretion system protein ImpJ	Q9I358	0.000107566	-3.21564	Function unknown	Biofilm formation	Cellular community - prokaryotes	Cellular Processes
aceE	+/- Acetate	PA1679	PA1679	Transmembrane protein	Q9I346	9.29802e-08	-4.28269
aceE	+/- Acetate	PA1746	PA1746	Macro domain-containing protein	Q9I2Z1	3.1408e-11	-5.17809
aceE	+/- Acetate	PA1808	nppC	Probable permease of ABC transporter	Q9I2T6	0.0124048	2.13889	General function prediction only	ABC transporters	Membrane transport	Environmental Information Processing
aceE	+/- Acetate	PA1831	PA1831	Histidine phosphatase family protein	Q9I2R4	0.00163342	-2.79539	Carbohydrate transport and metabolism
aceE	+/- Acetate	PA1871	lasA	Protease LasA	P14789	0.000481154	-2.83881	Cell wall/membrane/envelope biogenesis	Quorum sensing	Cellular community - prokaryotes	Cellular Processes
aceE	+/- Acetate	PA1946	rbsB	D-ribose/D-allose-binding protein	Q9I2F8	9.98988e-09	-4.5035	Carbohydrate transport and metabolism	Bacterial chemotaxis	Cell motility	Cellular Processes
aceE	+/- Acetate	PA1995	PA1995	MmcQ/YjbR family DNA-binding protein	Q9I2B4	1.04004e-05	-3.45888	Function unknown
aceE	+/- Acetate	PA2043	PA2043	PseudoU_synth_2 domain-containing protein	Q9I272	1.48947e-06	3.82803	Translation, ribosomal structure and biogenesis
aceE	+/- Acetate	PA2118	ada	O6-methylguanine-DNA methyltransferase	Q9I1Z7	2.04988e-06	3.85591	Replication, recombination and repair
aceE	+/- Acetate	PA2246	bkdR	Bkd operon transcriptional regulator	Q9I1M3	0.000198764	-2.96899	Transcription
aceE	+/- Acetate	PA2363	hsiJ3	Type VI secretion system baseplate subunit TssK	Q9I1B6	0.000171491	-2.93725	Function unknown	Biofilm formation	Cellular community - prokaryotes	Cellular Processes
aceE	+/- Acetate	PA2365	hsiB3	Type VI secretion system contractile sheath small subunit	Q9I1B4	5.89856e-09	4.4826	Function unknown	Biofilm formation	Cellular community - prokaryotes	Cellular Processes
aceE	+/- Acetate	PA2366	hsiC3	Uricase PuuD	Q9I1B3	0.0418867	1.64494	Function unknown	Biofilm formation	Cellular community - prokaryotes	Cellular Processes
aceE	+/- Acetate	PA2534	PA2534	Probable transcriptional regulator	Q9I0V0	1e-15	6.24172	Transcription
aceE	+/- Acetate	PA2544	PA2544	N-acetyltransferase domain-containing protein	Q9I0U0	4.65639e-05	-3.23298	General function prediction only
aceE	+/- Acetate	PA2555	PA2555	Probable AMP-binding enzyme	Q9I0S9	2.46046e-07	-4.03664	Lipid transport and metabolism	Methane metabolism	Energy metabolism	Metabolism
aceE	+/- Acetate	PA2557	PA2557	Probable AMP-binding enzyme	Q9I0S7	1e-15	-6.82705	Lipid transport and metabolism
aceE	+/- Acetate	PA2827	PA2827	Peptide methionine sulfoxide reductase MsrB	Q9I016	0.00742653	-2.11597	Posttranslational modification, protein turnover, chaperones
aceE	+/- Acetate	PA2879	PA2879	Probable transcriptional regulator	Q9HZW8	5.19445e-05	-3.35679	Transcription
aceE	+/- Acetate	PA2885	atuR	Putative repressor of atu genes	Q9HZW2	1e-15	-8.3995	Transcription
aceE	+/- Acetate	PA2889	atuD	Putative citronellyl-CoA dehydrogenase involved in catabolism of citronellol	Q9HZV8	9.1783e-05	-3.4431	Lipid transport and metabolism	Geraniol degradation	Metabolism of terpenoids and polyketides	Metabolism
aceE	+/- Acetate	PA2939	PA2939	Aminopeptidase	Q9HZQ8	1.88477e-06	-3.75788	General function prediction only
aceE	+/- Acetate	PA3012	PA3012	DUF1653 domain-containing protein	Q9HZJ4	1.57488e-07	4.33216	Function unknown
aceE	+/- Acetate	PA3015	PA3015	PilJ domain-containing protein	Q9HZJ1	0.0034657	2.31982
aceE	+/- Acetate	PA3037	PA3037	Lactamase_B domain-containing protein	Q9HZH1	7.78636e-06	-3.45423	General function prediction only
aceE	+/- Acetate	PA3125	PA3125	SGNH_hydro domain-containing protein	Q9HZ99	1.28575e-06	3.88177	Amino acid transport and metabolism
aceE	+/- Acetate	PA3187	PA3187	Probable ATP-binding component of ABC transporter	Q9HZ51	0.0291559	-1.87851	Amino acid transport and metabolism	ABC transporters	Membrane transport	Environmental Information Processing
aceE	+/- Acetate	PA3240	PA3240	Putative quercetin 2,3-dioxygenase PA3240	Q9HZ00	1.85496e-07	-4.19094	General function prediction only
aceE	+/- Acetate	PA3333	fabH2	Beta-ketoacyl-[acyl-carrier-protein] synthase III	Q9HYR2	7.34165e-09	4.64077	Lipid transport and metabolism	Fatty acid biosynthesis	Lipid metabolism	Metabolism
aceE	+/- Acetate	PA3334	acp3	Probable acyl carrier protein	Q9HYR1	1.71856e-07	4.16249	Secondary metabolites biosynthesis, transport and catabolism
aceE	+/- Acetate	PA3383	PA3383	Binding protein component of ABC phosphonate transporter	Q9HYL8	9.09803e-05	3.17561	Inorganic ion transport and metabolism	ABC transporters	Membrane transport	Environmental Information Processing
aceE	+/- Acetate	PA3552	arnB	UDP-4-amino-4-deoxy-L-arabinose--oxoglutarate aminotransferase	Q9HY65	1e-15	-6.31818	Cell wall/membrane/envelope biogenesis	Two-component system	Signal transduction	Environmental Information Processing
aceE	+/- Acetate	PA3578	PA3578	Uncharacterized isomerase PA3578	Q9HY42	0.00848734	2.27307	General function prediction only
aceE	+/- Acetate	PA3632	PA3632	UPF0033 domain-containing protein	Q9HXZ8	0.0231619	2.02815	Posttranslational modification, protein turnover, chaperones
aceE	+/- Acetate	PA3649	mucP	Putative zinc metalloprotease PA3649	Q9HXY3	0.00223983	2.5286	Cell wall/membrane/envelope biogenesis
aceE	+/- Acetate	PA3695	PA3695	Hydrolase_4 domain-containing protein	Q9HXU5	0.0118079	-2.15095	General function prediction only
aceE	+/- Acetate	PA3755	PA3755	Nudix hydrolase domain-containing protein	Q9HXP0	1e-15	-6.40664	Nucleotide transport and metabolism
aceE	+/- Acetate	PA3850	PA3850	DUF1963 domain-containing protein	Q9HXF6	0.00927659	2.25228
aceE	+/- Acetate	PA3863	dauA	FAD-dependent catabolic D-arginine dehydrogenase DauA	Q9HXE3	0.0369289	-1.9188	Amino acid transport and metabolism	D-Amino acid metabolism	Metabolism of other amino acids	Metabolism
aceE	+/- Acetate	PA3881	PA3881	Multidrug transporter	Q9HXD1	7.33893e-07	-3.81623
aceE	+/- Acetate	PA3894	PA3894	Probable outer membrane protein	Q9HXB9	0.0073956	2.19454	Cell wall/membrane/envelope biogenesis
aceE	+/- Acetate	PA3932	PA3932	Probable transcriptional regulator	Q9HX84	9.79261e-06	3.46853	Transcription
aceE	+/- Acetate	PA3937	PA3937	Taurine import ATP-binding protein TauB	Q9HX79	0.023161	1.81725	Inorganic ion transport and metabolism	ABC transporters	Membrane transport	Environmental Information Processing
aceE	+/- Acetate	PA3956	PA3956	VOC domain-containing protein	Q9HX60	0.0238673	1.87456	Amino acid transport and metabolism
aceE	+/- Acetate	PA4025	eutC	Ethanolamine ammonia-lyase small subunit	Q9HX02	0.0478887	1.66505	Amino acid transport and metabolism	Glycerophospholipid metabolism	Lipid metabolism	Metabolism
aceE	+/- Acetate	PA4027	PA4027	PBPb domain-containing protein	Q9HX00	0.0438876	1.63078	Amino acid transport and metabolism
aceE	+/- Acetate	PA4179	PA4179	Probable porin	Q9HWK2	7.45459e-10	4.76292
aceE	+/- Acetate	PA4218	ampP	Probable transporter	Q9HWG8	0.0136738	-2.15962
aceE	+/- Acetate	PA4374	mexV	Probable Resistance-Nodulation-Cell Division (RND) efflux membrane fusion protein	Q9HW28	0.000120252	3.12687	Cell wall/membrane/envelope biogenesis
aceE	+/- Acetate	PA4497	dppA2	Tripeptide-binding protein	Q9HVS4	4.1506e-11	-5.12724	Amino acid transport and metabolism	Bacterial chemotaxis	Cell motility	Cellular Processes
aceE	+/- Acetate	PA4536	PA4536	MOSC domain-containing protein	Q9HVP1	0.00368077	-2.50914	Function unknown
aceE	+/- Acetate	PA4539	PA4539	Cell division protein ZapE	Q9HVN8	0.00774786	2.29421	General function prediction only
aceE	+/- Acetate	PA4714	PA4714	Metal-binding protein	Q9HV84	0.000499577	2.91876	General function prediction only
aceE	+/- Acetate	PA4809	fdhE	Protein FdhE homolog	Q9HV00	0.00094614	2.74257	Posttranslational modification, protein turnover, chaperones
aceE	+/- Acetate	PA4846	aroQ1	3-dehydroquinate dehydratase 1	O30557	0.000162621	-3.113	Amino acid transport and metabolism	Phenylalanine, tyrosine and tryptophan biosynthesis	Amino acid metabolism	Metabolism
aceE	+/- Acetate	PA5021	PA5021	K(+)/H(+) antiporter NhaP2	Q9HUE8	0.000212395	-2.93896	Inorganic ion transport and metabolism
aceE	+/- Acetate	PA5027	PA5027	Universal stress protein	Q9HUE2	1e-15	7.19496	Signal transduction mechanisms
aceE	+/- Acetate	PA5082	dguC	Probable binding protein component of ABC transporter	Q9HUA1	0.000210568	3.06704	Amino acid transport and metabolism	Two-component system	Signal transduction	Environmental Information Processing
aceE	+/- Acetate	PA5121	PA5121	Small-conductance mechanosensitive channel	Q9HU63	0.000572092	2.84058	Cell wall/membrane/envelope biogenesis
aceE	+/- Acetate	PA5179	PA5179	Probable transcriptional regulator	Q9HU10	1e-15	-6.67688	Transcription
aceE	+/- Acetate	PA5268	corA	Magnesium/cobalt transport protein	Q9HTT2	0.000951249	-2.64703	Inorganic ion transport and metabolism
aceE	+/- Acetate	PA5363	PA5363	Peptidase M23	Q9HTJ7	9.976e-12	-5.47263	Cell wall/membrane/envelope biogenesis
aceE	+/- Acetate	PA5367	pstA	Phosphate transport system permease protein PstA	Q9HTJ5	0.00379237	-2.29912	Inorganic ion transport and metabolism	ABC transporters	Membrane transport	Environmental Information Processing
aceE	+/- Acetate	PA5381	PA5381	Histidine ammonia-lyase	Q9HTI3	6.9267e-05	-3.30901
aceE	+/- Acetate	PA5445	PA5445	Probable coenzyme A transferase	Q9HTC2	2.29e-13	5.67552	Energy production and conversion	Butanoate metabolism	Carbohydrate metabolism	Metabolism
aceE	+/- Acetate	PA5446	PA5446	DUF1127 domain-containing protein	Q9HTC1	0.00460833	-2.46066	Function unknown
aceE	+/- Acetate	PA5450	wzt	ABC subunit of A-band LPS efflux transporter	G3XD58	7.07263e-08	-4.3671	Carbohydrate transport and metabolism	ABC transporters	Membrane transport	Environmental Information Processing
aceE	+/- Acetate	PA5475	PA5475	Acetyltransferase PA5475	Q9HT95	0.000141294	3.09838	Transcription
aceE	+/- Acetate	PA5519	PA5519	HotDog ACOT-type domain-containing protein	Q9HT54	1.45239e-09	-4.76603	Lipid transport and metabolism
aceE	+/- mutation	PA0030	cosX	OpuAC domain-containing protein	Q9I7A0	0.0343742	-1.98379	Amino acid transport and metabolism	ABC transporters	Membrane transport	Environmental Information Processing
aceE	+/- mutation	PA0056	PA0056	Probable transcriptional regulator	Q9I776	0.000122971	-3.28074	Transcription
aceE	+/- mutation	PA0087	tssE1	Type VI secretion system component TssE1	Q9I745	1.08188e-05	-3.77311	Function unknown
aceE	+/- mutation	PA0128	PA0128	Alkylphosphonate utilization protein	Q9I704	3.28444e-07	-4.13523	Inorganic ion transport and metabolism
aceE	+/- mutation	PA0141	PA0141	GDP-polyphosphate phosphotransferase	Q9I6Z1	0.000812608	-2.81597	Function unknown	RNA degradation	Folding, sorting and degradation	Genetic Information Processing
aceE	+/- mutation	PA0179	PA0179	Probable two-component response regulator	Q9I6V3	7.32855e-07	-3.96206	Signal transduction mechanisms	Bacterial chemotaxis	Cell motility	Cellular Processes
aceE	+/- mutation	PA0180	cttP	Methyl-accepting chemotaxis protein McpA	Q9I6V2	4.5297e-11	5.19395	Signal transduction mechanisms	Bacterial chemotaxis	Cell motility	Cellular Processes
aceE	+/- mutation	PA0233	PA0233	Probable transcriptional regulator	Q9I6Q5	1e-15	6.4238	Transcription
aceE	+/- mutation	PA0247	pobA	p-hydroxybenzoate hydroxylase	P20586	0.000103314	3.01297	Coenzyme transport and metabolism	Benzoate degradation	Xenobiotics biodegradation and metabolism	Metabolism
aceE	+/- mutation	PA0290	PA0290	Diguanylate cyclase	Q9I6K0	2.87743e-09	-4.68412	Signal transduction mechanisms
aceE	+/- mutation	PA0312	PA0312	DUF523 domain-containing protein	Q9I6H9	8.62053e-10	-4.86129	Function unknown
aceE	+/- mutation	PA0338	PA0338	Diguanylate cyclase	Q9I6F5	0.00283983	2.79597	Signal transduction mechanisms
aceE	+/- mutation	PA0386	PA0386	Heme chaperone HemW	Q9I6A9	0.0337892	-2.06203	Coenzyme transport and metabolism
aceE	+/- mutation	PA0461	PA0461	PlsC domain-containing protein	Q9I657	2.4383e-05	3.54366	Lipid transport and metabolism
aceE	+/- mutation	PA0479	PA0479	Probable transcriptional regulator	Q9I639	0.000115246	3.13434	Transcription
aceE	+/- mutation	PA0520	nirQ	Denitrification regulatory protein NirQ	Q51481	2.86e-13	-5.65305	General function prediction only
aceE	+/- mutation	PA0527	dnr	Transcriptional regulator Dnr	G3XCW6	1e-15	-9.45628	Signal transduction mechanisms
aceE	+/- mutation	PA0531	PA0531	Probable glutamine amidotransferase	Q9I605	7.88916e-05	-3.20026	Nucleotide transport and metabolism
aceE	+/- mutation	PA0634	PA0634	Tail assembly chaperone	G3XD68	3.06427e-06	-3.79715
aceE	+/- mutation	PA0653	PA0653	Redox protein	G3XDA4	0.000986609	-2.73427	Posttranslational modification, protein turnover, chaperones
aceE	+/- mutation	PA0667	mepM	LysM domain-containing protein	Q9I5Q4	0.0460592	1.90624	Cell wall/membrane/envelope biogenesis
aceE	+/- mutation	PA0698	PA0698	YbjN domain-containing protein	Q9I5M8	1e-15	7.86587
aceE	+/- mutation	PA0778	icp	Inhibitor of cysteine peptidase	Q9I5G0	1.17467e-08	-4.54704	Function unknown
aceE	+/- mutation	PA0785	azoR1	FMN-dependent NAD(P)H:quinone oxidoreductase 1	Q9I5F3	0.000422158	2.80856	Lipid transport and metabolism
aceE	+/- mutation	PA0805	PA0805	DUF1508 domain-containing protein	Q9I5D3	9.07305e-08	-4.33888
aceE	+/- mutation	PA0820	PA0820	HNH domain-containing protein	Q9I5B9	1.99357e-06	3.73524	Defense mechanisms
aceE	+/- mutation	PA0862	PA0862	TenA family transcriptional regulator	Q9I579	1e-15	-6.78368	Coenzyme transport and metabolism
aceE	+/- mutation	PA0864	PA0864	Probable transcriptional regulator	Q9I577	2.07746e-06	3.72907	Transcription
aceE	+/- mutation	PA0868	PA0868	RF_PROK_I domain-containing protein	Q9I573	0.0109915	-2.57101	Translation, ribosomal structure and biogenesis
aceE	+/- mutation	PA0915	PA0915	DUF1456 family protein	Q9I542	1.14965e-05	-3.72995	Function unknown
aceE	+/- mutation	PA0988	PA0988	4HBT domain-containing protein	Q9I4Y1	1e-15	6.31898	General function prediction only
aceE	+/- mutation	PA0996	pqsA	Anthranilate--CoA ligase	Q9I4X3	0.0348512	1.98019	Lipid transport and metabolism	Biofilm formation	Cellular community - prokaryotes	Cellular Processes
aceE	+/- mutation	PA0997	pqsB	2-heptyl-4(1H)-quinolone synthase subunit PqsB	Q9I4X2	0.0235849	2.02351	Lipid transport and metabolism	Biofilm formation	Cellular community - prokaryotes	Cellular Processes
aceE	+/- mutation	PA0999	pqsD	Anthraniloyl-CoA anthraniloyltransferase	P20582	0.0297307	1.93199	Lipid transport and metabolism	Biofilm formation	Cellular community - prokaryotes	Cellular Processes
aceE	+/- mutation	PA1040	PA1040	Class I SAM-dependent methyltransferase	Q9I4T4	1.05257e-07	-4.10457
aceE	+/- mutation	PA1081	flgF	Flagellar basal-body rod protein FlgF	Q9I4P8	7.1738e-11	-5.11151	Cell motility	Flagellar assembly	Cell motility	Cellular Processes
aceE	+/- mutation	PA1112	PA1112	GSDH domain-containing protein	Q9I4M3	0.00434705	-2.31903	Carbohydrate transport and metabolism
aceE	+/- mutation	PA1130	rhlC	Rhamnosyltransferase 2	Q9I4K5	2.38652e-09	-4.70667	General function prediction only	Biofilm formation	Cellular community - prokaryotes	Cellular Processes
aceE	+/- mutation	PA1138	PA1138	Probable transcriptional regulator	Q9I4J7	1.45651e-08	4.52024	Transcription
aceE	+/- mutation	PA1140	PA1140	(S)-ureidoglycine aminohydrolase	Q9I4J5	0.000227204	-2.9264	General function prediction only	Purine metabolism	Nucleotide metabolism	Metabolism
aceE	+/- mutation	PA1216	PA1216	Methyltransf_25 domain-containing protein	Q9I4C2	0.0154487	2.01144	General function prediction only
aceE	+/- mutation	PA1290	PA1290	Probable transcriptional regulator	Q9I454	0.00687672	-2.21193	Transcription
aceE	+/- mutation	PA1299	PA1299	UPF0260 protein PA1299	Q9I445	0.000175456	-3.33718	Function unknown
aceE	+/- mutation	PA1310	phnW	2-aminoethylphosphonate--pyruvate transaminase	Q9I434	8.32302e-07	4.13658	Amino acid transport and metabolism	Phosphonate and phosphinate metabolism	Metabolism of other amino acids	Metabolism
aceE	+/- mutation	PA1379	PA1379	Probable short-chain dehydrogenase	Q9I3W5	0.0162108	-1.97934	Lipid transport and metabolism
aceE	+/- mutation	PA1401	PA1401	Ester cyclase	Q9I3U3	0.0257016	-1.91263	General function prediction only
aceE	+/- mutation	PA1446	fliP	Flagellar biosynthetic protein FliP	Q51468	3.64176e-09	4.73909	Intracellular trafficking, secretion, and vesicular transport	Flagellar assembly	Cell motility	Cellular Processes
aceE	+/- mutation	PA1504	PA1504	Probable transcriptional regulator	Q9I3K8	4.16591e-10	-5.0662	Transcription
aceE	+/- mutation	PA1535	PA1535	Probable acyl-CoA dehydrogenase	Q9I3H8	2.62474e-07	4.02765	Lipid transport and metabolism	Valine, leucine and isoleucine degradation	Amino acid metabolism	Metabolism
aceE	+/- mutation	PA1573	PA1573	DUF1287 domain-containing protein	Q9I3E4	1.3969e-11	-5.36441	Function unknown
aceE	+/- mutation	PA1601	PA1601	Probable aldehyde dehydrogenase	Q9I3C0	0.00770185	2.29559	Energy production and conversion	Nicotinate and nicotinamide metabolism	Metabolism of cofactors and vitamins	Metabolism
aceE	+/- mutation	PA1606	PA1606	DUF3859 domain-containing protein	Q9I3B5	0.0384027	2.07612
aceE	+/- mutation	PA1667	hsiJ2	Type VI secretion system protein ImpJ	Q9I358	0.000727133	2.67768	Function unknown	Biofilm formation	Cellular community - prokaryotes	Cellular Processes
aceE	+/- mutation	PA1746	PA1746	Macro domain-containing protein	Q9I2Z1	0.000393815	-2.84765
aceE	+/- mutation	PA1798	parS	Histidine kinase	Q9I2U4	0.000279985	3.06753	Signal transduction mechanisms	Two-component system	Signal transduction	Environmental Information Processing
aceE	+/- mutation	PA1808	nppC	Probable permease of ABC transporter	Q9I2T6	0.000260432	-3.12442	General function prediction only	ABC transporters	Membrane transport	Environmental Information Processing
aceE	+/- mutation	PA1946	rbsB	D-ribose/D-allose-binding protein	Q9I2F8	0.000436646	-2.82783	Carbohydrate transport and metabolism	Bacterial chemotaxis	Cell motility	Cellular Processes
aceE	+/- mutation	PA1988	pqqD	PqqA binding protein	Q9I2C1	7.14403e-08	4.25005
aceE	+/- mutation	PA1995	PA1995	MmcQ/YjbR family DNA-binding protein	Q9I2B4	6.88856e-05	3.12147	Function unknown
aceE	+/- mutation	PA2043	PA2043	PseudoU_synth_2 domain-containing protein	Q9I272	2.55e-13	-5.77432	Translation, ribosomal structure and biogenesis
aceE	+/- mutation	PA2049	PA2049	Isoleucyl-tRNA synthetase	Q9I266	3.40776e-10	4.96839
aceE	+/- mutation	PA2054	cynR	Transcriptional regulator CynR	Q9I261	1.67493e-07	4.13574	Transcription
aceE	+/- mutation	PA2118	ada	O6-methylguanine-DNA methyltransferase	Q9I1Z7	1.57293e-05	-3.46791	Replication, recombination and repair
aceE	+/- mutation	PA2119	PA2119	Alcohol dehydrogenase (Zn-dependent)	Q9I1Z6	0.0101077	2.15127	General function prediction only
aceE	+/- mutation	PA2120	PA2120	SnoaL-like domain-containing protein	Q9I1Z5	0.00529438	-2.49287
aceE	+/- mutation	PA2206	PA2206	Probable transcriptional regulator	Q9I1R1	1e-15	8.74225	Transcription
aceE	+/- mutation	PA2270	PA2270	Probable transcriptional regulator	Q9I1K3	8.5e-14	5.88215	Transcription
aceE	+/- mutation	PA2305	ambB	AMB antimetabolite synthase AmbB	Q9I1H0	3.16547e-06	3.85169	Secondary metabolites biosynthesis, transport and catabolism
aceE	+/- mutation	PA2316	PA2316	Probable transcriptional regulator	Q9I1F9	7.54443e-10	4.92374	Transcription
aceE	+/- mutation	PA2363	hsiJ3	Type VI secretion system baseplate subunit TssK	Q9I1B6	4.062e-12	5.37887	Function unknown	Biofilm formation	Cellular community - prokaryotes	Cellular Processes
aceE	+/- mutation	PA2365	hsiB3	Type VI secretion system contractile sheath small subunit	Q9I1B4	8.95654e-07	3.78694	Function unknown	Biofilm formation	Cellular community - prokaryotes	Cellular Processes
aceE	+/- mutation	PA2430	PA2430	HlyD_D23 domain-containing protein	Q9I152	4.0945e-11	5.14891	Defense mechanisms
aceE	+/- mutation	PA2459	PA2459	Conserved domain protein	Q9I123	1e-15	6.71771
aceE	+/- mutation	PA2534	PA2534	Probable transcriptional regulator	Q9I0V0	1e-15	-6.37972	Transcription
aceE	+/- mutation	PA2544	PA2544	N-acetyltransferase domain-containing protein	Q9I0U0	1.14467e-05	3.48954	General function prediction only
aceE	+/- mutation	PA2555	PA2555	Probable AMP-binding enzyme	Q9I0S9	2.46046e-07	4.0456	Lipid transport and metabolism	Methane metabolism	Energy metabolism	Metabolism
aceE	+/- mutation	PA2573	PA2573	Probable chemotaxis transducer	Q9I0R3	0.00716976	2.24029	Cell motility	Bacterial chemotaxis	Cell motility	Cellular Processes
aceE	+/- mutation	PA2637	nuoA	NADH-quinone oxidoreductase subunit A 2	Q9I0K1	4.70985e-10	4.8722	Energy production and conversion	Oxidative phosphorylation	Energy metabolism	Metabolism
aceE	+/- mutation	PA2824	sagS	Histidine kinase	Q9I019	7.1e-14	5.83107	Signal transduction mechanisms	Biofilm formation	Cellular community - prokaryotes	Cellular Processes
aceE	+/- mutation	PA2827	PA2827	Peptide methionine sulfoxide reductase MsrB	Q9I016	0.0288243	-1.73	Posttranslational modification, protein turnover, chaperones
aceE	+/- mutation	PA2842	PA2842	PABS domain-containing protein	Q9I001	1e-15	7.09843	Amino acid transport and metabolism
aceE	+/- mutation	PA2853	oprI	Major outer membrane lipoprotein	P11221	0.00663329	-2.14375
aceE	+/- mutation	PA2885	atuR	Putative repressor of atu genes	Q9HZW2	1e-15	8.45678	Transcription
aceE	+/- mutation	PA2939	PA2939	Aminopeptidase	Q9HZQ8	0.00845471	2.09796	General function prediction only
aceE	+/- mutation	PA3037	PA3037	Lactamase_B domain-containing protein	Q9HZH1	1e-15	8.00566	General function prediction only
aceE	+/- mutation	PA3125	PA3125	SGNH_hydro domain-containing protein	Q9HZ99	2.43362e-07	-4.21018	Amino acid transport and metabolism
aceE	+/- mutation	PA3333	fabH2	Beta-ketoacyl-[acyl-carrier-protein] synthase III	Q9HYR2	7.34165e-09	-4.60509	Lipid transport and metabolism	Fatty acid biosynthesis	Lipid metabolism	Metabolism
aceE	+/- mutation	PA3334	acp3	Probable acyl carrier protein	Q9HYR1	2.78798e-05	-3.37513	Secondary metabolites biosynthesis, transport and catabolism
aceE	+/- mutation	PA3340	PA3340	Pilus assembly protein FimV	Q9HYQ5	0.0148694	2.35462	Intracellular trafficking, secretion, and vesicular transport
aceE	+/- mutation	PA3345	hptB	HPt domain-containing protein	Q9HYQ0	1.0785e-10	-5.09354	Signal transduction mechanisms	Biofilm formation	Cellular community - prokaryotes	Cellular Processes
aceE	+/- mutation	PA3346	hsbR	Probable two-component response regulator	Q9HYP9	0.042383	1.7358	Signal transduction mechanisms	Biofilm formation	Cellular community - prokaryotes	Cellular Processes
aceE	+/- mutation	PA3383	PA3383	Binding protein component of ABC phosphonate transporter	Q9HYL8	4.38082e-07	-4.07407	Inorganic ion transport and metabolism	ABC transporters	Membrane transport	Environmental Information Processing
aceE	+/- mutation	PA3388	PA3388	Putative S-adenosylmethionine-dependent methyltransferase RcsF	Q9RPT0	1.99379e-08	4.53166	Function unknown
aceE	+/- mutation	PA3441	PA3441	Probable molybdopterin-binding protein	Q9HYG5	0.0462658	2.08185	Coenzyme transport and metabolism
aceE	+/- mutation	PA3446	PA3446	FMN_red domain-containing protein	Q9HYG0	1e-15	6.66464	General function prediction only	Riboflavin metabolism	Metabolism of cofactors and vitamins	Metabolism
aceE	+/- mutation	PA3454	PA3454	Probable acyl-CoA thiolase	Q9HYF2	2.60956e-05	3.38597	Lipid transport and metabolism	Benzoate degradation	Xenobiotics biodegradation and metabolism	Metabolism
aceE	+/- mutation	PA3551	algA	Alginate biosynthesis protein AlgA	P07874	0.000519322	2.81442	Cell wall/membrane/envelope biogenesis	Biofilm formation	Cellular community - prokaryotes	Cellular Processes
aceE	+/- mutation	PA3552	arnB	UDP-4-amino-4-deoxy-L-arabinose--oxoglutarate aminotransferase	Q9HY65	5.87539e-05	3.19306	Cell wall/membrane/envelope biogenesis	Two-component system	Signal transduction	Environmental Information Processing
aceE	+/- mutation	PA3578	PA3578	Uncharacterized isomerase PA3578	Q9HY42	0.000698114	-2.87186	General function prediction only
aceE	+/- mutation	PA3594	PA3594	Probable transcriptional regulator	Q9HY32	0.0388433	-1.91848	Transcription
aceE	+/- mutation	PA3632	PA3632	UPF0033 domain-containing protein	Q9HXZ8	3.17091e-05	-3.46898	Posttranslational modification, protein turnover, chaperones
aceE	+/- mutation	PA3649	mucP	Putative zinc metalloprotease PA3649	Q9HXY3	0.0315481	1.70357	Cell wall/membrane/envelope biogenesis
aceE	+/- mutation	PA3693	PA3693	Macro domain-containing protein PA3693	Q9HXU7	0.0483118	-2.07411	General function prediction only
aceE	+/- mutation	PA3730	PA3730	DUF1449 family protein	Q9HXR2	4.257e-11	5.20074
aceE	+/- mutation	PA3755	PA3755	Nudix hydrolase domain-containing protein	Q9HXP0	1e-15	8.56953	Nucleotide transport and metabolism
aceE	+/- mutation	PA3812	iscA	Iron-binding protein IscA	Q9HXJ0	0.000219606	-3.29976	Function unknown
aceE	+/- mutation	PA3850	PA3850	DUF1963 domain-containing protein	Q9HXF6	6.4889e-05	-3.38276
aceE	+/- mutation	PA3854	PA3854	UPF0213 protein PA3854	Q9HXF2	0.0189836	-2.29886	Replication, recombination and repair
aceE	+/- mutation	PA3881	PA3881	Multidrug transporter	Q9HXD1	1e-15	7.89074
aceE	+/- mutation	PA3894	PA3894	Probable outer membrane protein	Q9HXB9	8.58429e-10	4.80187	Cell wall/membrane/envelope biogenesis
aceE	+/- mutation	PA3921	PA3921	Probable transcriptional regulator	Q9HX92	0.0467077	-1.84147	Transcription
aceE	+/- mutation	PA3935	tauD	Taurine dioxygenase	Q9HX81	0.00231595	-2.56007	Secondary metabolites biosynthesis, transport and catabolism	Taurine and hypotaurine metabolism	Metabolism of other amino acids	Metabolism
aceE	+/- mutation	PA3956	PA3956	VOC domain-containing protein	Q9HX60	0.00195035	-2.52525	Amino acid transport and metabolism
aceE	+/- mutation	PA4025	eutC	Ethanolamine ammonia-lyase small subunit	Q9HX02	0.000758552	-2.8005	Amino acid transport and metabolism	Glycerophospholipid metabolism	Lipid metabolism	Metabolism
aceE	+/- mutation	PA4078	PA4078	Probable nonribosomal peptide synthetase	Q9HWV0	1.62513e-06	-4.04471	Secondary metabolites biosynthesis, transport and catabolism
aceE	+/- mutation	PA4090	PA4090	DUF2218 domain-containing protein	Q9HWT8	0.0216284	-2.07904	Function unknown
aceE	+/- mutation	PA4108	PA4108	Cyclic di-GMP phosphodiesterase PA4108	Q9HWS0	0.0470161	-1.74442	Signal transduction mechanisms
aceE	+/- mutation	PA4151	acoB	Acetoin catabolism protein AcoB	Q9HWN0	5.15437e-06	-3.64477	Energy production and conversion
aceE	+/- mutation	PA4179	PA4179	Probable porin	Q9HWK2	2.42244e-10	4.92804
aceE	+/- mutation	PA4188	PA4188	4-hydroxy-tetrahydrodipicolinate synthase	Q9HWJ3	0.0334185	-1.84101	Cell wall/membrane/envelope biogenesis	Monobactam biosynthesis	Metabolism; Biosynthesis of other secondary metabolites	Metabolism
aceE	+/- mutation	PA4216	phzG1	Probable pyridoxamine 5'-phosphate oxidase	G3XCV4	6e-15	6.0424	Coenzyme transport and metabolism	Quorum sensing	Cellular community - prokaryotes	Cellular Processes
aceE	+/- mutation	PA4245	rpmD	50S ribosomal protein L30	Q9HWF3	0.000397209	-3.00433	Translation, ribosomal structure and biogenesis	Ribosome	Translation	Genetic Information Processing
aceE	+/- mutation	PA4259	rpsS	30S ribosomal protein S19	Q9HWD9	0.000537218	-2.94879	Translation, ribosomal structure and biogenesis	Ribosome	Translation	Genetic Information Processing
aceE	+/- mutation	PA4327	PA4327	Outer membrane assembly lipoprotein YfiO	Q9HW74	1e-15	7.71192
aceE	+/- mutation	PA4374	mexV	Probable Resistance-Nodulation-Cell Division (RND) efflux membrane fusion protein	Q9HW28	8.72362e-07	-4.03484	Cell wall/membrane/envelope biogenesis
aceE	+/- mutation	PA4397	panE	2-dehydropantoate 2-reductase	Q9HW09	0.0334377	-1.99098	Coenzyme transport and metabolism	Pantothenate and CoA biosynthesis	Metabolism of cofactors and vitamins	Metabolism
aceE	+/- mutation	PA4466	PA4466	Phosphocarrier protein HPr	Q9HVV2	0.0406831	-1.71338	Carbohydrate transport and metabolism	Phosphotransferase system (PTS)	Membrane transport	Environmental Information Processing
aceE	+/- mutation	PA4497	dppA2	Tripeptide-binding protein	Q9HVS4	4.60271e-06	3.5875	Amino acid transport and metabolism	Bacterial chemotaxis	Cell motility	Cellular Processes
aceE	+/- mutation	PA4580	PA4580	NADAR domain-containing protein	Q9HVK4	0.000154899	-3.35779	Function unknown
aceE	+/- mutation	PA4584	PA4584	Nucleotidyltransferase	Q9HVK0	0.0470465	-1.83947	General function prediction only
aceE	+/- mutation	PA4591	PA4591	HlyD_D23 domain-containing protein	Q9HVJ5	0.00452981	-2.52623	Cell wall/membrane/envelope biogenesis
aceE	+/- mutation	PA4677	PA4677	Dipeptidase	Q9HVB8	8.4711e-07	4.03893	Amino acid transport and metabolism
aceE	+/- mutation	PA4711	PA4711	Rieske domain-containing protein	Q9HV87	2e-15	6.17024	Inorganic ion transport and metabolism
aceE	+/- mutation	PA4714	PA4714	Metal-binding protein	Q9HV84	0.000499577	-2.90865	General function prediction only
aceE	+/- mutation	PA4770	lldP	L-lactate permease	Q9HV38	3.00305e-10	5.02878	Energy production and conversion
aceE	+/- mutation	PA4773	speD2	S-adenosylmethionine decarboxylase proenzyme	Q9HV35	0.042192	-1.67142	Amino acid transport and metabolism	Arginine and proline metabolism	Amino acid metabolism	Metabolism
aceE	+/- mutation	PA4809	fdhE	Protein FdhE homolog	Q9HV00	4.60506e-07	-4.1228	Posttranslational modification, protein turnover, chaperones
aceE	+/- mutation	PA4846	aroQ1	3-dehydroquinate dehydratase 1	O30557	0.00474432	-2.32956	Amino acid transport and metabolism	Phenylalanine, tyrosine and tryptophan biosynthesis	Amino acid metabolism	Metabolism
aceE	+/- mutation	PA4885	irlR	Two-component response regulator	Q9HUS8	0.0304394	1.82986	Transcription	Two-component system	Signal transduction	Environmental Information Processing
aceE	+/- mutation	PA4954	motA	Chemotaxis protein MotA	Q9HUL1	5.5094e-11	5.29188	Cell motility	Flagellar assembly	Cell motility	Cellular Processes
aceE	+/- mutation	PA5027	PA5027	Universal stress protein	Q9HUE2	1e-15	-7.36013	Signal transduction mechanisms
aceE	+/- mutation	PA5082	dguC	Probable binding protein component of ABC transporter	Q9HUA1	6.20626e-08	-4.38795	Amino acid transport and metabolism	Two-component system	Signal transduction	Environmental Information Processing
aceE	+/- mutation	PA5121	PA5121	Small-conductance mechanosensitive channel	Q9HU63	9.0937e-05	-3.2142	Cell wall/membrane/envelope biogenesis
aceE	+/- mutation	PA5122	PA5122	DUF4124 domain-containing protein	Q9HU62	7.69873e-10	4.75909
aceE	+/- mutation	PA5199	amgS	Histidine kinase	Q9HTZ0	1.02576e-05	3.61525	Signal transduction mechanisms	Two-component system	Signal transduction	Environmental Information Processing
aceE	+/- mutation	PA5268	corA	Magnesium/cobalt transport protein	Q9HTT2	1e-15	11.2871	Inorganic ion transport and metabolism
aceE	+/- mutation	PA5315	rpmG	50S ribosomal protein L33	Q9HTN9	0.000520859	-2.9008	Translation, ribosomal structure and biogenesis	Ribosome	Translation	Genetic Information Processing
aceE	+/- mutation	PA5356	glcC	Transcriptional regulator GlcC	Q9HTK2	1e-15	8.64292	Transcription
aceE	+/- mutation	PA5363	PA5363	Peptidase M23	Q9HTJ7	0.00903808	2.11703	Cell wall/membrane/envelope biogenesis
aceE	+/- mutation	PA5367	pstA	Phosphate transport system permease protein PstA	Q9HTJ5	1.4e-13	5.76467	Inorganic ion transport and metabolism	ABC transporters	Membrane transport	Environmental Information Processing
aceE	+/- mutation	PA5412	PA5412	Ferredoxin	Q9HTF2	7.75836e-05	3.47008
aceE	+/- mutation	PA5450	wzt	ABC subunit of A-band LPS efflux transporter	G3XD58	1.9582e-05	3.46856	Carbohydrate transport and metabolism	ABC transporters	Membrane transport	Environmental Information Processing
aceE	+/- mutation	PA5475	PA5475	Acetyltransferase PA5475	Q9HT95	6.47198e-07	-3.97961	Transcription
aceE	+/- mutation	PA5519	PA5519	HotDog ACOT-type domain-containing protein	Q9HT54	7.35654e-09	4.54171	Lipid transport and metabolism
aceE	+/- mutation	PA5527	PA5527	SMI1_KNR4 domain-containing protein	Q9HT46	0.0497581	-1.68874
aceE	+/- mutation (Acetate)	PA0089	tssG1	Type VI secretion system baseplate subunit TssG	Q9I743	1.53567e-08	4.47749	Function unknown	Biofilm formation	Cellular community - prokaryotes	Cellular Processes
aceE	+/- mutation (Acetate)	PA0132	bauA	Beta-alanine--pyruvate aminotransferase	Q9I700	1e-15	-7.03961	Coenzyme transport and metabolism	beta-Alanine metabolism	Metabolism of other amino acids	Metabolism
aceE	+/- mutation (Acetate)	PA0141	PA0141	GDP-polyphosphate phosphotransferase	Q9I6Z1	1.92807e-05	-3.58033	Function unknown	RNA degradation	Folding, sorting and degradation	Genetic Information Processing
aceE	+/- mutation (Acetate)	PA0145	PA0145	Nucleoside 2-deoxyribosyltransferase	Q9I6Y7	5.14806e-05	3.27306	Nucleotide transport and metabolism
aceE	+/- mutation (Acetate)	PA0179	PA0179	Probable two-component response regulator	Q9I6V3	3.13632e-05	-3.27737	Signal transduction mechanisms	Bacterial chemotaxis	Cell motility	Cellular Processes
aceE	+/- mutation (Acetate)	PA0247	pobA	p-hydroxybenzoate hydroxylase	P20586	7.602e-12	5.33164	Coenzyme transport and metabolism	Benzoate degradation	Xenobiotics biodegradation and metabolism	Metabolism
aceE	+/- mutation (Acetate)	PA0290	PA0290	Diguanylate cyclase	Q9I6K0	0.029903	-1.80185	Signal transduction mechanisms
aceE	+/- mutation (Acetate)	PA0338	PA0338	Diguanylate cyclase	Q9I6F5	0.00364378	-2.4632	Signal transduction mechanisms
aceE	+/- mutation (Acetate)	PA0519	nirS	Nitrite reductase	P24474	0.00934961	2.08237	Function unknown	Nitrogen metabolism	Energy metabolism	Metabolism
aceE	+/- mutation (Acetate)	PA0527	dnr	Transcriptional regulator Dnr	G3XCW6	1e-15	-7.03673	Signal transduction mechanisms
aceE	+/- mutation (Acetate)	PA0656	PA0656	Probable HIT family protein	Q9I5R5	2.80776e-05	3.52145	Carbohydrate transport and metabolism
aceE	+/- mutation (Acetate)	PA0785	azoR1	FMN-dependent NAD(P)H:quinone oxidoreductase 1	Q9I5F3	8.74691e-07	3.90508	Lipid transport and metabolism
aceE	+/- mutation (Acetate)	PA0817	PA0817	Probable ring-cleaving dioxygenase	Q9I5C2	1.7326e-07	4.17171	General function prediction only
aceE	+/- mutation (Acetate)	PA0861	rbdA	EAL domain-containing protein	Q9I580	0.000132197	3.19933	Signal transduction mechanisms
aceE	+/- mutation (Acetate)	PA0864	PA0864	Probable transcriptional regulator	Q9I577	1.30445e-07	4.16959	Transcription
aceE	+/- mutation (Acetate)	PA0905	rsmA	Translational regulator CsrA	O69078	7.93284e-06	-3.71601	Signal transduction mechanisms	Biofilm formation	Cellular community - prokaryotes	Cellular Processes
aceE	+/- mutation (Acetate)	PA0915	PA0915	DUF1456 family protein	Q9I542	0.028783	-1.9236	Function unknown
aceE	+/- mutation (Acetate)	PA0996	pqsA	Anthranilate--CoA ligase	Q9I4X3	0.0467326	1.79026	Lipid transport and metabolism	Biofilm formation	Cellular community - prokaryotes	Cellular Processes
aceE	+/- mutation (Acetate)	PA0997	pqsB	2-heptyl-4(1H)-quinolone synthase subunit PqsB	Q9I4X2	0.0118799	2.40488	Lipid transport and metabolism	Biofilm formation	Cellular community - prokaryotes	Cellular Processes
aceE	+/- mutation (Acetate)	PA0999	pqsD	Anthraniloyl-CoA anthraniloyltransferase	P20582	0.0297307	1.91492	Lipid transport and metabolism	Biofilm formation	Cellular community - prokaryotes	Cellular Processes
aceE	+/- mutation (Acetate)	PA1040	PA1040	Class I SAM-dependent methyltransferase	Q9I4T4	1e-15	7.81654
aceE	+/- mutation (Acetate)	PA1112	PA1112	GSDH domain-containing protein	Q9I4M3	4.06289e-05	-3.3971	Carbohydrate transport and metabolism
aceE	+/- mutation (Acetate)	PA1137	PA1137	Probable oxidoreductase	Q9I4J8	0.0186786	2.20754	General function prediction only
aceE	+/- mutation (Acetate)	PA1140	PA1140	(S)-ureidoglycine aminohydrolase	Q9I4J5	5.62436e-09	-4.72484	General function prediction only	Purine metabolism	Nucleotide metabolism	Metabolism
aceE	+/- mutation (Acetate)	PA1182	PA1182	Probable transcriptional regulator	Q9I4F6	1.24913e-05	3.50463	Transcription
aceE	+/- mutation (Acetate)	PA1263	PA1263	HTH cro/C1-type domain-containing protein	Q9I481	0.00732309	2.35804	Transcription
aceE	+/- mutation (Acetate)	PA1290	PA1290	Probable transcriptional regulator	Q9I454	1.78706e-07	-4.19595	Transcription
aceE	+/- mutation (Acetate)	PA1308	PA1308	DUF2937 family protein	Q9I436	0.0448206	1.85287
aceE	+/- mutation (Acetate)	PA1341	aatQ	Amino acid ABC transporter membrane protein	Q9I403	0.0103112	-2.08424	Amino acid transport and metabolism	Two-component system	Signal transduction	Environmental Information Processing
aceE	+/- mutation (Acetate)	PA1363	PA1363	Probable sigma-70 factor, ECF subfamily	Q9I3Y1	1.45015e-09	4.80028	Transcription
aceE	+/- mutation (Acetate)	PA1379	PA1379	Probable short-chain dehydrogenase	Q9I3W5	0.0162108	1.98746	Lipid transport and metabolism
aceE	+/- mutation (Acetate)	PA1421	gbuA	Guanidinobutyrase	Q9I3S3	2.91214e-06	-3.80464	Amino acid transport and metabolism	Arginine and proline metabolism	Amino acid metabolism	Metabolism
aceE	+/- mutation (Acetate)	PA1437	PA1437	Probable two-component response regulator	Q9I3R0	1.37247e-07	4.19277	Signal transduction mechanisms	Two-component system	Signal transduction	Environmental Information Processing
aceE	+/- mutation (Acetate)	PA1573	PA1573	DUF1287 domain-containing protein	Q9I3E4	0.00967119	-2.10024	Function unknown
aceE	+/- mutation (Acetate)	PA1621	PA1621	Probable hydrolase	Q9I3A1	6.4e-14	5.84137	Lipid transport and metabolism
aceE	+/- mutation (Acetate)	PA1667	hsiJ2	Type VI secretion system protein ImpJ	Q9I358	0.000760022	2.64729	Function unknown	Biofilm formation	Cellular community - prokaryotes	Cellular Processes
aceE	+/- mutation (Acetate)	PA1679	PA1679	Transmembrane protein	Q9I346	4.76151e-06	-3.65459
aceE	+/- mutation (Acetate)	PA1680	PA1680	Hydrolase_4 domain-containing protein	Q9I345	3.72855e-10	-4.87817	General function prediction only
aceE	+/- mutation (Acetate)	PA1737	PA1737	3-hydroxyacyl-CoA dehydrogenase	Q9I300	1e-15	7.02117	Lipid transport and metabolism	Caprolactam degradation	Xenobiotics biodegradation and metabolism	Metabolism
aceE	+/- mutation (Acetate)	PA1746	PA1746	Macro domain-containing protein	Q9I2Z1	1e-15	-6.20777
aceE	+/- mutation (Acetate)	PA1808	nppC	Probable permease of ABC transporter	Q9I2T6	0.00282878	-2.51771	General function prediction only	ABC transporters	Membrane transport	Environmental Information Processing
aceE	+/- mutation (Acetate)	PA1831	PA1831	Histidine phosphatase family protein	Q9I2R4	0.00218014	-2.57275	Carbohydrate transport and metabolism
aceE	+/- mutation (Acetate)	PA1871	lasA	Protease LasA	P14789	0.00425048	-2.32417	Cell wall/membrane/envelope biogenesis	Quorum sensing	Cellular community - prokaryotes	Cellular Processes
aceE	+/- mutation (Acetate)	PA1915	PA1915	PucR family transcriptional regulator	Q9I2I9	0.023311	-2.25108	Secondary metabolites biosynthesis, transport and catabolism
aceE	+/- mutation (Acetate)	PA1943	PA1943	N-acetyltransferase domain-containing protein	Q9I2G1	0.0180494	-2.02944	General function prediction only
aceE	+/- mutation (Acetate)	PA1946	rbsB	D-ribose/D-allose-binding protein	Q9I2F8	4.9e-14	-5.89589	Carbohydrate transport and metabolism	Bacterial chemotaxis	Cell motility	Cellular Processes
aceE	+/- mutation (Acetate)	PA1995	PA1995	MmcQ/YjbR family DNA-binding protein	Q9I2B4	4.22e-13	-5.68352	Function unknown
aceE	+/- mutation (Acetate)	PA2054	cynR	Transcriptional regulator CynR	Q9I261	3.49876e-09	4.66045	Transcription
aceE	+/- mutation (Acetate)	PA2238	pslH	PslH	Q9I1N1	0.00299192	-2.61314	Cell wall/membrane/envelope biogenesis	Biofilm formation	Cellular community - prokaryotes	Cellular Processes
aceE	+/- mutation (Acetate)	PA2246	bkdR	Bkd operon transcriptional regulator	Q9I1M3	0.000198764	-2.95128	Transcription
aceE	+/- mutation (Acetate)	PA2363	hsiJ3	Type VI secretion system baseplate subunit TssK	Q9I1B6	6.35697e-07	3.88339	Function unknown	Biofilm formation	Cellular community - prokaryotes	Cellular Processes
aceE	+/- mutation (Acetate)	PA2365	hsiB3	Type VI secretion system contractile sheath small subunit	Q9I1B4	1e-15	8.09295	Function unknown	Biofilm formation	Cellular community - prokaryotes	Cellular Processes
aceE	+/- mutation (Acetate)	PA2366	hsiC3	Uricase PuuD	Q9I1B3	0.0126888	2.03174	Function unknown	Biofilm formation	Cellular community - prokaryotes	Cellular Processes
aceE	+/- mutation (Acetate)	PA2383	PA2383	Probable transcriptional regulator	Q9I196	0.00168634	2.72927	Transcription
aceE	+/- mutation (Acetate)	PA2459	PA2459	Conserved domain protein	Q9I123	3.71245e-10	4.87867
aceE	+/- mutation (Acetate)	PA2555	PA2555	Probable AMP-binding enzyme	Q9I0S9	7.15437e-06	-3.49979	Lipid transport and metabolism	Methane metabolism	Energy metabolism	Metabolism
aceE	+/- mutation (Acetate)	PA2557	PA2557	Probable AMP-binding enzyme	Q9I0S7	1e-15	-7.12994	Lipid transport and metabolism
aceE	+/- mutation (Acetate)	PA2711	PA2711	Probable periplasmic spermidine/putrescine-binding protein	Q9I0D1	0.0265529	-2.05021	Amino acid transport and metabolism	ABC transporters	Membrane transport	Environmental Information Processing
aceE	+/- mutation (Acetate)	PA2853	oprI	Major outer membrane lipoprotein	P11221	0.000911983	-2.63155
aceE	+/- mutation (Acetate)	PA2879	PA2879	Probable transcriptional regulator	Q9HZW8	0.0187189	-1.99632	Transcription
aceE	+/- mutation (Acetate)	PA2885	atuR	Putative repressor of atu genes	Q9HZW2	1e-15	-8.34083	Transcription
aceE	+/- mutation (Acetate)	PA2888	atuC	Geranyl-CoA carboxylase, beta-subunit	Q9HZV9	2.73168e-10	4.96078	Lipid transport and metabolism	Geraniol degradation	Metabolism of terpenoids and polyketides	Metabolism
aceE	+/- mutation (Acetate)	PA2889	atuD	Putative citronellyl-CoA dehydrogenase involved in catabolism of citronellol	Q9HZV8	0.00149756	-2.66541	Lipid transport and metabolism	Geraniol degradation	Metabolism of terpenoids and polyketides	Metabolism
aceE	+/- mutation (Acetate)	PA2891	atuF	Geranyl-CoA carboxylase, alpha-subunit (Biotin-containing)	Q9HZV6	0.0377426	-1.80705	Lipid transport and metabolism	Geraniol degradation	Metabolism of terpenoids and polyketides	Metabolism
aceE	+/- mutation (Acetate)	PA2930	PA2930	Probable transcriptional regulator	Q9HZR7	8.30657e-08	-4.43929	Transcription
aceE	+/- mutation (Acetate)	PA3015	PA3015	PilJ domain-containing protein	Q9HZJ1	0.00157657	2.54205
aceE	+/- mutation (Acetate)	PA3240	PA3240	Putative quercetin 2,3-dioxygenase PA3240	Q9HZ00	3.40808e-06	-3.70527	General function prediction only
aceE	+/- mutation (Acetate)	PA3248	PA3248	N-acetyltransferase domain-containing protein	Q9HYZ2	0.0427169	-1.77198	Translation, ribosomal structure and biogenesis
aceE	+/- mutation (Acetate)	PA3330	PA3330	Probable short chain dehydrogenase	Q9HYR5	0.0452209	1.85042	General function prediction only
aceE	+/- mutation (Acetate)	PA3331	PA3331	Cytochrome P450	Q9HYR4	0.033951	1.83663	Secondary metabolites biosynthesis, transport and catabolism
aceE	+/- mutation (Acetate)	PA3345	hptB	HPt domain-containing protein	Q9HYQ0	0.00237331	-2.42247	Signal transduction mechanisms	Biofilm formation	Cellular community - prokaryotes	Cellular Processes
aceE	+/- mutation (Acetate)	PA3383	PA3383	Binding protein component of ABC phosphonate transporter	Q9HYL8	0.0453499	-1.75483	Inorganic ion transport and metabolism	ABC transporters	Membrane transport	Environmental Information Processing
aceE	+/- mutation (Acetate)	PA3441	PA3441	Probable molybdopterin-binding protein	Q9HYG5	0.0462658	1.98133	Coenzyme transport and metabolism
aceE	+/- mutation (Acetate)	PA3446	PA3446	FMN_red domain-containing protein	Q9HYG0	4.47678e-06	3.5918	General function prediction only	Riboflavin metabolism	Metabolism of cofactors and vitamins	Metabolism
aceE	+/- mutation (Acetate)	PA3551	algA	Alginate biosynthesis protein AlgA	P07874	3.1009e-06	3.75281	Cell wall/membrane/envelope biogenesis	Biofilm formation	Cellular community - prokaryotes	Cellular Processes
aceE	+/- mutation (Acetate)	PA3552	arnB	UDP-4-amino-4-deoxy-L-arabinose--oxoglutarate aminotransferase	Q9HY65	3e-14	-5.91407	Cell wall/membrane/envelope biogenesis	Two-component system	Signal transduction	Environmental Information Processing
aceE	+/- mutation (Acetate)	PA3594	PA3594	Probable transcriptional regulator	Q9HY32	0.0388433	-1.89198	Transcription
aceE	+/- mutation (Acetate)	PA3649	mucP	Putative zinc metalloprotease PA3649	Q9HXY3	0.0295737	-1.74778	Cell wall/membrane/envelope biogenesis
aceE	+/- mutation (Acetate)	PA3755	PA3755	Nudix hydrolase domain-containing protein	Q9HXP0	0.00648838	-2.12782	Nucleotide transport and metabolism
aceE	+/- mutation (Acetate)	PA3863	dauA	FAD-dependent catabolic D-arginine dehydrogenase DauA	Q9HXE3	0.0282242	-2.19827	Amino acid transport and metabolism	D-Amino acid metabolism	Metabolism of other amino acids	Metabolism
aceE	+/- mutation (Acetate)	PA3935	tauD	Taurine dioxygenase	Q9HX81	0.000769365	-2.82652	Secondary metabolites biosynthesis, transport and catabolism	Taurine and hypotaurine metabolism	Metabolism of other amino acids	Metabolism
aceE	+/- mutation (Acetate)	PA4008	PA4008	Probable hydrolase	Q9HX19	1e-15	7.15385	Lipid transport and metabolism
aceE	+/- mutation (Acetate)	PA4027	PA4027	PBPb domain-containing protein	Q9HX00	2.89311e-09	-4.61539	Amino acid transport and metabolism
aceE	+/- mutation (Acetate)	PA4162	PA4162	Probable short-chain dehydrogenase	Q9HWL9	0.00938016	-2.13688	Secondary metabolites biosynthesis, transport and catabolism
aceE	+/- mutation (Acetate)	PA4216	phzG1	Probable pyridoxamine 5'-phosphate oxidase	G3XCV4	1.96e-13	5.69083	Coenzyme transport and metabolism	Quorum sensing	Cellular community - prokaryotes	Cellular Processes
aceE	+/- mutation (Acetate)	PA4245	rpmD	50S ribosomal protein L30	Q9HWF3	0.0080993	-2.28394	Translation, ribosomal structure and biogenesis	Ribosome	Translation	Genetic Information Processing
aceE	+/- mutation (Acetate)	PA4353	PA4353	ACP phosphodiesterase	Q9HW48	1.49086e-07	4.22018	Function unknown	Pantothenate and CoA biosynthesis	Metabolism of cofactors and vitamins	Metabolism
aceE	+/- mutation (Acetate)	PA4362	PA4362	Sacchrp_dh_NADP domain-containing protein	Q9HW39	1.86405e-09	-4.68759	Function unknown
aceE	+/- mutation (Acetate)	PA4384	PA4384	Chromosome partitioning protein ParB	Q9HW18	0.00161056	-2.53754	Function unknown
aceE	+/- mutation (Acetate)	PA4409	ftsQ	Cell division protein FtsQ	G3XDA7	6.05134e-08	4.33883	Cell wall/membrane/envelope biogenesis
aceE	+/- mutation (Acetate)	PA4466	PA4466	Phosphocarrier protein HPr	Q9HVV2	0.00374103	-2.73533	Carbohydrate transport and metabolism	Phosphotransferase system (PTS)	Membrane transport	Environmental Information Processing
aceE	+/- mutation (Acetate)	PA4496	dppA1	Probable binding protein component of ABC transporter	Q9HVS5	0.0364461	-1.74539	Amino acid transport and metabolism	Bacterial chemotaxis	Cell motility	Cellular Processes
aceE	+/- mutation (Acetate)	PA4497	dppA2	Tripeptide-binding protein	Q9HVS4	0.00013468	-2.98192	Amino acid transport and metabolism	Bacterial chemotaxis	Cell motility	Cellular Processes
aceE	+/- mutation (Acetate)	PA4539	PA4539	Cell division protein ZapE	Q9HVN8	0.0424976	1.77345	General function prediction only
aceE	+/- mutation (Acetate)	PA4773	speD2	S-adenosylmethionine decarboxylase proenzyme	Q9HV35	1.6353e-11	-5.22948	Amino acid transport and metabolism	Arginine and proline metabolism	Amino acid metabolism	Metabolism
aceE	+/- mutation (Acetate)	PA4796	PA4796	Glycine cleavage system H protein	Q9HV12	2.54449e-07	4.20293	Amino acid transport and metabolism	Glycine, serine and threonine metabolism	Amino acid metabolism	Metabolism
aceE	+/- mutation (Acetate)	PA4846	aroQ1	3-dehydroquinate dehydratase 1	O30557	0.00098211	-2.6988	Amino acid transport and metabolism	Phenylalanine, tyrosine and tryptophan biosynthesis	Amino acid metabolism	Metabolism
aceE	+/- mutation (Acetate)	PA4885	irlR	Two-component response regulator	Q9HUS8	8.49302e-06	3.59998	Transcription	Two-component system	Signal transduction	Environmental Information Processing
aceE	+/- mutation (Acetate)	PA5021	PA5021	K(+)/H(+) antiporter NhaP2	Q9HUE8	2.25517e-07	4.09513	Inorganic ion transport and metabolism
aceE	+/- mutation (Acetate)	PA5122	PA5122	DUF4124 domain-containing protein	Q9HU62	2.239e-12	5.51366
aceE	+/- mutation (Acetate)	PA5179	PA5179	Probable transcriptional regulator	Q9HU10	1e-15	-6.2581	Transcription
aceE	+/- mutation (Acetate)	PA5268	corA	Magnesium/cobalt transport protein	Q9HTT2	0.00246551	-2.42002	Inorganic ion transport and metabolism
aceE	+/- mutation (Acetate)	PA5356	glcC	Transcriptional regulator GlcC	Q9HTK2	0.0252555	-1.88125	Transcription
aceE	+/- mutation (Acetate)	PA5367	pstA	Phosphate transport system permease protein PstA	Q9HTJ5	0.00122975	2.56956	Inorganic ion transport and metabolism	ABC transporters	Membrane transport	Environmental Information Processing
aceE	+/- mutation (Acetate)	PA5381	PA5381	Histidine ammonia-lyase	Q9HTI3	0.0111239	-2.16547
aceE	+/- mutation (Acetate)	PA5450	wzt	ABC subunit of A-band LPS efflux transporter	G3XD58	7.56357e-05	-3.20751	Carbohydrate transport and metabolism	ABC transporters	Membrane transport	Environmental Information Processing
aceE	+/- mutation (Acetate)	PA5452	wbpW	Mannose-1-phosphate guanylyltransferase	Q9HTB7	2.08399e-09	4.72294	Carbohydrate transport and metabolism	Biofilm formation	Cellular community - prokaryotes	Cellular Processes
aceE	+/- mutation (Acetate)	PA5512	mifS	Histidine kinase	Q9HT61	1.58494e-05	3.61068	Signal transduction mechanisms	Two-component system	Signal transduction	Environmental Information Processing
aceE	+/- mutation (Acetate)	PA5527	PA5527	SMI1_KNR4 domain-containing protein	Q9HT46	0.000436234	-3.18287
aceF	+/- Acetate	PA0056	PA0056	Probable transcriptional regulator	Q9I776	0.000214487	-3.11491	Transcription
aceF	+/- Acetate	PA0102	PA0102	Carbonic anhydrase	Q9I730	0.00255272	-2.53953	Inorganic ion transport and metabolism	Nitrogen metabolism	Energy metabolism	Metabolism
aceF	+/- Acetate	PA0129	bauD	Probable GABA permease	Q9I703	3.99925e-09	4.6791	Amino acid transport and metabolism
aceF	+/- Acetate	PA0149	PA0149	Probable sigma-70 factor, ECF subfamily	Q9I6Y3	0.0368601	1.90614	Transcription
aceF	+/- Acetate	PA0152	pcaQ	Transcriptional regulator PcaQ	Q9I6Y0	0.00980187	-2.44723	Transcription
aceF	+/- Acetate	PA0176	PA0176	Methyl-accepting chemotaxis protein McpB	Q9I6V6	0.038261	-2.17974	Cell motility	Bacterial chemotaxis	Cell motility	Cellular Processes
aceF	+/- Acetate	PA0179	PA0179	Probable two-component response regulator	Q9I6V3	6.62e-12	-5.40049	Signal transduction mechanisms	Bacterial chemotaxis	Cell motility	Cellular Processes
aceF	+/- Acetate	PA0180	cttP	Methyl-accepting chemotaxis protein McpA	Q9I6V2	2.023e-12	-5.56578	Signal transduction mechanisms	Bacterial chemotaxis	Cell motility	Cellular Processes
aceF	+/- Acetate	PA0247	pobA	p-hydroxybenzoate hydroxylase	P20586	9.18587e-06	-3.44296	Coenzyme transport and metabolism	Benzoate degradation	Xenobiotics biodegradation and metabolism	Metabolism
aceF	+/- Acetate	PA0285	PA0285	EAL domain-containing protein	Q9I6K5	0.00630978	-2.68504	Signal transduction mechanisms
aceF	+/- Acetate	PA0343	PA0343	Methyltransf_21 domain-containing protein	Q9I6F0	4.07897e-05	-3.57159
aceF	+/- Acetate	PA0420	bioA	Adenosylmethionine-8-amino-7-oxononanoate aminotransferase	Q9I693	0.00484611	-2.4503	Coenzyme transport and metabolism	Biotin metabolism	Metabolism of cofactors and vitamins	Metabolism
aceF	+/- Acetate	PA0473	PA0473	Probable glutathione S-transferase	Q9I645	0.000398282	-2.95093	Posttranslational modification, protein turnover, chaperones	Glutathione metabolism	Metabolism of other amino acids	Metabolism
aceF	+/- Acetate	PA0479	PA0479	Probable transcriptional regulator	Q9I639	1.32294e-10	-5.12052	Transcription
aceF	+/- Acetate	PA0520	nirQ	Denitrification regulatory protein NirQ	Q51481	1e-15	-6.79689	General function prediction only
aceF	+/- Acetate	PA0530	PA0530	Probable class III pyridoxal phosphate-dependent aminotransferase	Q9I606	0.00091709	2.60869	Amino acid transport and metabolism	Arginine biosynthesis	Amino acid metabolism	Metabolism
aceF	+/- Acetate	PA0586	PA0586	SpoVR family protein	Q9I5V1	0.00114707	-3.01128	Function unknown
aceF	+/- Acetate	PA0587	PA0587	UPF0229 protein PA0587	Q9I5V0	0.0120236	-2.55215	Function unknown
aceF	+/- Acetate	PA0656	PA0656	Probable HIT family protein	Q9I5R5	0.0180721	-1.97066	Carbohydrate transport and metabolism
aceF	+/- Acetate	PA0667	mepM	LysM domain-containing protein	Q9I5Q4	0.0448267	1.98957	Cell wall/membrane/envelope biogenesis
aceF	+/- Acetate	PA0744	PA0744	Probable enoyl-CoA hydratase/isomerase	Q9I5I5	0.0217766	-2.0439	Lipid transport and metabolism
aceF	+/- Acetate	PA0745	dspI	Probable enoyl-CoA hydratase/isomerase	Q9I5I4	0.0229315	-2.03071	Lipid transport and metabolism
aceF	+/- Acetate	PA0746	PA0746	Probable acyl-CoA dehydrogenase	Q9I5I3	0.0024434	-2.54879	Lipid transport and metabolism
aceF	+/- Acetate	PA0747	PA0747	Probable aldehyde dehydrogenase	Q9I5I2	0.000125032	-3.12	Energy production and conversion	beta-Alanine metabolism	Metabolism of other amino acids	Metabolism
aceF	+/- Acetate	PA0778	icp	Inhibitor of cysteine peptidase	Q9I5G0	0.0216748	-1.95797	Function unknown
aceF	+/- Acetate	PA0781	PA0781	TonB-dependent receptor	Q9I5F7	0.00922949	2.31545	Inorganic ion transport and metabolism
aceF	+/- Acetate	PA0792	prpD	2-methylcitrate dehydratase	Q9I5E6	0.0102102	-2.30604	General function prediction only	Propanoate metabolism	Carbohydrate metabolism	Metabolism
aceF	+/- Acetate	PA0795	prpC	Citrate synthase	Q9I5E3	0.00238091	-2.55425	Energy production and conversion	Propanoate metabolism	Carbohydrate metabolism	Metabolism
aceF	+/- Acetate	PA0797	PA0797	Probable transcriptional regulator	Q9I5E1	0.0148516	-2.15771	Transcription
aceF	+/- Acetate	PA0808	PA0808	Polyketide cyclase	Q9I5D0	1e-15	-6.75983	Function unknown
aceF	+/- Acetate	PA0862	PA0862	TenA family transcriptional regulator	Q9I579	1e-15	-6.58231	Coenzyme transport and metabolism
aceF	+/- Acetate	PA0864	PA0864	Probable transcriptional regulator	Q9I577	0.0415046	-1.64771	Transcription
aceF	+/- Acetate	PA0865	hpd	4-hydroxyphenylpyruvate dioxygenase	Q9I576	8.04935e-05	-3.28382	Amino acid transport and metabolism	Ubiquinone and other terpenoid-quinone biosynthesis	Metabolism of cofactors and vitamins	Metabolism
aceF	+/- Acetate	PA0887	acsA	Acetyl-coenzyme A synthetase 1	Q9I558	0.0088368	-2.26366	Lipid transport and metabolism	Methane metabolism	Energy metabolism	Metabolism
aceF	+/- Acetate	PA0930	PA0930	Histidine kinase	Q9I528	0.00678521	-2.3752	Signal transduction mechanisms	Two-component system	Signal transduction	Environmental Information Processing
aceF	+/- Acetate	PA0981	PA0981	Lipoprotein	Q9I4Y8	0.00378323	-2.70427
aceF	+/- Acetate	PA1016	PA1016	Thiolase_C domain-containing protein	Q9I4V7	0.0255112	-2.06035	Lipid transport and metabolism
aceF	+/- Acetate	PA1040	PA1040	Class I SAM-dependent methyltransferase	Q9I4T4	0.0098803	-2.00149
aceF	+/- Acetate	PA1041	PA1041	Probable outer membrane protein	Q9I4T3	0.00123434	-2.9979	Cell wall/membrane/envelope biogenesis
aceF	+/- Acetate	PA1050	PA1050	CdaR family transcriptional regulator	Q9I4S4	5.16012e-06	-3.88129	Signal transduction mechanisms
aceF	+/- Acetate	PA1112	PA1112	GSDH domain-containing protein	Q9I4M3	0.0301467	-1.76965	Carbohydrate transport and metabolism
aceF	+/- Acetate	PA1184	PA1184	Probable transcriptional regulator	Q9I4F4	0.000408933	-3.19405	Transcription
aceF	+/- Acetate	PA1216	PA1216	Methyltransf_25 domain-containing protein	Q9I4C2	0.00987002	-2.15707	General function prediction only
aceF	+/- Acetate	PA1227	PA1227	APH domain-containing protein	Q9I4B1	4.08683e-10	-4.99388	General function prediction only
aceF	+/- Acetate	PA1228	PA1228	Bacteriophage protein	Q9I4B0	0.0264626	2.05108
aceF	+/- Acetate	PA1318	cyoB	Cytochrome bo(3) ubiquinol oxidase subunit 1	Q9I426	0.000172492	3.10257	Energy production and conversion	Oxidative phosphorylation	Energy metabolism	Metabolism
aceF	+/- Acetate	PA1328	PA1328	Probable transcriptional regulator	Q9I416	4.72704e-05	-3.50511	Transcription
aceF	+/- Acetate	PA1337	ansB	Glutaminase-asparaginase	Q9I407	0.0188923	-2.0798	Translation, ribosomal structure and biogenesis	Two-component system	Signal transduction	Environmental Information Processing
aceF	+/- Acetate	PA1338	ggt	Glutathione hydrolase proenzyme	Q9I406	0.0172117	-2.15793	Amino acid transport and metabolism	Glutathione metabolism	Metabolism of other amino acids	Metabolism
aceF	+/- Acetate	PA1341	aatQ	Amino acid ABC transporter membrane protein	Q9I403	0.017065	-1.92679	Amino acid transport and metabolism	Two-component system	Signal transduction	Environmental Information Processing
aceF	+/- Acetate	PA1342	aatJ	L-glutamate/L-aspartate-binding protein	Q9I402	0.00721355	-2.36144	Amino acid transport and metabolism	Two-component system	Signal transduction	Environmental Information Processing
aceF	+/- Acetate	PA1344	PA1344	Probable short-chain dehydrogenase	Q9I400	0.049071	-1.88911	Lipid transport and metabolism
aceF	+/- Acetate	PA1363	PA1363	Probable sigma-70 factor, ECF subfamily	Q9I3Y1	0.00264124	2.50752	Transcription
aceF	+/- Acetate	PA1373	fabF2	3-oxoacyl-[acyl-carrier-protein] synthase 2	Q9I3X1	0.0182003	-2.08914	Lipid transport and metabolism	Biotin metabolism	Metabolism of cofactors and vitamins	Metabolism
aceF	+/- Acetate	PA1379	PA1379	Probable short-chain dehydrogenase	Q9I3W5	2.29203e-06	-3.83967	Lipid transport and metabolism
aceF	+/- Acetate	PA1401	PA1401	Ester cyclase	Q9I3U3	0.0257016	-1.94833	General function prediction only
aceF	+/- Acetate	PA1421	gbuA	Guanidinobutyrase	Q9I3S3	0.0398922	-1.79143	Amino acid transport and metabolism	Arginine and proline metabolism	Amino acid metabolism	Metabolism
aceF	+/- Acetate	PA1480	ccmF	Cytochrome c-type biogenesis protein CcmF	Q9I3N2	0.00616641	2.34645	Posttranslational modification, protein turnover, chaperones
aceF	+/- Acetate	PA1621	PA1621	Probable hydrolase	Q9I3A1	6e-15	-6.20405	Lipid transport and metabolism
aceF	+/- Acetate	PA1667	hsiJ2	Type VI secretion system protein ImpJ	Q9I358	0.000485691	-2.80727	Function unknown	Biofilm formation	Cellular community - prokaryotes	Cellular Processes
aceF	+/- Acetate	PA1680	PA1680	Hydrolase_4 domain-containing protein	Q9I345	1e-15	-7.89891	General function prediction only
aceF	+/- Acetate	PA1733	PA1733	Peptidase	Q9I304	0.0392423	-2.29123	Posttranslational modification, protein turnover, chaperones
aceF	+/- Acetate	PA1737	PA1737	3-hydroxyacyl-CoA dehydrogenase	Q9I300	0.0163904	-2.03054	Lipid transport and metabolism	Caprolactam degradation	Xenobiotics biodegradation and metabolism	Metabolism
aceF	+/- Acetate	PA1798	parS	Histidine kinase	Q9I2U4	0.0463073	-1.74881	Signal transduction mechanisms	Two-component system	Signal transduction	Environmental Information Processing
aceF	+/- Acetate	PA1871	lasA	Protease LasA	P14789	0.00375115	-2.38261	Cell wall/membrane/envelope biogenesis	Quorum sensing	Cellular community - prokaryotes	Cellular Processes
aceF	+/- Acetate	PA1914	PA1914	DUF2599 domain-containing protein	Q9I2J0	0.000114118	-3.40783
aceF	+/- Acetate	PA1925	PA1925	DUF2149 domain-containing protein	Q9I2H9	1.83709e-06	3.82998	Function unknown
aceF	+/- Acetate	PA1943	PA1943	N-acetyltransferase domain-containing protein	Q9I2G1	8.18765e-05	-3.32354	General function prediction only
aceF	+/- Acetate	PA1995	PA1995	MmcQ/YjbR family DNA-binding protein	Q9I2B4	0.0241839	-1.80512	Function unknown
aceF	+/- Acetate	PA1999	dhcA	3-oxoadipate CoA-transferase	Q9I2B0	1e-15	-9.2472	Lipid transport and metabolism	Valine, leucine and isoleucine degradation	Amino acid metabolism	Metabolism
aceF	+/- Acetate	PA2000	dhcB	3-oxoadipate CoA-transferase	Q9I2A9	6.71268e-05	-3.22798	Lipid transport and metabolism	Valine, leucine and isoleucine degradation	Amino acid metabolism	Metabolism
aceF	+/- Acetate	PA2001	atoB	Acetyl-CoA acetyltransferase	Q9I2A8	0.0157137	-2.34211	Lipid transport and metabolism	Two-component system	Signal transduction	Environmental Information Processing
aceF	+/- Acetate	PA2007	maiA	Maleylacetoacetate isomerase	P57109	0.00654401	-2.44692	Posttranslational modification, protein turnover, chaperones	Styrene degradation	Xenobiotics biodegradation and metabolism	Metabolism
aceF	+/- Acetate	PA2008	fahA	Fumarylacetoacetase	Q9I2A2	0.00449505	-2.75267	Secondary metabolites biosynthesis, transport and catabolism	Styrene degradation	Xenobiotics biodegradation and metabolism	Metabolism
aceF	+/- Acetate	PA2009	hmgA	Homogentisate 1,2-dioxygenase	Q9X4G0	0.000349995	-3.10001	Secondary metabolites biosynthesis, transport and catabolism	Styrene degradation	Xenobiotics biodegradation and metabolism	Metabolism
aceF	+/- Acetate	PA2012	liuD	Methylcrotonyl-CoA carboxylase, alpha-subunit (Biotin-containing)	Q9I299	0.000541637	-2.94727	Lipid transport and metabolism	Valine, leucine and isoleucine degradation	Amino acid metabolism	Metabolism
aceF	+/- Acetate	PA2013	liuC	Putative 3-methylglutaconyl-CoA hydratase	Q9I298	0.000118166	-3.28744	Lipid transport and metabolism	Valine, leucine and isoleucine degradation	Amino acid metabolism	Metabolism
aceF	+/- Acetate	PA2014	liuB	Methylcrotonyl-CoA carboxylase, beta-subunit	Q9I297	0.000212022	-3.29043	Lipid transport and metabolism	Valine, leucine and isoleucine degradation	Amino acid metabolism	Metabolism
aceF	+/- Acetate	PA2015	liuA	Putative isovaleryl-CoA dehydrogenase	Q9I296	1.44434e-05	-3.62498	Lipid transport and metabolism	Valine, leucine and isoleucine degradation	Amino acid metabolism	Metabolism
aceF	+/- Acetate	PA2016	liuR	Regulator of liu genes	Q9I295	0.000612187	-3.12175	Transcription
aceF	+/- Acetate	PA2021	PA2021	DUF3203 domain-containing protein	Q9I293	9.95608e-07	-3.88647
aceF	+/- Acetate	PA2049	PA2049	Isoleucyl-tRNA synthetase	Q9I266	3.40776e-10	-5.00217
aceF	+/- Acetate	PA2246	bkdR	Bkd operon transcriptional regulator	Q9I1M3	2.81773e-09	-4.76965	Transcription
aceF	+/- Acetate	PA2247	bkdA1	2-oxoisovalerate dehydrogenase subunit alpha	Q9I1M2	2.96917e-07	-4.18222	Energy production and conversion	Valine, leucine and isoleucine degradation	Amino acid metabolism	Metabolism
aceF	+/- Acetate	PA2248	bkdA2	2-oxoisovalerate dehydrogenase subunit beta	Q9I1M1	2.34442e-07	-4.27775	Energy production and conversion	Valine, leucine and isoleucine degradation	Amino acid metabolism	Metabolism
aceF	+/- Acetate	PA2249	bkdB	Lipoamide acyltransferase component of branched-chain alpha-keto acid dehydrogenase complex	Q9I1M0	8.97905e-05	-3.33332	Energy production and conversion	Valine, leucine and isoleucine degradation	Amino acid metabolism	Metabolism
aceF	+/- Acetate	PA2250	lpdV	Dihydrolipoyl dehydrogenase	Q9I1L9	2.56974e-05	-3.53541	Energy production and conversion	Tryptophan metabolism	Amino acid metabolism	Metabolism
aceF	+/- Acetate	PA2263	PA2263	Probable 2-hydroxyacid dehydrogenase	Q9I1L0	0.00557216	-2.32803	Coenzyme transport and metabolism	Glutathione metabolism	Metabolism of other amino acids	Metabolism
aceF	+/- Acetate	PA2302	ambE	AMB antimetabolite synthase AmbE	Q9I1H3	0.0317796	-2.07748	Secondary metabolites biosynthesis, transport and catabolism
aceF	+/- Acetate	PA2303	ambD	AmbD	Q9I1H2	0.0317805	-1.98622	Secondary metabolites biosynthesis, transport and catabolism
aceF	+/- Acetate	PA2304	ambC	AmbC	Q9I1H1	0.00482721	-2.41536	Secondary metabolites biosynthesis, transport and catabolism
aceF	+/- Acetate	PA2305	ambB	AMB antimetabolite synthase AmbB	Q9I1H0	0.00764602	-2.18654	Secondary metabolites biosynthesis, transport and catabolism
aceF	+/- Acetate	PA2316	PA2316	Probable transcriptional regulator	Q9I1F9	0.000210254	-3.02711	Transcription
aceF	+/- Acetate	PA2323	gapN	Probable glyceraldehyde-3-phosphate dehydrogenase	Q9I1F5	0.0460847	-1.98236	Energy production and conversion	Pentose phosphate pathway	Carbohydrate metabolism	Metabolism
aceF	+/- Acetate	PA2363	hsiJ3	Type VI secretion system baseplate subunit TssK	Q9I1B6	0.000153986	-2.97667	Function unknown	Biofilm formation	Cellular community - prokaryotes	Cellular Processes
aceF	+/- Acetate	PA2365	hsiB3	Type VI secretion system contractile sheath small subunit	Q9I1B4	1e-15	-9.5256	Function unknown	Biofilm formation	Cellular community - prokaryotes	Cellular Processes
aceF	+/- Acetate	PA2366	hsiC3	Uricase PuuD	Q9I1B3	3.49143e-08	-4.34391	Function unknown	Biofilm formation	Cellular community - prokaryotes	Cellular Processes
aceF	+/- Acetate	PA2382	lldA	L-lactate dehydrogenase	Q9I197	0.00660546	-2.44487	Energy production and conversion	Pyruvate metabolism	Carbohydrate metabolism	Metabolism
aceF	+/- Acetate	PA2383	PA2383	Probable transcriptional regulator	Q9I196	0.00394591	-2.44644	Transcription
aceF	+/- Acetate	PA2482	PA2482	Probable cytochrome c	Q9I100	0.00254051	-2.5874	Energy production and conversion
aceF	+/- Acetate	PA2504	PA2504	DUF2185 domain-containing protein	Q9I0X8	0.00421038	-2.54174	Function unknown
aceF	+/- Acetate	PA2534	PA2534	Probable transcriptional regulator	Q9I0V0	1e-15	-6.18575	Transcription
aceF	+/- Acetate	PA2544	PA2544	N-acetyltransferase domain-containing protein	Q9I0U0	0.00206765	-2.43556	General function prediction only
aceF	+/- Acetate	PA2552	PA2552	Probable acyl-CoA dehydrogenase	Q9I0T2	0.0176901	-2.31509	Lipid transport and metabolism	beta-Alanine metabolism	Metabolism of other amino acids	Metabolism
aceF	+/- Acetate	PA2553	PA2553	Probable acyl-CoA thiolase	Q9I0T1	0.00113447	-2.73901	Lipid transport and metabolism	Two-component system	Signal transduction	Environmental Information Processing
aceF	+/- Acetate	PA2554	PA2554	Probable short-chain dehydrogenase	Q9I0T0	0.005018	-2.56036	Lipid transport and metabolism
aceF	+/- Acetate	PA2555	PA2555	Probable AMP-binding enzyme	Q9I0S9	1e-15	-8.00587	Lipid transport and metabolism	Methane metabolism	Energy metabolism	Metabolism
aceF	+/- Acetate	PA2556	PA2556	Probable transcriptional regulator	Q9I0S8	0.00420669	-2.54193	Transcription
aceF	+/- Acetate	PA2557	PA2557	Probable AMP-binding enzyme	Q9I0S7	1.02634e-07	-4.1224	Lipid transport and metabolism
aceF	+/- Acetate	PA2567	PA2567	EAL domain-containing protein	Q9I0R8	0.0428954	-2.27056	Signal transduction mechanisms
aceF	+/- Acetate	PA2573	PA2573	Probable chemotaxis transducer	Q9I0R3	8.17619e-07	-4.139	Cell motility	Bacterial chemotaxis	Cell motility	Cellular Processes
aceF	+/- Acetate	PA2622	cspD	Cold shock-like protein CspD	Q9I0L6	0.0238868	-2.02025	Transcription
aceF	+/- Acetate	PA2637	nuoA	NADH-quinone oxidoreductase subunit A 2	Q9I0K1	5.54605e-07	3.92213	Energy production and conversion	Oxidative phosphorylation	Energy metabolism	Metabolism
aceF	+/- Acetate	PA2745	PA2745	Probable hydrolase	Q9I098	0.0428497	-1.92562	General function prediction only
aceF	+/- Acetate	PA2781	PA2781	Transposase	Q9I062	0.000901355	-2.99197
aceF	+/- Acetate	PA2824	sagS	Histidine kinase	Q9I019	0.000566334	-2.75111	Signal transduction mechanisms	Biofilm formation	Cellular community - prokaryotes	Cellular Processes
aceF	+/- Acetate	PA2827	PA2827	Peptide methionine sulfoxide reductase MsrB	Q9I016	7.16685e-05	-3.11449	Posttranslational modification, protein turnover, chaperones
aceF	+/- Acetate	PA2842	PA2842	PABS domain-containing protein	Q9I001	1.8e-13	-5.67085	Amino acid transport and metabolism
aceF	+/- Acetate	PA2885	atuR	Putative repressor of atu genes	Q9HZW2	1e-15	-7.1659	Transcription
aceF	+/- Acetate	PA2891	atuF	Geranyl-CoA carboxylase, alpha-subunit (Biotin-containing)	Q9HZV6	0.00721878	-2.36127	Lipid transport and metabolism	Geraniol degradation	Metabolism of terpenoids and polyketides	Metabolism
aceF	+/- Acetate	PA2939	PA2939	Aminopeptidase	Q9HZQ8	1e-15	-10.1955	General function prediction only
aceF	+/- Acetate	PA2968	fabD	Malonyl CoA-acyl carrier protein transacylase	G3XCZ6	0.0341273	-1.92681	Lipid transport and metabolism	Fatty acid biosynthesis	Lipid metabolism	Metabolism
aceF	+/- Acetate	PA3015	PA3015	PilJ domain-containing protein	Q9HZJ1	1e-15	-7.00968
aceF	+/- Acetate	PA3037	PA3037	Lactamase_B domain-containing protein	Q9HZH1	0.0210059	-1.79774	General function prediction only
aceF	+/- Acetate	PA3038	opdQ	Probable porin	Q9HZH0	0.0193771	-2.07343
aceF	+/- Acetate	PA3049	rmf	Ribosome modulation factor	Q9HZF9	8.7595e-08	-4.25261	Translation, ribosomal structure and biogenesis
aceF	+/- Acetate	PA3054	PA3054	Peptidase_M14 domain-containing protein	Q9HZF4	1.99069e-05	-3.46592	Amino acid transport and metabolism
aceF	+/- Acetate	PA3095	xcpZ	Type II secretion system protein M	P25061	0.000311954	-2.99591	Intracellular trafficking, secretion, and vesicular transport	Bacterial secretion system	Membrane transport	Environmental Information Processing
aceF	+/- Acetate	PA3186	oprB	Porin B	Q51485	0.00404535	-2.48887	Cell wall/membrane/envelope biogenesis
aceF	+/- Acetate	PA3187	PA3187	Probable ATP-binding component of ABC transporter	Q9HZ51	0.0129396	-2.22642	Amino acid transport and metabolism	ABC transporters	Membrane transport	Environmental Information Processing
aceF	+/- Acetate	PA3190	PA3190	Probable binding protein component of ABC sugar transporter	Q9HZ48	0.0137213	-2.21249	Carbohydrate transport and metabolism	ABC transporters	Membrane transport	Environmental Information Processing
aceF	+/- Acetate	PA3217	cyaB	CyaB	Q9HZ23	0.0202084	2.06285	Signal transduction mechanisms	Biofilm formation	Cellular community - prokaryotes	Cellular Processes
aceF	+/- Acetate	PA3283	PA3283	UPF0276 protein PA3283	Q9HYW0	0.00169212	-2.916	Function unknown
aceF	+/- Acetate	PA3330	PA3330	Probable short chain dehydrogenase	Q9HYR5	0.00753088	-2.41604	General function prediction only
aceF	+/- Acetate	PA3331	PA3331	Cytochrome P450	Q9HYR4	0.000840133	-2.766	Secondary metabolites biosynthesis, transport and catabolism
aceF	+/- Acetate	PA3332	PA3332	Uncharacterized PhzA/B-like protein PA3332	Q9HYR3	0.0323929	-1.99922	General function prediction only
aceF	+/- Acetate	PA3333	fabH2	Beta-ketoacyl-[acyl-carrier-protein] synthase III	Q9HYR2	0.00308435	-2.4598	Lipid transport and metabolism	Fatty acid biosynthesis	Lipid metabolism	Metabolism
aceF	+/- Acetate	PA3346	hsbR	Probable two-component response regulator	Q9HYP9	5e-14	-5.99989	Signal transduction mechanisms	Biofilm formation	Cellular community - prokaryotes	Cellular Processes
aceF	+/- Acetate	PA3373	PA3373	Ribose 1,5-bisphosphate phosphokinase PhnN	Q9HYM8	0.0438243	-2.26557	Inorganic ion transport and metabolism	Pentose phosphate pathway	Carbohydrate metabolism	Metabolism
aceF	+/- Acetate	PA3416	PA3416	Probable pyruvate dehydrogenase E1 component, beta chain	Q9HYI9	7.67203e-07	-3.99614	Energy production and conversion	Valine, leucine and isoleucine degradation	Amino acid metabolism	Metabolism
aceF	+/- Acetate	PA3417	PA3417	Pyruvate dehydrogenase E1 component subunit alpha	Q9HYI8	0.0215232	-2.15633	Energy production and conversion	Valine, leucine and isoleucine degradation	Amino acid metabolism	Metabolism
aceF	+/- Acetate	PA3425	PA3425	Cupin_3 domain-containing protein	Q9HYI0	2.32996e-08	-4.5122	General function prediction only
aceF	+/- Acetate	PA3446	PA3446	FMN_red domain-containing protein	Q9HYG0	0.0158678	1.89734	General function prediction only	Riboflavin metabolism	Metabolism of cofactors and vitamins	Metabolism
aceF	+/- Acetate	PA3452	mqoA	Probable malate:quinone oxidoreductase 1	Q9HYF4	0.0212921	2.04962	General function prediction only	Pyruvate metabolism	Carbohydrate metabolism	Metabolism
aceF	+/- Acetate	PA3454	PA3454	Probable acyl-CoA thiolase	Q9HYF2	9.60313e-07	-3.96452	Lipid transport and metabolism	Benzoate degradation	Xenobiotics biodegradation and metabolism	Metabolism
aceF	+/- Acetate	PA3459	PA3459	Probable glutamine amidotransferase	Q9HYE7	0.0190266	-2.1865	Amino acid transport and metabolism	Alanine, aspartate and glutamate metabolism	Amino acid metabolism	Metabolism
aceF	+/- Acetate	PA3479	rhlA	3-(3-hydroxydecanoyloxy)decanoate synthase	Q51559	0.029065	-2.3598	Lipid transport and metabolism	Biofilm formation	Cellular community - prokaryotes	Cellular Processes
aceF	+/- Acetate	PA3535	PA3535	Probable serine protease	Q9HY75	0.0216115	-2.17249	Posttranslational modification, protein turnover, chaperones
aceF	+/- Acetate	PA3582	glpK	Glycerol kinase 2	Q51390	0.0016029	-2.73933	Energy production and conversion	Glycerolipid metabolism	Lipid metabolism	Metabolism
aceF	+/- Acetate	PA3601	PA3601	50S ribosomal protein L31 type B	Q9HY25	0.010725	2.42749	Translation, ribosomal structure and biogenesis	Ribosome	Translation	Genetic Information Processing
aceF	+/- Acetate	PA3695	PA3695	Hydrolase_4 domain-containing protein	Q9HXU5	0.000141057	-3.25755	General function prediction only
aceF	+/- Acetate	PA3723	PA3723	Probable FMN oxidoreductase	Q9HXR8	0.00689894	-2.66699	Energy production and conversion
aceF	+/- Acetate	PA3740	PA3740	General secretion pathway protein GspE	Q9HXQ4	0.0250095	-2.00842
aceF	+/- Acetate	PA3755	PA3755	Nudix hydrolase domain-containing protein	Q9HXP0	5e-15	-6.07219	Nucleotide transport and metabolism
aceF	+/- Acetate	PA3842	spcS	Probable chaperone	G3XD93	0.000206725	-3.12141
aceF	+/- Acetate	PA3844	PA3844	GST N-terminal domain-containing protein	Q9HXG2	0.000409422	-3.19384	Posttranslational modification, protein turnover, chaperones
aceF	+/- Acetate	PA3846	PA3846	Isochorismatase domain-containing protein	Q9HXG0	0.0491011	-1.82759	Secondary metabolites biosynthesis, transport and catabolism
aceF	+/- Acetate	PA3850	PA3850	DUF1963 domain-containing protein	Q9HXF6	0.00155954	-2.68734
aceF	+/- Acetate	PA3894	PA3894	Probable outer membrane protein	Q9HXB9	0.0261865	1.83895	Cell wall/membrane/envelope biogenesis
aceF	+/- Acetate	PA3919	PA3919	PINc domain-containing protein	Q9HX94	0.000530818	-2.85491	Signal transduction mechanisms
aceF	+/- Acetate	PA3921	PA3921	Probable transcriptional regulator	Q9HX92	0.0222344	-2.26216	Transcription
aceF	+/- Acetate	PA3923	PA3923	DUF1302 domain-containing protein	Q9HX90	0.00187971	-2.70762
aceF	+/- Acetate	PA3930	cioA	Cyanide insensitive terminal oxidase	G3XCW8	0.00356368	2.46803	Energy production and conversion	Two-component system	Signal transduction	Environmental Information Processing
aceF	+/- Acetate	PA3935	tauD	Taurine dioxygenase	Q9HX81	0.00665246	2.21982	Secondary metabolites biosynthesis, transport and catabolism	Taurine and hypotaurine metabolism	Metabolism of other amino acids	Metabolism
aceF	+/- Acetate	PA3937	PA3937	Taurine import ATP-binding protein TauB	Q9HX79	0.0110428	2.04031	Inorganic ion transport and metabolism	ABC transporters	Membrane transport	Environmental Information Processing
aceF	+/- Acetate	PA3956	PA3956	VOC domain-containing protein	Q9HX60	0.0470082	-1.63887	Amino acid transport and metabolism
aceF	+/- Acetate	PA3995	PA3995	Probable transcriptional regulator	Q9HX26	0.000158184	-3.35432	Transcription
aceF	+/- Acetate	PA3997	lipB	Octanoyltransferase	Q9X6V9	0.00625942	-2.54363	Coenzyme transport and metabolism	Lipoic acid metabolism	Metabolism of cofactors and vitamins	Metabolism
aceF	+/- Acetate	PA4022	hdhA	Probable aldehyde dehydrogenase	Q9HX05	0.000517658	-2.90196	Energy production and conversion	Pyruvate metabolism	Carbohydrate metabolism	Metabolism
aceF	+/- Acetate	PA4024	eutB	Ethanolamine ammonia-lyase large subunit	Q9HX03	0.0158136	-2.23789	Amino acid transport and metabolism	Glycerophospholipid metabolism	Lipid metabolism	Metabolism
aceF	+/- Acetate	PA4025	eutC	Ethanolamine ammonia-lyase small subunit	Q9HX02	0.000254442	-3.08462	Amino acid transport and metabolism	Glycerophospholipid metabolism	Lipid metabolism	Metabolism
aceF	+/- Acetate	PA4027	PA4027	PBPb domain-containing protein	Q9HX00	0.00356107	-2.3136	Amino acid transport and metabolism
aceF	+/- Acetate	PA4078	PA4078	Probable nonribosomal peptide synthetase	Q9HWV0	0.00284058	-2.51683	Secondary metabolites biosynthesis, transport and catabolism
aceF	+/- Acetate	PA4090	PA4090	DUF2218 domain-containing protein	Q9HWT8	0.0112945	2.32498	Function unknown
aceF	+/- Acetate	PA4108	PA4108	Cyclic di-GMP phosphodiesterase PA4108	Q9HWS0	0.000377308	-3.08666	Signal transduction mechanisms
aceF	+/- Acetate	PA4162	PA4162	Probable short-chain dehydrogenase	Q9HWL9	2.16537e-06	-3.84795	Secondary metabolites biosynthesis, transport and catabolism
aceF	+/- Acetate	PA4179	PA4179	Probable porin	Q9HWK2	0.000356041	2.81872
aceF	+/- Acetate	PA4209	phzM	Phenazine-1-carboxylate N-methyltransferase	Q9HWH2	0.00023241	-3.10071	Translation, ribosomal structure and biogenesis	Phenazine biosynthesis	Metabolism; Biosynthesis of other secondary metabolites	Metabolism
aceF	+/- Acetate	PA4216	phzG1	Probable pyridoxamine 5'-phosphate oxidase	G3XCV4	1e-15	-6.59233	Coenzyme transport and metabolism	Quorum sensing	Cellular community - prokaryotes	Cellular Processes
aceF	+/- Acetate	PA4245	rpmD	50S ribosomal protein L30	Q9HWF3	0.0130472	2.08824	Translation, ribosomal structure and biogenesis	Ribosome	Translation	Genetic Information Processing
aceF	+/- Acetate	PA4259	rpsS	30S ribosomal protein S19	Q9HWD9	0.000537218	2.99906	Translation, ribosomal structure and biogenesis	Ribosome	Translation	Genetic Information Processing
aceF	+/- Acetate	PA4292	PA4292	Phosphate transporter	Q9HWA8	0.00997863	2.23511	Inorganic ion transport and metabolism
aceF	+/- Acetate	PA4296	pprB	Two-component response regulator PprB	Q9HWA4	0.0105817	-2.22121	Signal transduction mechanisms
aceF	+/- Acetate	PA4327	PA4327	Outer membrane assembly lipoprotein YfiO	Q9HW74	0.0316068	-1.72851
aceF	+/- Acetate	PA4353	PA4353	ACP phosphodiesterase	Q9HW48	0.0343789	-1.8756	Function unknown	Pantothenate and CoA biosynthesis	Metabolism of cofactors and vitamins	Metabolism
aceF	+/- Acetate	PA4362	PA4362	Sacchrp_dh_NADP domain-containing protein	Q9HW39	2.8801e-09	-4.61594	Function unknown
aceF	+/- Acetate	PA4384	PA4384	Chromosome partitioning protein ParB	Q9HW18	7.0015e-06	-3.62973	Function unknown
aceF	+/- Acetate	PA4387	PA4387	Membrane protein FxsA	Q9HW17	0.0311102	1.9514	General function prediction only
aceF	+/- Acetate	PA4466	PA4466	Phosphocarrier protein HPr	Q9HVV2	0.0188382	-2.08052	Carbohydrate transport and metabolism	Phosphotransferase system (PTS)	Membrane transport	Environmental Information Processing
aceF	+/- Acetate	PA4496	dppA1	Probable binding protein component of ABC transporter	Q9HVS5	3.5717e-05	-3.33425	Amino acid transport and metabolism	Bacterial chemotaxis	Cell motility	Cellular Processes
aceF	+/- Acetate	PA4497	dppA2	Tripeptide-binding protein	Q9HVS4	1e-15	-6.24877	Amino acid transport and metabolism	Bacterial chemotaxis	Cell motility	Cellular Processes
aceF	+/- Acetate	PA4512	lpxO1	Lipopolysaccharide biosynthetic protein LpxO1	Q9HVQ9	0.0271227	2.04482	Posttranslational modification, protein turnover, chaperones	Lipopolysaccharide biosynthesis	Glycan biosynthesis and metabolism	Metabolism
aceF	+/- Acetate	PA4536	PA4536	MOSC domain-containing protein	Q9HVP1	0.00395982	-2.40489	Function unknown
aceF	+/- Acetate	PA4539	PA4539	Cell division protein ZapE	Q9HVN8	0.00349225	-2.52037	General function prediction only
aceF	+/- Acetate	PA4543	PA4543	Purine nucleoside phosphorylase PA4543	P33663	8.44289e-08	-4.3056	Function unknown	Cysteine and methionine metabolism	Amino acid metabolism	Metabolism
aceF	+/- Acetate	PA4584	PA4584	Nucleotidyltransferase	Q9HVK0	0.027108	2.04495	General function prediction only
aceF	+/- Acetate	PA4590	pra	Protein activator	G3XDA9	0.0100659	-2.37816
aceF	+/- Acetate	PA4591	PA4591	HlyD_D23 domain-containing protein	Q9HVJ5	0.0382793	-1.89595	Cell wall/membrane/envelope biogenesis
aceF	+/- Acetate	PA4628	lysP	Lysine-specific permease	Q9HVG3	0.036137	1.91148	Amino acid transport and metabolism
aceF	+/- Acetate	PA4688	hitB	Iron (III)-transport system permease HitB	Q9HVA7	4.688e-12	-5.43676	Inorganic ion transport and metabolism	ABC transporters	Membrane transport	Environmental Information Processing
aceF	+/- Acetate	PA4725	cbrA	Histidine kinase	Q9HV74	0.000852272	-3.06246	Signal transduction mechanisms
aceF	+/- Acetate	PA4796	PA4796	Glycine cleavage system H protein	Q9HV12	0.000606443	-2.79408	Amino acid transport and metabolism	Glycine, serine and threonine metabolism	Amino acid metabolism	Metabolism
aceF	+/- Acetate	PA4836	cntL	L-histidine 2-aminobutanoyltransferase	Q9HUX4	0.0378778	2.09824		D-Amino acid metabolism	Metabolism of other amino acids	Metabolism
aceF	+/- Acetate	PA4837	cntO	Metal-pseudopaline receptor CntO	Q9HUX3	0.00706171	2.41777	Inorganic ion transport and metabolism
aceF	+/- Acetate	PA4889	PA4889	Probable oxidoreductase	Q9HUS4	2.46464e-06	3.98653	Energy production and conversion	Biosynthesis of unsaturated fatty acids	Lipid metabolism	Metabolism
aceF	+/- Acetate	PA4899	PA4899	Probable aldehyde dehydrogenase	Q9HUR4	0.0301871	-2.09035	Energy production and conversion	Chloroalkane and chloroalkene degradation	Xenobiotics biodegradation and metabolism	Metabolism
aceF	+/- Acetate	PA5021	PA5021	K(+)/H(+) antiporter NhaP2	Q9HUE8	0.00124706	-2.54445	Inorganic ion transport and metabolism
aceF	+/- Acetate	PA5056	phaC1	Poly(3-hydroxyalkanoic acid) synthase 1	G3XCV5	0.00277394	-2.52189	Lipid transport and metabolism	Butanoate metabolism	Carbohydrate metabolism	Metabolism
aceF	+/- Acetate	PA5079	PA5079	D-aminoacyl-tRNA deacylase	Q9HUA4	1.81224e-09	-4.90259	Translation, ribosomal structure and biogenesis
aceF	+/- Acetate	PA5122	PA5122	DUF4124 domain-containing protein	Q9HU62	0.00364979	-2.30795
aceF	+/- Acetate	PA5137	PA5137	PBPb domain-containing protein	Q9HU47	0.0085069	-2.27253	Amino acid transport and metabolism
aceF	+/- Acetate	PA5153	PA5153	Amino acid (Lysine/arginine/ornithine/histidine/octopine) ABC transporter periplasmic binding protein	Q9HU31	0.0272439	-1.98622	Amino acid transport and metabolism	ABC transporters	Membrane transport	Environmental Information Processing
aceF	+/- Acetate	PA5167	dctP	C4-dicarboxylate-binding periplasmic protein DctP	Q9HU18	0.0194014	-2.19846	Carbohydrate transport and metabolism	Two-component system	Signal transduction	Environmental Information Processing
aceF	+/- Acetate	PA5179	PA5179	Probable transcriptional regulator	Q9HU10	0.010534	-2.07888	Transcription
aceF	+/- Acetate	PA5314	PA5314	Cupin_3 domain-containing protein	Q9HTP0	0.0398045	-2.12235	General function prediction only
aceF	+/- Acetate	PA5315	rpmG	50S ribosomal protein L33	Q9HTN9	0.00031222	3.04797	Translation, ribosomal structure and biogenesis	Ribosome	Translation	Genetic Information Processing
aceF	+/- Acetate	PA5347	PA5347	Helicase	Q9HTL1	0.0436124	1.86039
aceF	+/- Acetate	PA5356	glcC	Transcriptional regulator GlcC	Q9HTK2	0.00293331	-2.43709	Transcription
aceF	+/- Acetate	PA5359	PA5359	Predicted lipoprotein with conserved Yx(FWY)xxD motif	Q9HTJ9	0.0446395	-2.26126	Function unknown
aceF	+/- Acetate	PA5367	pstA	Phosphate transport system permease protein PstA	Q9HTJ5	7e-15	-6.08843	Inorganic ion transport and metabolism	ABC transporters	Membrane transport	Environmental Information Processing
aceF	+/- Acetate	PA5368	pstC	Membrane protein component of ABC phosphate transporter	G3XD02	0.0138559	-2.1564	General function prediction only	ABC transporters	Membrane transport	Environmental Information Processing
aceF	+/- Acetate	PA5445	PA5445	Probable coenzyme A transferase	Q9HTC2	4.82758e-09	4.55225	Energy production and conversion	Butanoate metabolism	Carbohydrate metabolism	Metabolism
aceF	+/- Acetate	PA5446	PA5446	DUF1127 domain-containing protein	Q9HTC1	0.0131265	-2.08672	Function unknown
aceF	+/- Acetate	PA5450	wzt	ABC subunit of A-band LPS efflux transporter	G3XD58	0.0084737	-2.13292	Carbohydrate transport and metabolism	ABC transporters	Membrane transport	Environmental Information Processing
aceF	+/- Acetate	PA5457	PA5457	Class I SAM-dependent methyltransferase	Q9HTB3	0.0192077	-2.45169	Coenzyme transport and metabolism
aceF	+/- Acetate	PA5512	mifS	Histidine kinase	Q9HT61	0.0186181	-1.99772	Signal transduction mechanisms	Two-component system	Signal transduction	Environmental Information Processing
aceF	+/- Acetate	PA5519	PA5519	HotDog ACOT-type domain-containing protein	Q9HT54	0.00154372	-2.49899	Lipid transport and metabolism
aceF	+/- Acetate	PA5533	PA5533	NADH:ubiquinone oxidoreductase	Q9HT41	0.0343113	-1.98427
aceF	+/- Acetate	PA5535	PA5535	CobW C-terminal domain-containing protein	Q9HT39	0.000246589	3.0902	General function prediction only
aceF	+/- Acetate	PA5542	PA5542	Beta-lactamase domain-containing protein	Q9HT32	0.000636963	-2.8627	Defense mechanisms
aceF	+/- Acetate	PA5545	PA5545	C4-dicarboxylate ABC transporter	Q9HT29	0.00244307	-2.54881	General function prediction only
aceF	+/- Acetate	PA5546	PA5546	PKS_MT domain-containing protein	Q9HT28	0.00403225	-2.44109	Cell wall/membrane/envelope biogenesis
aceF	+/- Acetate	PA5551	PA5551	Peptidase_M23 domain-containing protein	Q9HT23	0.000894935	-2.75356	Cell wall/membrane/envelope biogenesis
aceF	+/- mutation	PA0010	tag	DNA-3-methyladenine glycosidase I	Q9I7B6	0.044552	2.25343	Replication, recombination and repair	Base excision repair	Replication and repair	Genetic Information Processing
aceF	+/- mutation	PA0021	PA0021	DprA_WH domain-containing protein	Q9I7A6	1e-15	9.6774	Intracellular trafficking, secretion, and vesicular transport
aceF	+/- mutation	PA0044	exoT	Exoenzyme T	Q9I788	0.0287388	-2.36234
aceF	+/- mutation	PA0047	PA0047	Lipoprotein	Q9I785	0.0449063	-2.25986	Function unknown
aceF	+/- mutation	PA0066	PA0066	Gamma carbonic anhydrase family protein	Q9I766	0.00256776	2.72628	General function prediction only
aceF	+/- mutation	PA0102	PA0102	Carbonic anhydrase	Q9I730	0.00218458	2.78795	Inorganic ion transport and metabolism	Nitrogen metabolism	Energy metabolism	Metabolism
aceF	+/- mutation	PA0129	bauD	Probable GABA permease	Q9I703	1.691e-12	-5.6545	Amino acid transport and metabolism
aceF	+/- mutation	PA0149	PA0149	Probable sigma-70 factor, ECF subfamily	Q9I6Y3	0.00213183	-2.80439	Transcription
aceF	+/- mutation	PA0152	pcaQ	Transcriptional regulator PcaQ	Q9I6Y0	0.0168392	2.23217	Transcription
aceF	+/- mutation	PA0160	PA0160	Secreted protein	Q9I6X2	0.0140323	2.20714
aceF	+/- mutation	PA0179	PA0179	Probable two-component response regulator	Q9I6V3	0.011711	2.00073	Signal transduction mechanisms	Bacterial chemotaxis	Cell motility	Cellular Processes
aceF	+/- mutation	PA0180	cttP	Methyl-accepting chemotaxis protein McpA	Q9I6V2	1.5e-14	6.11625	Signal transduction mechanisms	Bacterial chemotaxis	Cell motility	Cellular Processes
aceF	+/- mutation	PA0233	PA0233	Probable transcriptional regulator	Q9I6Q5	1e-15	6.58703	Transcription
aceF	+/- mutation	PA0247	pobA	p-hydroxybenzoate hydroxylase	P20586	1e-15	8.44656	Coenzyme transport and metabolism	Benzoate degradation	Xenobiotics biodegradation and metabolism	Metabolism
aceF	+/- mutation	PA0290	PA0290	Diguanylate cyclase	Q9I6K0	0.0249304	1.88478	Signal transduction mechanisms
aceF	+/- mutation	PA0293	aguB	N-carbamoylputrescine amidohydrolase	Q9I6J8	0.034077	-2.16039	General function prediction only	Arginine and proline metabolism	Amino acid metabolism	Metabolism
aceF	+/- mutation	PA0312	PA0312	DUF523 domain-containing protein	Q9I6H9	0.012532	2.00785	Function unknown
aceF	+/- mutation	PA0323	PA0323	Probable binding protein component of ABC transporter	Q9I6G8	0.000251969	3.08636	Amino acid transport and metabolism	ABC transporters	Membrane transport	Environmental Information Processing
aceF	+/- mutation	PA0345	PA0345	DUF2868 domain-containing protein	Q9I6E8	0.0406954	-2.28281
aceF	+/- mutation	PA0352	PA0352	Probable transporter	Q9I6E1	0.00767812	-2.41176	Nucleotide transport and metabolism
aceF	+/- mutation	PA0386	PA0386	Heme chaperone HemW	Q9I6A9	0.0177347	-2.39087	Coenzyme transport and metabolism
aceF	+/- mutation	PA0420	bioA	Adenosylmethionine-8-amino-7-oxononanoate aminotransferase	Q9I693	0.00328861	2.67666	Coenzyme transport and metabolism	Biotin metabolism	Metabolism of cofactors and vitamins	Metabolism
aceF	+/- mutation	PA0460	PA0460	DUF2780 domain-containing protein	Q9I658	0.0048465	2.73778
aceF	+/- mutation	PA0461	PA0461	PlsC domain-containing protein	Q9I657	1.60699e-05	3.71409	Lipid transport and metabolism
aceF	+/- mutation	PA0473	PA0473	Probable glutathione S-transferase	Q9I645	0.000124669	3.27843	Posttranslational modification, protein turnover, chaperones	Glutathione metabolism	Metabolism of other amino acids	Metabolism
aceF	+/- mutation	PA0479	PA0479	Probable transcriptional regulator	Q9I639	7.2e-14	5.96469	Transcription
aceF	+/- mutation	PA0519	nirS	Nitrite reductase	P24474	1.29075e-07	4.16003	Function unknown	Nitrogen metabolism	Energy metabolism	Metabolism
aceF	+/- mutation	PA0530	PA0530	Probable class III pyridoxal phosphate-dependent aminotransferase	Q9I606	3.18742e-05	3.25471	Amino acid transport and metabolism	Arginine biosynthesis	Amino acid metabolism	Metabolism
aceF	+/- mutation	PA0531	PA0531	Probable glutamine amidotransferase	Q9I605	9.63195e-05	3.13383	Nucleotide transport and metabolism
aceF	+/- mutation	PA0586	PA0586	SpoVR family protein	Q9I5V1	0.00959819	2.3619	Function unknown
aceF	+/- mutation	PA0656	PA0656	Probable HIT family protein	Q9I5R5	0.00132498	2.6381	Carbohydrate transport and metabolism
aceF	+/- mutation	PA0698	PA0698	YbjN domain-containing protein	Q9I5M8	1e-15	9.02185
aceF	+/- mutation	PA0706	cat	Chloramphenicol acetyltransferase	P26841	0.000311532	2.9551	General function prediction only
aceF	+/- mutation	PA0744	PA0744	Probable enoyl-CoA hydratase/isomerase	Q9I5I5	0.00379047	2.64781	Lipid transport and metabolism
aceF	+/- mutation	PA0745	dspI	Probable enoyl-CoA hydratase/isomerase	Q9I5I4	0.00817364	2.58042	Lipid transport and metabolism
aceF	+/- mutation	PA0746	PA0746	Probable acyl-CoA dehydrogenase	Q9I5I3	3.68788e-05	3.58726	Lipid transport and metabolism
aceF	+/- mutation	PA0747	PA0747	Probable aldehyde dehydrogenase	Q9I5I2	0.000125032	3.15007	Energy production and conversion	beta-Alanine metabolism	Metabolism of other amino acids	Metabolism
aceF	+/- mutation	PA0781	PA0781	TonB-dependent receptor	Q9I5F7	0.0257965	-2.0004	Inorganic ion transport and metabolism
aceF	+/- mutation	PA0785	azoR1	FMN-dependent NAD(P)H:quinone oxidoreductase 1	Q9I5F3	4.25849e-09	4.72037	Lipid transport and metabolism
aceF	+/- mutation	PA0792	prpD	2-methylcitrate dehydratase	Q9I5E6	0.00696432	2.58915	General function prediction only	Propanoate metabolism	Carbohydrate metabolism	Metabolism
aceF	+/- mutation	PA0793	PA0793	2-methylaconitate cis-trans isomerase PrpF	Q9I5E5	0.0492031	1.96521	Function unknown	Propanoate metabolism	Carbohydrate metabolism	Metabolism
aceF	+/- mutation	PA0794	PA0794	Aconitate hydratase	Q9I5E4	0.0101999	2.39285	Energy production and conversion	Propanoate metabolism	Carbohydrate metabolism	Metabolism
aceF	+/- mutation	PA0795	prpC	Citrate synthase	Q9I5E3	1.94558e-05	3.51535	Energy production and conversion	Propanoate metabolism	Carbohydrate metabolism	Metabolism
aceF	+/- mutation	PA0796	prpB	2-methylisocitrate lyase	Q9I5E2	0.0329305	2.33149	Carbohydrate transport and metabolism	Propanoate metabolism	Carbohydrate metabolism	Metabolism
aceF	+/- mutation	PA0797	PA0797	Probable transcriptional regulator	Q9I5E1	0.0148516	2.13946	Transcription
aceF	+/- mutation	PA0820	PA0820	HNH domain-containing protein	Q9I5B9	1e-15	8.32244	Defense mechanisms
aceF	+/- mutation	PA0821	PA0821	DUF3396 domain-containing protein	Q9I5B8	0.0159425	2.49207
aceF	+/- mutation	PA0834	PA0834	PlsC domain-containing protein	Q9I5A6	0.00375861	-2.50466	Lipid transport and metabolism
aceF	+/- mutation	PA0843	plcR	Phospholipase C accessory protein PlcR	P40695	0.0113789	2.32328
aceF	+/- mutation	PA0861	rbdA	EAL domain-containing protein	Q9I580	0.0196597	-1.96213	Signal transduction mechanisms
aceF	+/- mutation	PA0862	PA0862	TenA family transcriptional regulator	Q9I579	1e-15	7.67165	Coenzyme transport and metabolism
aceF	+/- mutation	PA0864	PA0864	Probable transcriptional regulator	Q9I577	1.184e-12	5.62044	Transcription
aceF	+/- mutation	PA0865	hpd	4-hydroxyphenylpyruvate dioxygenase	Q9I576	0.0479822	1.65118	Amino acid transport and metabolism	Ubiquinone and other terpenoid-quinone biosynthesis	Metabolism of cofactors and vitamins	Metabolism
aceF	+/- mutation	PA0887	acsA	Acetyl-coenzyme A synthetase 1	Q9I558	1.78106e-07	4.34131	Lipid transport and metabolism	Methane metabolism	Energy metabolism	Metabolism
aceF	+/- mutation	PA0930	PA0930	Histidine kinase	Q9I528	0.00368213	2.56997	Signal transduction mechanisms	Two-component system	Signal transduction	Environmental Information Processing
aceF	+/- mutation	PA0988	PA0988	4HBT domain-containing protein	Q9I4Y1	1e-15	7.35691	General function prediction only
aceF	+/- mutation	PA1006	PA1006	UPF0033 domain-containing protein	Q9I4W7	0.0157086	2.49525	Posttranslational modification, protein turnover, chaperones	Sulfur relay system	Folding, sorting and degradation	Genetic Information Processing
aceF	+/- mutation	PA1027	amaB	Aldehyde dehydrogenase (NAD(+))	Q9I4U7	0.0418121	2.27652	Energy production and conversion	Lysine degradation	Amino acid metabolism	Metabolism
aceF	+/- mutation	PA1033	PA1033	Probable glutathione S-transferase	Q9I4U1	0.0244393	2.33553	Posttranslational modification, protein turnover, chaperones
aceF	+/- mutation	PA1040	PA1040	Class I SAM-dependent methyltransferase	Q9I4T4	1e-15	6.40298
aceF	+/- mutation	PA1112	PA1112	GSDH domain-containing protein	Q9I4M3	0.0279911	1.82039	Carbohydrate transport and metabolism
aceF	+/- mutation	PA1137	PA1137	Probable oxidoreductase	Q9I4J8	0.0275023	1.89437	General function prediction only
aceF	+/- mutation	PA1138	PA1138	Probable transcriptional regulator	Q9I4J7	2.89295e-09	4.76652	Transcription
aceF	+/- mutation	PA1216	PA1216	Methyltransf_25 domain-containing protein	Q9I4C2	0.000631527	2.82156	General function prediction only
aceF	+/- mutation	PA1228	PA1228	Bacteriophage protein	Q9I4B0	0.000409174	-3.19394
aceF	+/- mutation	PA1308	PA1308	DUF2937 family protein	Q9I436	0.0448206	1.89814
aceF	+/- mutation	PA1310	phnW	2-aminoethylphosphonate--pyruvate transaminase	Q9I434	5.07371e-06	3.78258	Amino acid transport and metabolism	Phosphonate and phosphinate metabolism	Metabolism of other amino acids	Metabolism
aceF	+/- mutation	PA1318	cyoB	Cytochrome bo(3) ubiquinol oxidase subunit 1	Q9I426	0.000316891	-2.95194	Energy production and conversion	Oxidative phosphorylation	Energy metabolism	Metabolism
aceF	+/- mutation	PA1337	ansB	Glutaminase-asparaginase	Q9I407	0.00120115	2.79597	Translation, ribosomal structure and biogenesis	Two-component system	Signal transduction	Environmental Information Processing
aceF	+/- mutation	PA1338	ggt	Glutathione hydrolase proenzyme	Q9I406	0.00322527	2.59759	Amino acid transport and metabolism	Glutathione metabolism	Metabolism of other amino acids	Metabolism
aceF	+/- mutation	PA1342	aatJ	L-glutamate/L-aspartate-binding protein	Q9I402	0.00202614	2.69256	Amino acid transport and metabolism	Two-component system	Signal transduction	Environmental Information Processing
aceF	+/- mutation	PA1344	PA1344	Probable short-chain dehydrogenase	Q9I400	0.0442313	2.05892	Lipid transport and metabolism
aceF	+/- mutation	PA1363	PA1363	Probable sigma-70 factor, ECF subfamily	Q9I3Y1	0.0139875	-2.00669	Transcription
aceF	+/- mutation	PA1373	fabF2	3-oxoacyl-[acyl-carrier-protein] synthase 2	Q9I3X1	0.0116991	2.34036	Lipid transport and metabolism	Biotin metabolism	Metabolism of cofactors and vitamins	Metabolism
aceF	+/- mutation	PA1401	PA1401	Ester cyclase	Q9I3U3	0.0257016	2.00247	General function prediction only
aceF	+/- mutation	PA1446	fliP	Flagellar biosynthetic protein FliP	Q51468	0.000251123	2.99477	Intracellular trafficking, secretion, and vesicular transport	Flagellar assembly	Cell motility	Cellular Processes
aceF	+/- mutation	PA1480	ccmF	Cytochrome c-type biogenesis protein CcmF	Q9I3N2	0.000744438	-2.8877	Posttranslational modification, protein turnover, chaperones
aceF	+/- mutation	PA1535	PA1535	Probable acyl-CoA dehydrogenase	Q9I3H8	1e-15	8.29854	Lipid transport and metabolism	Valine, leucine and isoleucine degradation	Amino acid metabolism	Metabolism
aceF	+/- mutation	PA1554	ccoN1	Cytochrome-c oxidase	Q9I3G3	0.0022022	-2.75668	Posttranslational modification, protein turnover, chaperones	Two-component system	Signal transduction	Environmental Information Processing
aceF	+/- mutation	PA1601	PA1601	Probable aldehyde dehydrogenase	Q9I3C0	9.16422e-06	3.79761	Energy production and conversion	Nicotinate and nicotinamide metabolism	Metabolism of cofactors and vitamins	Metabolism
aceF	+/- mutation	PA1606	PA1606	DUF3859 domain-containing protein	Q9I3B5	0.0384027	2.041
aceF	+/- mutation	PA1667	hsiJ2	Type VI secretion system protein ImpJ	Q9I358	0.00239485	2.38188	Function unknown	Biofilm formation	Cellular community - prokaryotes	Cellular Processes
aceF	+/- mutation	PA1680	PA1680	Hydrolase_4 domain-containing protein	Q9I345	1e-15	6.3114	General function prediction only
aceF	+/- mutation	PA1699	pcr1	TyeA domain-containing protein	G3XCT8	1.97239e-06	-4.01775
aceF	+/- mutation	PA1725	pscL	Type III export protein PscL	Q9I312	2.48859e-05	-3.64782	Intracellular trafficking, secretion, and vesicular transport	Bacterial secretion system	Membrane transport	Environmental Information Processing
aceF	+/- mutation	PA1736	PA1736	Probable acyl-CoA thiolase	Q9I301	0.0345112	2.01025	Lipid transport and metabolism	Two-component system	Signal transduction	Environmental Information Processing
aceF	+/- mutation	PA1774	crfX	CrfX protein	Q9I2W6	0.0406437	1.9397
aceF	+/- mutation	PA1798	parS	Histidine kinase	Q9I2U4	1.20988e-06	4.08546	Signal transduction mechanisms	Two-component system	Signal transduction	Environmental Information Processing
aceF	+/- mutation	PA1817	PA1817	SnoaL-like domain-containing protein	Q9I2S8	0.0108002	2.57468	General function prediction only
aceF	+/- mutation	PA1871	lasA	Protease LasA	P14789	6.17825e-06	3.75338	Cell wall/membrane/envelope biogenesis	Quorum sensing	Cellular community - prokaryotes	Cellular Processes
aceF	+/- mutation	PA1880	PA1880	Probable oxidoreductase	Q9I2L7	0.0369351	1.96498	Energy production and conversion
aceF	+/- mutation	PA1925	PA1925	DUF2149 domain-containing protein	Q9I2H9	7.90131e-05	-3.2	Function unknown
aceF	+/- mutation	PA1988	pqqD	PqqA binding protein	Q9I2C1	1e-15	6.4314
aceF	+/- mutation	PA1995	PA1995	MmcQ/YjbR family DNA-binding protein	Q9I2B4	1e-15	6.6291	Function unknown
aceF	+/- mutation	PA1999	dhcA	3-oxoadipate CoA-transferase	Q9I2B0	1e-15	9.39826	Lipid transport and metabolism	Valine, leucine and isoleucine degradation	Amino acid metabolism	Metabolism
aceF	+/- mutation	PA2000	dhcB	3-oxoadipate CoA-transferase	Q9I2A9	5.89434e-07	3.99276	Lipid transport and metabolism	Valine, leucine and isoleucine degradation	Amino acid metabolism	Metabolism
aceF	+/- mutation	PA2009	hmgA	Homogentisate 1,2-dioxygenase	Q9X4G0	0.0105869	2.27356	Secondary metabolites biosynthesis, transport and catabolism	Styrene degradation	Xenobiotics biodegradation and metabolism	Metabolism
aceF	+/- mutation	PA2012	liuD	Methylcrotonyl-CoA carboxylase, alpha-subunit (Biotin-containing)	Q9I299	0.000574921	2.88216	Lipid transport and metabolism	Valine, leucine and isoleucine degradation	Amino acid metabolism	Metabolism
aceF	+/- mutation	PA2013	liuC	Putative 3-methylglutaconyl-CoA hydratase	Q9I298	0.000274082	2.97873	Lipid transport and metabolism	Valine, leucine and isoleucine degradation	Amino acid metabolism	Metabolism
aceF	+/- mutation	PA2014	liuB	Methylcrotonyl-CoA carboxylase, beta-subunit	Q9I297	0.00123161	2.73454	Lipid transport and metabolism	Valine, leucine and isoleucine degradation	Amino acid metabolism	Metabolism
aceF	+/- mutation	PA2015	liuA	Putative isovaleryl-CoA dehydrogenase	Q9I296	0.000177384	3.05778	Lipid transport and metabolism	Valine, leucine and isoleucine degradation	Amino acid metabolism	Metabolism
aceF	+/- mutation	PA2016	liuR	Regulator of liu genes	Q9I295	0.0259794	1.99857	Transcription
aceF	+/- mutation	PA2049	PA2049	Isoleucyl-tRNA synthetase	Q9I266	8.1456e-11	5.24968
aceF	+/- mutation	PA2054	cynR	Transcriptional regulator CynR	Q9I261	2.84498e-06	3.68172	Transcription
aceF	+/- mutation	PA2119	PA2119	Alcohol dehydrogenase (Zn-dependent)	Q9I1Z6	1.88127e-10	5.15823	General function prediction only
aceF	+/- mutation	PA2206	PA2206	Probable transcriptional regulator	Q9I1R1	1e-15	9.68852	Transcription
aceF	+/- mutation	PA2246	bkdR	Bkd operon transcriptional regulator	Q9I1M3	9.64265e-05	3.16551	Transcription
aceF	+/- mutation	PA2247	bkdA1	2-oxoisovalerate dehydrogenase subunit alpha	Q9I1M2	0.00014551	3.09316	Energy production and conversion	Valine, leucine and isoleucine degradation	Amino acid metabolism	Metabolism
aceF	+/- mutation	PA2248	bkdA2	2-oxoisovalerate dehydrogenase subunit beta	Q9I1M1	7.52579e-05	3.20838	Energy production and conversion	Valine, leucine and isoleucine degradation	Amino acid metabolism	Metabolism
aceF	+/- mutation	PA2249	bkdB	Lipoamide acyltransferase component of branched-chain alpha-keto acid dehydrogenase complex	Q9I1M0	0.00162986	2.63302	Energy production and conversion	Valine, leucine and isoleucine degradation	Amino acid metabolism	Metabolism
aceF	+/- mutation	PA2250	lpdV	Dihydrolipoyl dehydrogenase	Q9I1L9	0.00258169	2.53714	Energy production and conversion	Tryptophan metabolism	Amino acid metabolism	Metabolism
aceF	+/- mutation	PA2259	ptxS	HTH-type transcriptional regulator PtxS	G3XD97	0.0265087	2.16929	Transcription
aceF	+/- mutation	PA2263	PA2263	Probable 2-hydroxyacid dehydrogenase	Q9I1L0	4.87953e-08	4.3667	Coenzyme transport and metabolism	Glutathione metabolism	Metabolism of other amino acids	Metabolism
aceF	+/- mutation	PA2270	PA2270	Probable transcriptional regulator	Q9I1K3	1e-15	6.59992	Transcription
aceF	+/- mutation	PA2300	chiC	Chitinase	Q9I1H5	0.00679951	-2.21462	Carbohydrate transport and metabolism	Amino sugar and nucleotide sugar metabolism	Carbohydrate metabolism	Metabolism
aceF	+/- mutation	PA2302	ambE	AMB antimetabolite synthase AmbE	Q9I1H3	0.00145908	2.96718	Secondary metabolites biosynthesis, transport and catabolism
aceF	+/- mutation	PA2303	ambD	AmbD	Q9I1H2	0.0317805	1.99817	Secondary metabolites biosynthesis, transport and catabolism
aceF	+/- mutation	PA2304	ambC	AmbC	Q9I1H1	3.45488e-05	3.59737	Secondary metabolites biosynthesis, transport and catabolism
aceF	+/- mutation	PA2305	ambB	AMB antimetabolite synthase AmbB	Q9I1H0	1.28e-13	5.90937	Secondary metabolites biosynthesis, transport and catabolism
aceF	+/- mutation	PA2316	PA2316	Probable transcriptional regulator	Q9I1F9	4.9e-14	6.00142	Transcription
aceF	+/- mutation	PA2330	PA2330	Acyl-CoA_dh_N domain-containing protein	Q9I1E8	0.0306447	2.18606	Lipid transport and metabolism
aceF	+/- mutation	PA2363	hsiJ3	Type VI secretion system baseplate subunit TssK	Q9I1B6	1e-15	8.14854	Function unknown	Biofilm formation	Cellular community - prokaryotes	Cellular Processes
aceF	+/- mutation	PA2365	hsiB3	Type VI secretion system contractile sheath small subunit	Q9I1B4	1e-15	15.6751	Function unknown	Biofilm formation	Cellular community - prokaryotes	Cellular Processes
aceF	+/- mutation	PA2366	hsiC3	Uricase PuuD	Q9I1B3	1e-15	6.5831	Function unknown	Biofilm formation	Cellular community - prokaryotes	Cellular Processes
aceF	+/- mutation	PA2382	lldA	L-lactate dehydrogenase	Q9I197	0.00714285	2.36366	Energy production and conversion	Pyruvate metabolism	Carbohydrate metabolism	Metabolism
aceF	+/- mutation	PA2383	PA2383	Probable transcriptional regulator	Q9I196	0.00168634	2.79725	Transcription
aceF	+/- mutation	PA2403	fpvG	Peptidase	Q9I178	0.019973	-2.22657	Function unknown
aceF	+/- mutation	PA2430	PA2430	HlyD_D23 domain-containing protein	Q9I152	1e-15	7.26169	Defense mechanisms
aceF	+/- mutation	PA2459	PA2459	Conserved domain protein	Q9I123	1e-15	7.04283
aceF	+/- mutation	PA2479	PA2479	Probable two-component response regulator	Q9I103	0.0248187	2.23632	Signal transduction mechanisms	Quorum sensing	Cellular community - prokaryotes	Cellular Processes
aceF	+/- mutation	PA2534	PA2534	Probable transcriptional regulator	Q9I0V0	0.00155707	-2.51969	Transcription
aceF	+/- mutation	PA2544	PA2544	N-acetyltransferase domain-containing protein	Q9I0U0	1e-15	6.63517	General function prediction only
aceF	+/- mutation	PA2546	PA2546	Probable ring-cleaving dioxygenase	Q9I0T8	0.0137353	2.37249	Amino acid transport and metabolism
aceF	+/- mutation	PA2552	PA2552	Probable acyl-CoA dehydrogenase	Q9I0T2	0.0284224	1.97516	Lipid transport and metabolism	beta-Alanine metabolism	Metabolism of other amino acids	Metabolism
aceF	+/- mutation	PA2553	PA2553	Probable acyl-CoA thiolase	Q9I0T1	0.00111636	2.81018	Lipid transport and metabolism	Two-component system	Signal transduction	Environmental Information Processing
aceF	+/- mutation	PA2554	PA2554	Probable short-chain dehydrogenase	Q9I0T0	0.00733766	2.35759	Lipid transport and metabolism
aceF	+/- mutation	PA2555	PA2555	Probable AMP-binding enzyme	Q9I0S9	1e-15	8.63049	Lipid transport and metabolism	Methane metabolism	Energy metabolism	Metabolism
aceF	+/- mutation	PA2556	PA2556	Probable transcriptional regulator	Q9I0S8	0.000537317	3.1466	Transcription
aceF	+/- mutation	PA2557	PA2557	Probable AMP-binding enzyme	Q9I0S7	1.26494e-10	5.00229	Lipid transport and metabolism
aceF	+/- mutation	PA2573	PA2573	Probable chemotaxis transducer	Q9I0R3	1.85911e-05	3.52253	Cell motility	Bacterial chemotaxis	Cell motility	Cellular Processes
aceF	+/- mutation	PA2622	cspD	Cold shock-like protein CspD	Q9I0L6	0.001312	2.77875	Transcription
aceF	+/- mutation	PA2637	nuoA	NADH-quinone oxidoreductase subunit A 2	Q9I0K1	0.00104049	-2.56252	Energy production and conversion	Oxidative phosphorylation	Energy metabolism	Metabolism
aceF	+/- mutation	PA2643	nuoH	NADH-quinone oxidoreductase subunit H	Q9I0J5	0.0392491	-1.94895	Energy production and conversion	Oxidative phosphorylation	Energy metabolism	Metabolism
aceF	+/- mutation	PA2711	PA2711	Probable periplasmic spermidine/putrescine-binding protein	Q9I0D1	0.0145668	2.26623	Amino acid transport and metabolism	ABC transporters	Membrane transport	Environmental Information Processing
aceF	+/- mutation	PA2745	PA2745	Probable hydrolase	Q9I098	0.0423191	2.01393	General function prediction only
aceF	+/- mutation	PA2781	PA2781	Transposase	Q9I062	0.0299806	1.96116
aceF	+/- mutation	PA2824	sagS	Histidine kinase	Q9I019	2.9e-14	5.94738	Signal transduction mechanisms	Biofilm formation	Cellular community - prokaryotes	Cellular Processes
aceF	+/- mutation	PA2827	PA2827	Peptide methionine sulfoxide reductase MsrB	Q9I016	1.22677e-06	3.80717	Posttranslational modification, protein turnover, chaperones
aceF	+/- mutation	PA2842	PA2842	PABS domain-containing protein	Q9I001	1e-15	12.5926	Amino acid transport and metabolism
aceF	+/- mutation	PA2850	ohr	Organic hydroperoxide resistance protein	Q9HZZ3	9.82163e-05	3.1032	Posttranslational modification, protein turnover, chaperones
aceF	+/- mutation	PA2853	oprI	Major outer membrane lipoprotein	P11221	6.54e-13	-5.68036
aceF	+/- mutation	PA2858	PA2858	ABC transporter permease	Q9HZY6	0.0128992	2.38656	Secondary metabolites biosynthesis, transport and catabolism
aceF	+/- mutation	PA2885	atuR	Putative repressor of atu genes	Q9HZW2	1e-15	13.7744	Transcription
aceF	+/- mutation	PA2891	atuF	Geranyl-CoA carboxylase, alpha-subunit (Biotin-containing)	Q9HZV6	3.61466e-06	3.83439	Lipid transport and metabolism	Geraniol degradation	Metabolism of terpenoids and polyketides	Metabolism
aceF	+/- mutation	PA2911	PA2911	Probable TonB-dependent receptor	Q9HZT6	0.0181844	-2.21393	Inorganic ion transport and metabolism
aceF	+/- mutation	PA2930	PA2930	Probable transcriptional regulator	Q9HZR7	3.84088e-06	3.65955	Transcription
aceF	+/- mutation	PA2939	PA2939	Aminopeptidase	Q9HZQ8	1e-15	12.2792	General function prediction only
aceF	+/- mutation	PA2968	fabD	Malonyl CoA-acyl carrier protein transacylase	G3XCZ6	0.0341273	2.03343	Lipid transport and metabolism	Fatty acid biosynthesis	Lipid metabolism	Metabolism
aceF	+/- mutation	PA2993	PA2993	FAD:protein FMN transferase	Q9HZL2	0.00537817	-2.71708	Coenzyme transport and metabolism
aceF	+/- mutation	PA3012	PA3012	DUF1653 domain-containing protein	Q9HZJ4	0.000179677	2.96994	Function unknown
aceF	+/- mutation	PA3015	PA3015	PilJ domain-containing protein	Q9HZJ1	1e-15	9.52604
aceF	+/- mutation	PA3037	PA3037	Lactamase_B domain-containing protein	Q9HZH1	1e-15	10.6348	General function prediction only
aceF	+/- mutation	PA3038	opdQ	Probable porin	Q9HZH0	1.75815e-06	4.03378
aceF	+/- mutation	PA3049	rmf	Ribosome modulation factor	Q9HZF9	2.46935e-08	4.5008	Translation, ribosomal structure and biogenesis
aceF	+/- mutation	PA3182	pgl	6-phosphogluconolactonase	Q9X2N2	0.022218	2.16579	Carbohydrate transport and metabolism	Pentose phosphate pathway	Carbohydrate metabolism	Metabolism
aceF	+/- mutation	PA3183	zwf	Glucose-6-phosphate 1-dehydrogenase	O68282	0.0378546	2.03316	Carbohydrate transport and metabolism	Glutathione metabolism	Metabolism of other amino acids	Metabolism
aceF	+/- mutation	PA3186	oprB	Porin B	Q51485	0.00106118	2.81998	Cell wall/membrane/envelope biogenesis
aceF	+/- mutation	PA3187	PA3187	Probable ATP-binding component of ABC transporter	Q9HZ51	0.0193939	2.07321	Amino acid transport and metabolism	ABC transporters	Membrane transport	Environmental Information Processing
aceF	+/- mutation	PA3190	PA3190	Probable binding protein component of ABC sugar transporter	Q9HZ48	0.00564488	2.47905	Carbohydrate transport and metabolism	ABC transporters	Membrane transport	Environmental Information Processing
aceF	+/- mutation	PA3192	gltR	Transcriptional regulatory protein GltR	G3XCY6	0.0332586	2.06603	Signal transduction mechanisms
aceF	+/- mutation	PA3195	gapA	Glyceraldehyde-3-phosphate dehydrogenase	P27726	0.0143534	2.26967	Carbohydrate transport and metabolism	Glycolysis / Gluconeogenesis	Carbohydrate metabolism	Metabolism
aceF	+/- mutation	PA3217	cyaB	CyaB	Q9HZ23	0.0135873	-2.21482	Signal transduction mechanisms	Biofilm formation	Cellular community - prokaryotes	Cellular Processes
aceF	+/- mutation	PA3240	PA3240	Putative quercetin 2,3-dioxygenase PA3240	Q9HZ00	0.0479459	1.69971	General function prediction only
aceF	+/- mutation	PA3248	PA3248	N-acetyltransferase domain-containing protein	Q9HYZ2	0.00118145	3.00589	Translation, ribosomal structure and biogenesis
aceF	+/- mutation	PA3283	PA3283	UPF0276 protein PA3283	Q9HYW0	0.0036817	2.56999	Function unknown
aceF	+/- mutation	PA3289	PA3289	3-isopropylmalate dehydratase	Q9HYV4	0.0232518	2.40967
aceF	+/- mutation	PA3300	fadD2	Long-chain-fatty-acid--CoA ligase	Q9HYU3	0.0200959	2.19002	Lipid transport and metabolism	Quorum sensing	Cellular community - prokaryotes	Cellular Processes
aceF	+/- mutation	PA3327	PA3327	Probable non-ribosomal peptide synthetase	Q9HYR8	0.00343722	2.80515	Secondary metabolites biosynthesis, transport and catabolism
aceF	+/- mutation	PA3328	PA3328	Probable FAD-dependent monooxygenase	Q9HYR7	0.0276811	2.37078	Coenzyme transport and metabolism
aceF	+/- mutation	PA3329	PA3329	Condensation domain-containing protein	Q9HYR6	0.000960814	2.91599	Secondary metabolites biosynthesis, transport and catabolism
aceF	+/- mutation	PA3330	PA3330	Probable short chain dehydrogenase	Q9HYR5	0.00113889	2.88397	General function prediction only
aceF	+/- mutation	PA3331	PA3331	Cytochrome P450	Q9HYR4	7.82748e-07	4.04989	Secondary metabolites biosynthesis, transport and catabolism
aceF	+/- mutation	PA3332	PA3332	Uncharacterized PhzA/B-like protein PA3332	Q9HYR3	0.000204268	3.31188	General function prediction only
aceF	+/- mutation	PA3334	acp3	Probable acyl carrier protein	Q9HYR1	0.0040767	2.39843	Secondary metabolites biosynthesis, transport and catabolism
aceF	+/- mutation	PA3346	hsbR	Probable two-component response regulator	Q9HYP9	0.00228642	2.52422	Signal transduction mechanisms	Biofilm formation	Cellular community - prokaryotes	Cellular Processes
aceF	+/- mutation	PA3356	pauA5	GS catalytic domain-containing protein	Q9HYP0	0.0495771	2.02856	Amino acid transport and metabolism	Two-component system	Signal transduction	Environmental Information Processing
aceF	+/- mutation	PA3361	lecB	Fucose-binding lectin PA-IIL	Q9HYN5	3.76406e-09	-4.62436		Quorum sensing	Cellular community - prokaryotes	Cellular Processes
aceF	+/- mutation	PA3388	PA3388	Putative S-adenosylmethionine-dependent methyltransferase RcsF	Q9RPT0	1.18984e-07	4.21188	Function unknown
aceF	+/- mutation	PA3391	nosR	Regulatory protein NosR	Q9HYL3	0.000756299	3.01556	Transcription
aceF	+/- mutation	PA3414	PA3414	Lipoprotein	Q9HYJ1	0.00251014	2.86554
aceF	+/- mutation	PA3446	PA3446	FMN_red domain-containing protein	Q9HYG0	1e-15	7.70321	General function prediction only	Riboflavin metabolism	Metabolism of cofactors and vitamins	Metabolism
aceF	+/- mutation	PA3450	lsfA	Alkyl hydroperoxide reductase C	Q9HYF6	0.0436846	1.99627	Posttranslational modification, protein turnover, chaperones
aceF	+/- mutation	PA3452	mqoA	Probable malate:quinone oxidoreductase 1	Q9HYF4	0.00390665	-2.49637	General function prediction only	Pyruvate metabolism	Carbohydrate metabolism	Metabolism
aceF	+/- mutation	PA3454	PA3454	Probable acyl-CoA thiolase	Q9HYF2	5e-14	5.99948	Lipid transport and metabolism	Benzoate degradation	Xenobiotics biodegradation and metabolism	Metabolism
aceF	+/- mutation	PA3459	PA3459	Probable glutamine amidotransferase	Q9HYE7	0.0190266	2.2618	Amino acid transport and metabolism	Alanine, aspartate and glutamate metabolism	Amino acid metabolism	Metabolism
aceF	+/- mutation	PA3550	algF	Alginate biosynthesis protein AlgF	Q06062	0.0352578	2.31588		Exopolysaccharide biosynthesis	Glycan biosynthesis and metabolism	Metabolism
aceF	+/- mutation	PA3551	algA	Alginate biosynthesis protein AlgA	P07874	3.1009e-06	3.79239	Cell wall/membrane/envelope biogenesis	Biofilm formation	Cellular community - prokaryotes	Cellular Processes
aceF	+/- mutation	PA3552	arnB	UDP-4-amino-4-deoxy-L-arabinose--oxoglutarate aminotransferase	Q9HY65	1.84988e-07	4.12222	Cell wall/membrane/envelope biogenesis	Two-component system	Signal transduction	Environmental Information Processing
aceF	+/- mutation	PA3570	mmsA	Methylmalonate-semialdehyde dehydrogenase [acylating]	P28810	0.00909204	2.37409	Energy production and conversion	beta-Alanine metabolism	Metabolism of other amino acids	Metabolism
aceF	+/- mutation	PA3582	glpK	Glycerol kinase 2	Q51390	0.0104261	2.22473	Energy production and conversion	Glycerolipid metabolism	Lipid metabolism	Metabolism
aceF	+/- mutation	PA3594	PA3594	Probable transcriptional regulator	Q9HY32	0.0388433	-2.00815	Transcription
aceF	+/- mutation	PA3601	PA3601	50S ribosomal protein L31 type B	Q9HY25	0.010725	-2.53742	Translation, ribosomal structure and biogenesis	Ribosome	Translation	Genetic Information Processing
aceF	+/- mutation	PA3607	potA	Spermidine/putrescine import ATP-binding protein PotA 2	Q9HY19	0.0324702	-2.1721	Amino acid transport and metabolism	ABC transporters	Membrane transport	Environmental Information Processing
aceF	+/- mutation	PA3614	PA3614	MBL fold metallo-hydrolase	Q9HY12	0.00369653	2.79101	Translation, ribosomal structure and biogenesis
aceF	+/- mutation	PA3641	PA3641	Probable amino acid permease	Q9HXZ0	0.0118219	-2.24775	Amino acid transport and metabolism
aceF	+/- mutation	PA3649	mucP	Putative zinc metalloprotease PA3649	Q9HXY3	0.00282876	2.44504	Cell wall/membrane/envelope biogenesis
aceF	+/- mutation	PA3687	ppc	Phosphoenolpyruvate carboxylase	Q9HXV3	0.0298843	2.30418	Energy production and conversion	Methane metabolism	Energy metabolism	Metabolism
aceF	+/- mutation	PA3690	PA3690	Probable metal-transporting P-type ATPase	Q9HXV0	0.0207747	-2.11174	Inorganic ion transport and metabolism
aceF	+/- mutation	PA3695	PA3695	Hydrolase_4 domain-containing protein	Q9HXU5	0.00102687	2.7704	General function prediction only
aceF	+/- mutation	PA3724	lasB	Elastase	P14756	0.000901727	3.00742	Amino acid transport and metabolism	Quorum sensing	Cellular community - prokaryotes	Cellular Processes
aceF	+/- mutation	PA3730	PA3730	DUF1449 family protein	Q9HXR2	3.69692e-07	4.0268
aceF	+/- mutation	PA3740	PA3740	General secretion pathway protein GspE	Q9HXQ4	0.00711719	2.63536
aceF	+/- mutation	PA3755	PA3755	Nudix hydrolase domain-containing protein	Q9HXP0	1e-15	8.90572	Nucleotide transport and metabolism
aceF	+/- mutation	PA3758	PA3758	Probable N-acetylglucosamine-6-phosphate deacetylase	Q9HXN7	0.0387462	2.02721	Carbohydrate transport and metabolism	Amino sugar and nucleotide sugar metabolism	Carbohydrate metabolism	Metabolism
aceF	+/- mutation	PA3759	PA3759	Probable aminotransferase	Q9HXN6	0.0128501	2.36592	Cell wall/membrane/envelope biogenesis	Alanine, aspartate and glutamate metabolism	Amino acid metabolism	Metabolism
aceF	+/- mutation	PA3760	PA3760	Phosphoenolpyruvate--protein phosphotransferase	Q9HXN5	0.00698179	2.43272	Carbohydrate transport and metabolism	Phosphotransferase system (PTS)	Membrane transport	Environmental Information Processing
aceF	+/- mutation	PA3828	lptF	Lipopolysaccharide export system permease protein LptF	Q9HXH4	0.0378981	-1.9582	General function prediction only	ABC transporters	Membrane transport	Environmental Information Processing
aceF	+/- mutation	PA3844	PA3844	GST N-terminal domain-containing protein	Q9HXG2	0.0103161	2.3456	Posttranslational modification, protein turnover, chaperones
aceF	+/- mutation	PA3846	PA3846	Isochorismatase domain-containing protein	Q9HXG0	0.00460963	2.68045	Secondary metabolites biosynthesis, transport and catabolism
aceF	+/- mutation	PA3854	PA3854	UPF0213 protein PA3854	Q9HXF2	0.000855554	-3.06424	Replication, recombination and repair
aceF	+/- mutation	PA3860	PA3860	Probable AMP-binding enzyme	Q9HXE6	0.00921794	-2.3056	Lipid transport and metabolism
aceF	+/- mutation	PA3881	PA3881	Multidrug transporter	Q9HXD1	1e-15	9.41109
aceF	+/- mutation	PA3894	PA3894	Probable outer membrane protein	Q9HXB9	2.002e-12	5.49548	Cell wall/membrane/envelope biogenesis
aceF	+/- mutation	PA3901	fecA	Fe(III) dicitrate transport protein FecA	Q9HXB2	0.0223944	-2.09308	Inorganic ion transport and metabolism
aceF	+/- mutation	PA3919	PA3919	PINc domain-containing protein	Q9HX94	0.000125453	3.15854	Signal transduction mechanisms
aceF	+/- mutation	PA3930	cioA	Cyanide insensitive terminal oxidase	G3XCW8	6.95583e-05	-3.2599	Energy production and conversion	Two-component system	Signal transduction	Environmental Information Processing
aceF	+/- mutation	PA3931	PA3931	Methionine ABC transporter substrate-binding protein	Q9HX85	0.0449114	2.09914	Inorganic ion transport and metabolism	ABC transporters	Membrane transport	Environmental Information Processing
aceF	+/- mutation	PA3932	PA3932	Probable transcriptional regulator	Q9HX84	1e-15	7.05164	Transcription
aceF	+/- mutation	PA3937	PA3937	Taurine import ATP-binding protein TauB	Q9HX79	9.4e-14	5.76382	Inorganic ion transport and metabolism	ABC transporters	Membrane transport	Environmental Information Processing
aceF	+/- mutation	PA3956	PA3956	VOC domain-containing protein	Q9HX60	0.000671238	2.8527	Amino acid transport and metabolism
aceF	+/- mutation	PA3995	PA3995	Probable transcriptional regulator	Q9HX26	0.0273103	2.21364	Transcription
aceF	+/- mutation	PA4022	hdhA	Probable aldehyde dehydrogenase	Q9HX05	0.000109175	3.23215	Energy production and conversion	Pyruvate metabolism	Carbohydrate metabolism	Metabolism
aceF	+/- mutation	PA4025	eutC	Ethanolamine ammonia-lyase small subunit	Q9HX02	0.000808348	2.70693	Amino acid transport and metabolism	Glycerophospholipid metabolism	Lipid metabolism	Metabolism
aceF	+/- mutation	PA4027	PA4027	PBPb domain-containing protein	Q9HX00	1e-15	6.59558	Amino acid transport and metabolism
aceF	+/- mutation	PA4162	PA4162	Probable short-chain dehydrogenase	Q9HWL9	1.02324e-07	4.41271	Secondary metabolites biosynthesis, transport and catabolism
aceF	+/- mutation	PA4179	PA4179	Probable porin	Q9HWK2	1e-15	7.17197
aceF	+/- mutation	PA4188	PA4188	4-hydroxy-tetrahydrodipicolinate synthase	Q9HWJ3	0.00390307	2.49374	Cell wall/membrane/envelope biogenesis	Monobactam biosynthesis	Metabolism; Biosynthesis of other secondary metabolites	Metabolism
aceF	+/- mutation	PA4204	ppgL	Periplasmic gluconolactonase, PpgL	Q9HWH7	0.00297049	2.64628	Carbohydrate transport and metabolism	Pentose phosphate pathway	Carbohydrate metabolism	Metabolism
aceF	+/- mutation	PA4209	phzM	Phenazine-1-carboxylate N-methyltransferase	Q9HWH2	0.000896944	2.79682	Translation, ribosomal structure and biogenesis	Phenazine biosynthesis	Metabolism; Biosynthesis of other secondary metabolites	Metabolism
aceF	+/- mutation	PA4216	phzG1	Probable pyridoxamine 5'-phosphate oxidase	G3XCV4	1e-15	7.3826	Coenzyme transport and metabolism	Quorum sensing	Cellular community - prokaryotes	Cellular Processes
aceF	+/- mutation	PA4218	ampP	Probable transporter	Q9HWG8	0.00508805	-2.58711
aceF	+/- mutation	PA4233	PA4233	Probable major facilitator superfamily (MFS) transporter	Q9HWG1	0.0484826	-1.96908	Carbohydrate transport and metabolism
aceF	+/- mutation	PA4243	secY	Protein translocase subunit SecY	Q9HWF5	0.00777093	-2.34461	Intracellular trafficking, secretion, and vesicular transport	Protein export	Folding, sorting and degradation	Genetic Information Processing
aceF	+/- mutation	PA4245	rpmD	50S ribosomal protein L30	Q9HWF3	0.000115134	-3.40639	Translation, ribosomal structure and biogenesis	Ribosome	Translation	Genetic Information Processing
aceF	+/- mutation	PA4259	rpsS	30S ribosomal protein S19	Q9HWD9	7.04062e-05	-3.48558	Translation, ribosomal structure and biogenesis	Ribosome	Translation	Genetic Information Processing
aceF	+/- mutation	PA4292	PA4292	Phosphate transporter	Q9HWA8	0.00115768	-2.88087	Inorganic ion transport and metabolism
aceF	+/- mutation	PA4296	pprB	Two-component response regulator PprB	Q9HWA4	0.00725314	2.42433	Signal transduction mechanisms
aceF	+/- mutation	PA4327	PA4327	Outer membrane assembly lipoprotein YfiO	Q9HW74	1e-15	7.45751
aceF	+/- mutation	PA4362	PA4362	Sacchrp_dh_NADP domain-containing protein	Q9HW39	1e-15	7.58377	Function unknown
aceF	+/- mutation	PA4384	PA4384	Chromosome partitioning protein ParB	Q9HW18	7.96303e-05	3.19865	Function unknown
aceF	+/- mutation	PA4387	PA4387	Membrane protein FxsA	Q9HW17	0.0303814	-2.01578	General function prediction only
aceF	+/- mutation	PA4496	dppA1	Probable binding protein component of ABC transporter	Q9HVS5	1.0053e-11	5.35628	Amino acid transport and metabolism	Bacterial chemotaxis	Cell motility	Cellular Processes
aceF	+/- mutation	PA4497	dppA2	Tripeptide-binding protein	Q9HVS4	1e-15	9.55414	Amino acid transport and metabolism	Bacterial chemotaxis	Cell motility	Cellular Processes
aceF	+/- mutation	PA4502	dppA4	Probable binding protein component of ABC transporter	Q9HVR9	0.00175214	2.93324	Amino acid transport and metabolism	Bacterial chemotaxis	Cell motility	Cellular Processes
aceF	+/- mutation	PA4512	lpxO1	Lipopolysaccharide biosynthetic protein LpxO1	Q9HVQ9	0.0321262	-1.94289	Posttranslational modification, protein turnover, chaperones	Lipopolysaccharide biosynthesis	Glycan biosynthesis and metabolism	Metabolism
aceF	+/- mutation	PA4513	PA4513	Probable oxidoreductase	Q9HVQ8	0.0449958	-1.91252	Inorganic ion transport and metabolism	Sulfur metabolism	Energy metabolism	Metabolism
aceF	+/- mutation	PA4536	PA4536	MOSC domain-containing protein	Q9HVP1	0.00375882	2.45644	Function unknown
aceF	+/- mutation	PA4539	PA4539	Cell division protein ZapE	Q9HVN8	0.000563292	2.97566	General function prediction only
aceF	+/- mutation	PA4584	PA4584	Nucleotidyltransferase	Q9HVK0	0.00223903	-2.88722	General function prediction only
aceF	+/- mutation	PA4590	pra	Protein activator	G3XDA9	0.00442454	2.75578
aceF	+/- mutation	PA4628	lysP	Lysine-specific permease	Q9HVG3	0.0022917	-2.60879	Amino acid transport and metabolism
aceF	+/- mutation	PA4657	PA4657	Renalase	Q9HVD5	0.0423751	2.06623	General function prediction only
aceF	+/- mutation	PA4677	PA4677	Dipeptidase	Q9HVB8	8.4711e-07	4.12263	Amino acid transport and metabolism
aceF	+/- mutation	PA4711	PA4711	Rieske domain-containing protein	Q9HV87	1e-15	6.32637	Inorganic ion transport and metabolism
aceF	+/- mutation	PA4770	lldP	L-lactate permease	Q9HV38	4.48383e-07	4.02583	Energy production and conversion
aceF	+/- mutation	PA4773	speD2	S-adenosylmethionine decarboxylase proenzyme	Q9HV35	4.24442e-08	4.25676	Amino acid transport and metabolism	Arginine and proline metabolism	Amino acid metabolism	Metabolism
aceF	+/- mutation	PA4796	PA4796	Glycine cleavage system H protein	Q9HV12	4.66054e-06	3.73495	Amino acid transport and metabolism	Glycine, serine and threonine metabolism	Amino acid metabolism	Metabolism
aceF	+/- mutation	PA4837	cntO	Metal-pseudopaline receptor CntO	Q9HUX3	0.0110109	-2.21175	Inorganic ion transport and metabolism
aceF	+/- mutation	PA4885	irlR	Two-component response regulator	Q9HUS8	0.000347197	2.93497	Transcription	Two-component system	Signal transduction	Environmental Information Processing
aceF	+/- mutation	PA4887	PA4887	Probable major facilitator superfamily (MFS) transporter	Q9HUS6	0.00138215	-2.71157	Carbohydrate transport and metabolism
aceF	+/- mutation	PA4889	PA4889	Probable oxidoreductase	Q9HUS4	1.39454e-05	-3.52251	Energy production and conversion	Biosynthesis of unsaturated fatty acids	Lipid metabolism	Metabolism
aceF	+/- mutation	PA4899	PA4899	Probable aldehyde dehydrogenase	Q9HUR4	0.0193942	2.29454	Energy production and conversion	Chloroalkane and chloroalkene degradation	Xenobiotics biodegradation and metabolism	Metabolism
aceF	+/- mutation	PA5016	aceF	Dihydrolipoyllysine-residue acetyltransferase component of pyruvate dehydrogenase complex	Q59638	0.000159787	-3.07648	Energy production and conversion	Pyruvate metabolism	Carbohydrate metabolism	Metabolism
aceF	+/- mutation	PA5021	PA5021	K(+)/H(+) antiporter NhaP2	Q9HUE8	0.0159349	-1.91962	Inorganic ion transport and metabolism
aceF	+/- mutation	PA5056	phaC1	Poly(3-hydroxyalkanoic acid) synthase 1	G3XCV5	0.00190624	2.70481	Lipid transport and metabolism	Butanoate metabolism	Carbohydrate metabolism	Metabolism
aceF	+/- mutation	PA5079	PA5079	D-aminoacyl-tRNA deacylase	Q9HUA4	0.000708844	2.79919	Translation, ribosomal structure and biogenesis
aceF	+/- mutation	PA5096	PA5096	Probable binding protein component of ABC transporter	Q9HU87	1e-15	10.9647	Amino acid transport and metabolism	ABC transporters	Membrane transport	Environmental Information Processing
aceF	+/- mutation	PA5122	PA5122	DUF4124 domain-containing protein	Q9HU62	1e-15	7.16181
aceF	+/- mutation	PA5137	PA5137	PBPb domain-containing protein	Q9HU47	0.000197733	3.12924	Amino acid transport and metabolism
aceF	+/- mutation	PA5153	PA5153	Amino acid (Lysine/arginine/ornithine/histidine/octopine) ABC transporter periplasmic binding protein	Q9HU31	0.00615193	2.46039	Amino acid transport and metabolism	ABC transporters	Membrane transport	Environmental Information Processing
aceF	+/- mutation	PA5179	PA5179	Probable transcriptional regulator	Q9HU10	0.00609916	2.24037	Transcription
aceF	+/- mutation	PA5199	amgS	Histidine kinase	Q9HTZ0	1.28192e-05	3.53577	Signal transduction mechanisms	Two-component system	Signal transduction	Environmental Information Processing
aceF	+/- mutation	PA5268	corA	Magnesium/cobalt transport protein	Q9HTT2	1e-15	11.9983	Inorganic ion transport and metabolism
aceF	+/- mutation	PA5315	rpmG	50S ribosomal protein L33	Q9HTN9	2.4403e-06	-3.98792	Translation, ribosomal structure and biogenesis	Ribosome	Translation	Genetic Information Processing
aceF	+/- mutation	PA5347	PA5347	Helicase	Q9HTL1	0.0172558	-2.32078
aceF	+/- mutation	PA5356	glcC	Transcriptional regulator GlcC	Q9HTK2	1e-15	10.4045	Transcription
aceF	+/- mutation	PA5367	pstA	Phosphate transport system permease protein PstA	Q9HTJ5	1e-15	7.42028	Inorganic ion transport and metabolism	ABC transporters	Membrane transport	Environmental Information Processing
aceF	+/- mutation	PA5381	PA5381	Histidine ammonia-lyase	Q9HTI3	0.0461533	1.71093
aceF	+/- mutation	PA5407	PA5407	Cell division protein ZapA	Q9HTF7	0.0286679	-2.20206	Function unknown
aceF	+/- mutation	PA5445	PA5445	Probable coenzyme A transferase	Q9HTC2	0.00366745	2.30684	Energy production and conversion	Butanoate metabolism	Carbohydrate metabolism	Metabolism
aceF	+/- mutation	PA5450	wzt	ABC subunit of A-band LPS efflux transporter	G3XD58	7.07263e-08	4.31853	Carbohydrate transport and metabolism	ABC transporters	Membrane transport	Environmental Information Processing
aceF	+/- mutation	PA5452	wbpW	Mannose-1-phosphate guanylyltransferase	Q9HTB7	0.00186021	2.5678	Carbohydrate transport and metabolism	Biofilm formation	Cellular community - prokaryotes	Cellular Processes
aceF	+/- mutation	PA5509	PA5509	N-formylglutamate amidohydrolase	Q9HT64	0.00130738	2.70551	Amino acid transport and metabolism
aceF	+/- mutation	PA5519	PA5519	HotDog ACOT-type domain-containing protein	Q9HT54	1e-15	6.42711	Lipid transport and metabolism
aceF	+/- mutation	PA5527	PA5527	SMI1_KNR4 domain-containing protein	Q9HT46	0.042607	-1.77271
aceF	+/- mutation	PA5533	PA5533	NADH:ubiquinone oxidoreductase	Q9HT41	0.00160117	2.8411
aceF	+/- mutation	PA5535	PA5535	CobW C-terminal domain-containing protein	Q9HT39	0.00160968	-2.63557	General function prediction only
aceF	+/- mutation	PA5542	PA5542	Beta-lactamase domain-containing protein	Q9HT32	0.000468713	2.974	Defense mechanisms
aceF	+/- mutation	PA5545	PA5545	C4-dicarboxylate ABC transporter	Q9HT29	0.00229732	2.60828	General function prediction only
aceF	+/- mutation	PA5546	PA5546	PKS_MT domain-containing protein	Q9HT28	0.000857588	3.05038	Cell wall/membrane/envelope biogenesis
aceF	+/- mutation	PA5568	PA5568	Membrane protein insertase YidC	Q9HT06	0.0443516	-1.91639	Intracellular trafficking, secretion, and vesicular transport	Protein export	Folding, sorting and degradation	Genetic Information Processing
aceF	+/- mutation (Acetate)	PA0021	PA0021	DprA_WH domain-containing protein	Q9I7A6	1e-15	6.5317	Intracellular trafficking, secretion, and vesicular transport
aceF	+/- mutation (Acetate)	PA0056	PA0056	Probable transcriptional regulator	Q9I776	0.0385651	-1.76303	Transcription
aceF	+/- mutation (Acetate)	PA0089	tssG1	Type VI secretion system baseplate subunit TssG	Q9I743	6.611e-11	5.19694	Function unknown	Biofilm formation	Cellular community - prokaryotes	Cellular Processes
aceF	+/- mutation (Acetate)	PA0145	PA0145	Nucleoside 2-deoxyribosyltransferase	Q9I6Y7	2.80402e-05	3.41064	Nucleotide transport and metabolism
aceF	+/- mutation (Acetate)	PA0179	PA0179	Probable two-component response regulator	Q9I6V3	0.000355471	-2.81903	Signal transduction mechanisms	Bacterial chemotaxis	Cell motility	Cellular Processes
aceF	+/- mutation (Acetate)	PA0180	cttP	Methyl-accepting chemotaxis protein McpA	Q9I6V2	0.0140835	-1.97753	Signal transduction mechanisms	Bacterial chemotaxis	Cell motility	Cellular Processes
aceF	+/- mutation (Acetate)	PA0247	pobA	p-hydroxybenzoate hydroxylase	P20586	1e-15	6.43402	Coenzyme transport and metabolism	Benzoate degradation	Xenobiotics biodegradation and metabolism	Metabolism
aceF	+/- mutation (Acetate)	PA0284	PA0284	DUF2292 domain-containing protein	Q9I6K6	0.00571329	2.56287	Function unknown
aceF	+/- mutation (Acetate)	PA0312	PA0312	DUF523 domain-containing protein	Q9I6H9	0.0055911	2.2331	Function unknown
aceF	+/- mutation (Acetate)	PA0343	PA0343	Methyltransf_21 domain-containing protein	Q9I6F0	0.0393753	-1.88829
aceF	+/- mutation (Acetate)	PA0479	PA0479	Probable transcriptional regulator	Q9I639	0.03261	-1.71939	Transcription
aceF	+/- mutation (Acetate)	PA0519	nirS	Nitrite reductase	P24474	3.611e-12	5.43398	Function unknown	Nitrogen metabolism	Energy metabolism	Metabolism
aceF	+/- mutation (Acetate)	PA0653	PA0653	Redox protein	G3XDA4	0.00268479	2.45644	Posttranslational modification, protein turnover, chaperones
aceF	+/- mutation (Acetate)	PA0656	PA0656	Probable HIT family protein	Q9I5R5	3.73916e-05	3.41062	Carbohydrate transport and metabolism
aceF	+/- mutation (Acetate)	PA0706	cat	Chloramphenicol acetyltransferase	P26841	0.000298793	3.00379	General function prediction only
aceF	+/- mutation (Acetate)	PA0778	icp	Inhibitor of cysteine peptidase	Q9I5G0	0.0189375	-2.03303	Function unknown
aceF	+/- mutation (Acetate)	PA0785	azoR1	FMN-dependent NAD(P)H:quinone oxidoreductase 1	Q9I5F3	2.77272e-08	4.43911	Lipid transport and metabolism
aceF	+/- mutation (Acetate)	PA0808	PA0808	Polyketide cyclase	Q9I5D0	4.2e-14	-5.88362	Function unknown
aceF	+/- mutation (Acetate)	PA0817	PA0817	Probable ring-cleaving dioxygenase	Q9I5C2	1.24618e-06	3.854	General function prediction only
aceF	+/- mutation (Acetate)	PA0820	PA0820	HNH domain-containing protein	Q9I5B9	0.0013142	2.53334	Defense mechanisms
aceF	+/- mutation (Acetate)	PA0839	PA0839	Probable transcriptional regulator	Q9I5A1	0.035599	-2.17851	Transcription
aceF	+/- mutation (Acetate)	PA0841	PA0841	DegV family protein	Q9I599	0.0366514	1.81529	Function unknown
aceF	+/- mutation (Acetate)	PA0862	PA0862	TenA family transcriptional regulator	Q9I579	4.19182e-06	3.55244	Coenzyme transport and metabolism
aceF	+/- mutation (Acetate)	PA0864	PA0864	Probable transcriptional regulator	Q9I577	6.69997e-09	4.61631	Transcription
aceF	+/- mutation (Acetate)	PA1040	PA1040	Class I SAM-dependent methyltransferase	Q9I4T4	1e-15	8.82136
aceF	+/- mutation (Acetate)	PA1050	PA1050	CdaR family transcriptional regulator	Q9I4S4	0.0426452	-1.81604	Signal transduction mechanisms
aceF	+/- mutation (Acetate)	PA1137	PA1137	Probable oxidoreductase	Q9I4J8	0.000626203	2.99524	General function prediction only
aceF	+/- mutation (Acetate)	PA1182	PA1182	Probable transcriptional regulator	Q9I4F6	4.25028e-09	4.67174	Transcription
aceF	+/- mutation (Acetate)	PA1216	PA1216	Methyltransf_25 domain-containing protein	Q9I4C2	0.00987002	2.17439	General function prediction only
aceF	+/- mutation (Acetate)	PA1328	PA1328	Probable transcriptional regulator	Q9I416	4.72704e-05	-3.43832	Transcription
aceF	+/- mutation (Acetate)	PA1363	PA1363	Probable sigma-70 factor, ECF subfamily	Q9I3Y1	5.89912e-10	5.00088	Transcription
aceF	+/- mutation (Acetate)	PA1437	PA1437	Probable two-component response regulator	Q9I3R0	8.66922e-09	4.63438	Signal transduction mechanisms	Two-component system	Signal transduction	Environmental Information Processing
aceF	+/- mutation (Acetate)	PA1554	ccoN1	Cytochrome-c oxidase	Q9I3G3	0.0203296	-2.1267	Posttranslational modification, protein turnover, chaperones	Two-component system	Signal transduction	Environmental Information Processing
aceF	+/- mutation (Acetate)	PA1667	hsiJ2	Type VI secretion system protein ImpJ	Q9I358	0.0005417	2.75987	Function unknown	Biofilm formation	Cellular community - prokaryotes	Cellular Processes
aceF	+/- mutation (Acetate)	PA1680	PA1680	Hydrolase_4 domain-containing protein	Q9I345	3.4166e-11	-5.16885	General function prediction only
aceF	+/- mutation (Acetate)	PA1685	masA	Enolase-phosphatase E1	Q9I340	0.0261526	2.25819	Energy production and conversion	Cysteine and methionine metabolism	Amino acid metabolism	Metabolism
aceF	+/- mutation (Acetate)	PA1725	pscL	Type III export protein PscL	Q9I312	0.00502291	-2.39255	Intracellular trafficking, secretion, and vesicular transport	Bacterial secretion system	Membrane transport	Environmental Information Processing
aceF	+/- mutation (Acetate)	PA1737	PA1737	3-hydroxyacyl-CoA dehydrogenase	Q9I300	1e-15	7.39125	Lipid transport and metabolism	Caprolactam degradation	Xenobiotics biodegradation and metabolism	Metabolism
aceF	+/- mutation (Acetate)	PA1746	PA1746	Macro domain-containing protein	Q9I2Z1	0.00844112	2.13386
aceF	+/- mutation (Acetate)	PA1808	nppC	Probable permease of ABC transporter	Q9I2T6	0.0178871	-2.00808	General function prediction only	ABC transporters	Membrane transport	Environmental Information Processing
aceF	+/- mutation (Acetate)	PA1914	PA1914	DUF2599 domain-containing protein	Q9I2J0	0.000623309	-2.99609
aceF	+/- mutation (Acetate)	PA1943	PA1943	N-acetyltransferase domain-containing protein	Q9I2G1	0.0046737	-2.40857	General function prediction only
aceF	+/- mutation (Acetate)	PA2021	PA2021	DUF3203 domain-containing protein	Q9I293	8.62711e-09	-4.58524
aceF	+/- mutation (Acetate)	PA2049	PA2049	Isoleucyl-tRNA synthetase	Q9I266	1.38105e-05	-3.41309
aceF	+/- mutation (Acetate)	PA2054	cynR	Transcriptional regulator CynR	Q9I261	2.372e-11	5.30794	Transcription
aceF	+/- mutation (Acetate)	PA2120	PA2120	SnoaL-like domain-containing protein	Q9I1Z5	0.0366426	1.96707
aceF	+/- mutation (Acetate)	PA2238	pslH	PslH	Q9I1N1	0.000193582	-3.32084	Cell wall/membrane/envelope biogenesis	Biofilm formation	Cellular community - prokaryotes	Cellular Processes
aceF	+/- mutation (Acetate)	PA2300	chiC	Chitinase	Q9I1H5	0.00112298	-2.80904	Carbohydrate transport and metabolism	Amino sugar and nucleotide sugar metabolism	Carbohydrate metabolism	Metabolism
aceF	+/- mutation (Acetate)	PA2363	hsiJ3	Type VI secretion system baseplate subunit TssK	Q9I1B6	1e-15	6.61363	Function unknown	Biofilm formation	Cellular community - prokaryotes	Cellular Processes
aceF	+/- mutation (Acetate)	PA2365	hsiB3	Type VI secretion system contractile sheath small subunit	Q9I1B4	7e-15	5.97291	Function unknown	Biofilm formation	Cellular community - prokaryotes	Cellular Processes
aceF	+/- mutation (Acetate)	PA2366	hsiC3	Uricase PuuD	Q9I1B3	0.00229208	2.52369	Function unknown	Biofilm formation	Cellular community - prokaryotes	Cellular Processes
aceF	+/- mutation (Acetate)	PA2459	PA2459	Conserved domain protein	Q9I123	2.89469e-07	3.99528
aceF	+/- mutation (Acetate)	PA2504	PA2504	DUF2185 domain-containing protein	Q9I0X8	0.00421038	-2.75814	Function unknown
aceF	+/- mutation (Acetate)	PA2534	PA2534	Probable transcriptional regulator	Q9I0V0	1e-15	-8.62025	Transcription
aceF	+/- mutation (Acetate)	PA2544	PA2544	N-acetyltransferase domain-containing protein	Q9I0U0	0.00206765	2.44213	General function prediction only
aceF	+/- mutation (Acetate)	PA2555	PA2555	Probable AMP-binding enzyme	Q9I0S9	0.000206899	-2.88413	Lipid transport and metabolism	Methane metabolism	Energy metabolism	Metabolism
aceF	+/- mutation (Acetate)	PA2573	PA2573	Probable chemotaxis transducer	Q9I0R3	7.63494e-06	-3.72175	Cell motility	Bacterial chemotaxis	Cell motility	Cellular Processes
aceF	+/- mutation (Acetate)	PA2637	nuoA	NADH-quinone oxidoreductase subunit A 2	Q9I0K1	1.03881e-05	-3.42309	Energy production and conversion	Oxidative phosphorylation	Energy metabolism	Metabolism
aceF	+/- mutation (Acetate)	PA2815	PA2815	Acyl-coenzyme A dehydrogenase	Q9I028	0.0471435	-2.24846	Lipid transport and metabolism	Fatty acid degradation	Lipid metabolism	Metabolism
aceF	+/- mutation (Acetate)	PA2824	sagS	Histidine kinase	Q9I019	1.71023e-07	-4.13291	Signal transduction mechanisms	Biofilm formation	Cellular community - prokaryotes	Cellular Processes
aceF	+/- mutation (Acetate)	PA2827	PA2827	Peptide methionine sulfoxide reductase MsrB	Q9I016	5.90203e-07	3.96112	Posttranslational modification, protein turnover, chaperones
aceF	+/- mutation (Acetate)	PA2850	ohr	Organic hydroperoxide resistance protein	Q9HZZ3	1.0609e-05	3.50162	Posttranslational modification, protein turnover, chaperones
aceF	+/- mutation (Acetate)	PA2853	oprI	Major outer membrane lipoprotein	P11221	1.2754e-11	-5.33093
aceF	+/- mutation (Acetate)	PA2885	atuR	Putative repressor of atu genes	Q9HZW2	0.0216203	-1.78959	Transcription
aceF	+/- mutation (Acetate)	PA2888	atuC	Geranyl-CoA carboxylase, beta-subunit	Q9HZV9	2.4293e-11	5.36289	Lipid transport and metabolism	Geraniol degradation	Metabolism of terpenoids and polyketides	Metabolism
aceF	+/- mutation (Acetate)	PA2939	PA2939	Aminopeptidase	Q9HZQ8	0.000175093	2.95295	General function prediction only
aceF	+/- mutation (Acetate)	PA3015	PA3015	PilJ domain-containing protein	Q9HZJ1	1.35885e-07	4.13939
aceF	+/- mutation (Acetate)	PA3037	PA3037	Lactamase_B domain-containing protein	Q9HZH1	1.01521e-10	5.02719	General function prediction only
aceF	+/- mutation (Acetate)	PA3040	PA3040	DUF883 domain-containing protein	Q9HZG8	0.00591748	-2.55548	Function unknown
aceF	+/- mutation (Acetate)	PA3054	PA3054	Peptidase_M14 domain-containing protein	Q9HZF4	1.82958e-06	-3.93057	Amino acid transport and metabolism
aceF	+/- mutation (Acetate)	PA3095	xcpZ	Type II secretion system protein M	P25061	4.95554e-05	-3.54114	Intracellular trafficking, secretion, and vesicular transport	Bacterial secretion system	Membrane transport	Environmental Information Processing
aceF	+/- mutation (Acetate)	PA3187	PA3187	Probable ATP-binding component of ABC transporter	Q9HZ51	0.0397699	1.75419	Amino acid transport and metabolism	ABC transporters	Membrane transport	Environmental Information Processing
aceF	+/- mutation (Acetate)	PA3240	PA3240	Putative quercetin 2,3-dioxygenase PA3240	Q9HZ00	0.0392672	1.79589	General function prediction only
aceF	+/- mutation (Acetate)	PA3331	PA3331	Cytochrome P450	Q9HYR4	0.0194326	2.02642	Secondary metabolites biosynthesis, transport and catabolism
aceF	+/- mutation (Acetate)	PA3345	hptB	HPt domain-containing protein	Q9HYQ0	0.00237331	2.40513	Signal transduction mechanisms	Biofilm formation	Cellular community - prokaryotes	Cellular Processes
aceF	+/- mutation (Acetate)	PA3346	hsbR	Probable two-component response regulator	Q9HYP9	7.4486e-11	-5.13923	Signal transduction mechanisms	Biofilm formation	Cellular community - prokaryotes	Cellular Processes
aceF	+/- mutation (Acetate)	PA3361	lecB	Fucose-binding lectin PA-IIL	Q9HYN5	3.93499e-10	-5.0763		Quorum sensing	Cellular community - prokaryotes	Cellular Processes
aceF	+/- mutation (Acetate)	PA3416	PA3416	Probable pyruvate dehydrogenase E1 component, beta chain	Q9HYI9	5.01475e-09	-4.78348	Energy production and conversion	Valine, leucine and isoleucine degradation	Amino acid metabolism	Metabolism
aceF	+/- mutation (Acetate)	PA3417	PA3417	Pyruvate dehydrogenase E1 component subunit alpha	Q9HYI8	0.0215232	-2.17856	Energy production and conversion	Valine, leucine and isoleucine degradation	Amino acid metabolism	Metabolism
aceF	+/- mutation (Acetate)	PA3425	PA3425	Cupin_3 domain-containing protein	Q9HYI0	2.98119e-08	-4.42988	General function prediction only
aceF	+/- mutation (Acetate)	PA3446	PA3446	FMN_red domain-containing protein	Q9HYG0	1e-15	6.62496	General function prediction only	Riboflavin metabolism	Metabolism of cofactors and vitamins	Metabolism
aceF	+/- mutation (Acetate)	PA3450	lsfA	Alkyl hydroperoxide reductase C	Q9HYF6	0.00655682	2.5338	Posttranslational modification, protein turnover, chaperones
aceF	+/- mutation (Acetate)	PA3551	algA	Alginate biosynthesis protein AlgA	P07874	8.58584e-05	3.18565	Cell wall/membrane/envelope biogenesis	Biofilm formation	Cellular community - prokaryotes	Cellular Processes
aceF	+/- mutation (Acetate)	PA3649	mucP	Putative zinc metalloprotease PA3649	Q9HXY3	0.00838037	-2.14074	Cell wall/membrane/envelope biogenesis
aceF	+/- mutation (Acetate)	PA3690	PA3690	Probable metal-transporting P-type ATPase	Q9HXV0	0.0315494	-1.94769	Inorganic ion transport and metabolism
aceF	+/- mutation (Acetate)	PA3842	spcS	Probable chaperone	G3XD93	6.5291e-06	-3.74515
aceF	+/- mutation (Acetate)	PA3850	PA3850	DUF1963 domain-containing protein	Q9HXF6	0.0272058	-1.8973
aceF	+/- mutation (Acetate)	PA3860	PA3860	Probable AMP-binding enzyme	Q9HXE6	0.0441091	-1.7628	Lipid transport and metabolism
aceF	+/- mutation (Acetate)	PA3881	PA3881	Multidrug transporter	Q9HXD1	2.8302e-11	5.1695
aceF	+/- mutation (Acetate)	PA3930	cioA	Cyanide insensitive terminal oxidase	G3XCW8	0.0424425	-1.81737	Energy production and conversion	Two-component system	Signal transduction	Environmental Information Processing
aceF	+/- mutation (Acetate)	PA3932	PA3932	Probable transcriptional regulator	Q9HX84	0.00329438	2.30705	Transcription
aceF	+/- mutation (Acetate)	PA3935	tauD	Taurine dioxygenase	Q9HX81	0.0226654	1.84975	Secondary metabolites biosynthesis, transport and catabolism	Taurine and hypotaurine metabolism	Metabolism of other amino acids	Metabolism
aceF	+/- mutation (Acetate)	PA3937	PA3937	Taurine import ATP-binding protein TauB	Q9HX79	5e-15	6.0744	Inorganic ion transport and metabolism	ABC transporters	Membrane transport	Environmental Information Processing
aceF	+/- mutation (Acetate)	PA3997	lipB	Octanoyltransferase	Q9X6V9	0.041886	-1.96706	Coenzyme transport and metabolism	Lipoic acid metabolism	Metabolism of cofactors and vitamins	Metabolism
aceF	+/- mutation (Acetate)	PA4008	PA4008	Probable hydrolase	Q9HX19	7.88e-13	5.56846	Lipid transport and metabolism
aceF	+/- mutation (Acetate)	PA4108	PA4108	Cyclic di-GMP phosphodiesterase PA4108	Q9HWS0	0.00364467	-2.57211	Signal transduction mechanisms
aceF	+/- mutation (Acetate)	PA4151	acoB	Acetoin catabolism protein AcoB	Q9HWN0	3.42824e-05	3.26233	Energy production and conversion
aceF	+/- mutation (Acetate)	PA4162	PA4162	Probable short-chain dehydrogenase	Q9HWL9	0.000118924	-3.09661	Secondary metabolites biosynthesis, transport and catabolism
aceF	+/- mutation (Acetate)	PA4204	ppgL	Periplasmic gluconolactonase, PpgL	Q9HWH7	0.0380446	1.89761	Carbohydrate transport and metabolism	Pentose phosphate pathway	Carbohydrate metabolism	Metabolism
aceF	+/- mutation (Acetate)	PA4327	PA4327	Outer membrane assembly lipoprotein YfiO	Q9HW74	2.82481e-08	-4.34774
aceF	+/- mutation (Acetate)	PA4353	PA4353	ACP phosphodiesterase	Q9HW48	1.02162e-05	3.53637	Function unknown	Pantothenate and CoA biosynthesis	Metabolism of cofactors and vitamins	Metabolism
aceF	+/- mutation (Acetate)	PA4362	PA4362	Sacchrp_dh_NADP domain-containing protein	Q9HW39	6.76642e-06	-3.52724	Function unknown
aceF	+/- mutation (Acetate)	PA4409	ftsQ	Cell division protein FtsQ	G3XDA7	4.03848e-09	4.72672	Cell wall/membrane/envelope biogenesis
aceF	+/- mutation (Acetate)	PA4466	PA4466	Phosphocarrier protein HPr	Q9HVV2	0.0166935	-2.16536	Carbohydrate transport and metabolism	Phosphotransferase system (PTS)	Membrane transport	Environmental Information Processing
aceF	+/- mutation (Acetate)	PA4497	dppA2	Tripeptide-binding protein	Q9HVS4	0.0179875	1.86319	Amino acid transport and metabolism	Bacterial chemotaxis	Cell motility	Cellular Processes
aceF	+/- mutation (Acetate)	PA4536	PA4536	MOSC domain-containing protein	Q9HVP1	0.01125	2.10216	Function unknown
aceF	+/- mutation (Acetate)	PA4543	PA4543	Purine nucleoside phosphorylase PA4543	P33663	8.44289e-08	-4.29536	Function unknown	Cysteine and methionine metabolism	Amino acid metabolism	Metabolism
aceF	+/- mutation (Acetate)	PA4688	hitB	Iron (III)-transport system permease HitB	Q9HVA7	5.2057e-11	-5.12234	Inorganic ion transport and metabolism	ABC transporters	Membrane transport	Environmental Information Processing
aceF	+/- mutation (Acetate)	PA4725	cbrA	Histidine kinase	Q9HV74	0.000852272	-2.87141	Signal transduction mechanisms
aceF	+/- mutation (Acetate)	PA4738	PA4738	UPF0337 protein PA4738	Q9HV61	0.0251598	-2.22122	Function unknown
aceF	+/- mutation (Acetate)	PA4739	PA4739	BON domain-containing protein	Q9HV60	0.00979068	-2.36945	General function prediction only
aceF	+/- mutation (Acetate)	PA4796	PA4796	Glycine cleavage system H protein	Q9HV12	0.00447892	2.34266	Amino acid transport and metabolism	Glycine, serine and threonine metabolism	Amino acid metabolism	Metabolism
aceF	+/- mutation (Acetate)	PA4885	irlR	Two-component response regulator	Q9HUS8	3.89538e-06	3.82144	Transcription	Two-component system	Signal transduction	Environmental Information Processing
aceF	+/- mutation (Acetate)	PA4954	motA	Chemotaxis protein MotA	Q9HUL1	6.57139e-09	-4.55573	Cell motility	Flagellar assembly	Cell motility	Cellular Processes
aceF	+/- mutation (Acetate)	PA5016	aceF	Dihydrolipoyllysine-residue acetyltransferase component of pyruvate dehydrogenase complex	Q59638	0.0468484	-1.70653	Energy production and conversion	Pyruvate metabolism	Carbohydrate metabolism	Metabolism
aceF	+/- mutation (Acetate)	PA5079	PA5079	D-aminoacyl-tRNA deacylase	Q9HUA4	0.00016055	-3.11526	Translation, ribosomal structure and biogenesis
aceF	+/- mutation (Acetate)	PA5096	PA5096	Probable binding protein component of ABC transporter	Q9HU87	1e-15	11.3733	Amino acid transport and metabolism	ABC transporters	Membrane transport	Environmental Information Processing
aceF	+/- mutation (Acetate)	PA5122	PA5122	DUF4124 domain-containing protein	Q9HU62	1.6079e-11	5.27521
aceF	+/- mutation (Acetate)	PA5363	PA5363	Peptidase M23	Q9HTJ7	9.95086e-05	3.10088	Cell wall/membrane/envelope biogenesis
aceF	+/- mutation (Acetate)	PA5368	pstC	Membrane protein component of ABC phosphate transporter	G3XD02	0.000106414	-3.41918	General function prediction only	ABC transporters	Membrane transport	Environmental Information Processing
aceF	+/- mutation (Acetate)	PA5381	PA5381	Histidine ammonia-lyase	Q9HTI3	0.04401	1.76344
aceF	+/- mutation (Acetate)	PA5452	wbpW	Mannose-1-phosphate guanylyltransferase	Q9HTB7	8.697e-12	5.41446	Carbohydrate transport and metabolism	Biofilm formation	Cellular community - prokaryotes	Cellular Processes
aceF	+/- mutation (Acetate)	PA5509	PA5509	N-formylglutamate amidohydrolase	Q9HT64	0.0421751	1.73722	Amino acid transport and metabolism
aceF	+/- mutation (Acetate)	PA5519	PA5519	HotDog ACOT-type domain-containing protein	Q9HT54	8.51859e-06	3.47199	Lipid transport and metabolism
aceF	+/- mutation (Acetate)	PA5527	PA5527	SMI1_KNR4 domain-containing protein	Q9HT46	0.00125055	-2.86622
aceF	+/- mutation (Acetate)	PA5551	PA5551	Peptidase_M23 domain-containing protein	Q9HT23	9.21944e-09	-4.71085	Cell wall/membrane/envelope biogenesis
PAO1	+/- Acetate	PA0021	PA0021	DprA_WH domain-containing protein	Q9I7A6	4.83764e-07	3.87685	Intracellular trafficking, secretion, and vesicular transport
PAO1	+/- Acetate	PA0039	PA0039	DUF1161 domain-containing protein	Q9I793	0.0255354	-2.38884
PAO1	+/- Acetate	PA0089	tssG1	Type VI secretion system baseplate subunit TssG	Q9I743	9.11483e-09	-4.57846	Function unknown	Biofilm formation	Cellular community - prokaryotes	Cellular Processes
PAO1	+/- Acetate	PA0145	PA0145	Nucleoside 2-deoxyribosyltransferase	Q9I6Y7	1.97827e-07	-4.32765	Nucleotide transport and metabolism
PAO1	+/- Acetate	PA0160	PA0160	Secreted protein	Q9I6X2	0.00857641	2.38716
PAO1	+/- Acetate	PA0180	cttP	Methyl-accepting chemotaxis protein McpA	Q9I6V2	0.00149746	2.528	Signal transduction mechanisms	Bacterial chemotaxis	Cell motility	Cellular Processes
PAO1	+/- Acetate	PA0233	PA0233	Probable transcriptional regulator	Q9I6Q5	1.0736e-11	5.29467	Transcription
PAO1	+/- Acetate	PA0338	PA0338	Diguanylate cyclase	Q9I6F5	0.00283983	2.67585	Signal transduction mechanisms
PAO1	+/- Acetate	PA0461	PA0461	PlsC domain-containing protein	Q9I657	0.0460602	1.7933	Lipid transport and metabolism
PAO1	+/- Acetate	PA0479	PA0479	Probable transcriptional regulator	Q9I639	0.00142362	2.56356	Transcription
PAO1	+/- Acetate	PA0520	nirQ	Denitrification regulatory protein NirQ	Q51481	1e-15	-6.76125	General function prediction only
PAO1	+/- Acetate	PA0530	PA0530	Probable class III pyridoxal phosphate-dependent aminotransferase	Q9I606	1e-15	6.54441	Amino acid transport and metabolism	Arginine biosynthesis	Amino acid metabolism	Metabolism
PAO1	+/- Acetate	PA0531	PA0531	Probable glutamine amidotransferase	Q9I605	0.000172311	3.00212	Nucleotide transport and metabolism
PAO1	+/- Acetate	PA0656	PA0656	Probable HIT family protein	Q9I5R5	0.000943203	-2.74319	Carbohydrate transport and metabolism
PAO1	+/- Acetate	PA0698	PA0698	YbjN domain-containing protein	Q9I5M8	1e-15	7.64353
PAO1	+/- Acetate	PA0817	PA0817	Probable ring-cleaving dioxygenase	Q9I5C2	1.7326e-07	-4.16139	General function prediction only
PAO1	+/- Acetate	PA0820	PA0820	HNH domain-containing protein	Q9I5B9	2.74326e-08	4.37509	Defense mechanisms
PAO1	+/- Acetate	PA0841	PA0841	DegV family protein	Q9I599	2.20377e-05	-3.66635	Function unknown
PAO1	+/- Acetate	PA0843	plcR	Phospholipase C accessory protein PlcR	P40695	0.00158835	2.95149
PAO1	+/- Acetate	PA0861	rbdA	EAL domain-containing protein	Q9I580	0.000132197	-3.2473	Signal transduction mechanisms
PAO1	+/- Acetate	PA0862	PA0862	TenA family transcriptional regulator	Q9I579	0.00140214	-2.46309	Coenzyme transport and metabolism
PAO1	+/- Acetate	PA0865	hpd	4-hydroxyphenylpyruvate dioxygenase	Q9I576	0.0282336	-1.92875	Amino acid transport and metabolism	Ubiquinone and other terpenoid-quinone biosynthesis	Metabolism of cofactors and vitamins	Metabolism
PAO1	+/- Acetate	PA0981	PA0981	Lipoprotein	Q9I4Y8	0.0496072	-1.77329
PAO1	+/- Acetate	PA0988	PA0988	4HBT domain-containing protein	Q9I4Y1	6.62606e-09	4.55471	General function prediction only
PAO1	+/- Acetate	PA1040	PA1040	Class I SAM-dependent methyltransferase	Q9I4T4	1.20933e-08	-4.41987
PAO1	+/- Acetate	PA1137	PA1137	Probable oxidoreductase	Q9I4J8	0.0198567	-2.12291	General function prediction only
PAO1	+/- Acetate	PA1138	PA1138	Probable transcriptional regulator	Q9I4J7	7.27049e-05	3.2143	Transcription
PAO1	+/- Acetate	PA1140	PA1140	(S)-ureidoglycine aminohydrolase	Q9I4J5	0.0345836	1.7605	General function prediction only	Purine metabolism	Nucleotide metabolism	Metabolism
PAO1	+/- Acetate	PA1182	PA1182	Probable transcriptional regulator	Q9I4F6	3.10074e-09	-4.75827	Transcription
PAO1	+/- Acetate	PA1207	kefB	Glutathione-regulated potassium-efflux system protein KefB	Q9I4D1	0.00707298	-2.51768	Inorganic ion transport and metabolism
PAO1	+/- Acetate	PA1227	PA1227	APH domain-containing protein	Q9I4B1	0.000490165	-2.75637	General function prediction only
PAO1	+/- Acetate	PA1263	PA1263	HTH cro/C1-type domain-containing protein	Q9I481	0.00497112	-2.50639	Transcription
PAO1	+/- Acetate	PA1310	phnW	2-aminoethylphosphonate--pyruvate transaminase	Q9I434	0.000298657	3.05595	Amino acid transport and metabolism	Phosphonate and phosphinate metabolism	Metabolism of other amino acids	Metabolism
PAO1	+/- Acetate	PA1341	aatQ	Amino acid ABC transporter membrane protein	Q9I403	0.0025219	-2.44094	Amino acid transport and metabolism	Two-component system	Signal transduction	Environmental Information Processing
PAO1	+/- Acetate	PA1363	PA1363	Probable sigma-70 factor, ECF subfamily	Q9I3Y1	1.28363e-08	-4.50004	Transcription
PAO1	+/- Acetate	PA1379	PA1379	Probable short-chain dehydrogenase	Q9I3W5	1.86392e-06	-3.92792	Lipid transport and metabolism
PAO1	+/- Acetate	PA1437	PA1437	Probable two-component response regulator	Q9I3R0	2.68439e-08	-4.44322	Signal transduction mechanisms	Two-component system	Signal transduction	Environmental Information Processing
PAO1	+/- Acetate	PA1446	fliP	Flagellar biosynthetic protein FliP	Q51468	4.5617e-11	5.31213	Intracellular trafficking, secretion, and vesicular transport	Flagellar assembly	Cell motility	Cellular Processes
PAO1	+/- Acetate	PA1535	PA1535	Probable acyl-CoA dehydrogenase	Q9I3H8	1e-15	7.51417	Lipid transport and metabolism	Valine, leucine and isoleucine degradation	Amino acid metabolism	Metabolism
PAO1	+/- Acetate	PA1601	PA1601	Probable aldehyde dehydrogenase	Q9I3C0	0.00291541	2.55859	Energy production and conversion	Nicotinate and nicotinamide metabolism	Metabolism of cofactors and vitamins	Metabolism
PAO1	+/- Acetate	PA1621	PA1621	Probable hydrolase	Q9I3A1	1.212e-12	-5.48945	Lipid transport and metabolism
PAO1	+/- Acetate	PA1667	hsiJ2	Type VI secretion system protein ImpJ	Q9I358	0.000107566	-3.18526	Function unknown	Biofilm formation	Cellular community - prokaryotes	Cellular Processes
PAO1	+/- Acetate	PA1680	PA1680	Hydrolase_4 domain-containing protein	Q9I345	4.78911e-06	3.58134	General function prediction only
PAO1	+/- Acetate	PA1699	pcr1	TyeA domain-containing protein	G3XCT8	0.0487742	-1.73379
PAO1	+/- Acetate	PA1737	PA1737	3-hydroxyacyl-CoA dehydrogenase	Q9I300	1e-15	-7.84861	Lipid transport and metabolism	Caprolactam degradation	Xenobiotics biodegradation and metabolism	Metabolism
PAO1	+/- Acetate	PA1746	PA1746	Macro domain-containing protein	Q9I2Z1	0.0254109	-1.81797
PAO1	+/- Acetate	PA1798	parS	Histidine kinase	Q9I2U4	0.000144923	3.25296	Signal transduction mechanisms	Two-component system	Signal transduction	Environmental Information Processing
PAO1	+/- Acetate	PA1988	pqqD	PqqA binding protein	Q9I2C1	5.79552e-10	4.87403
PAO1	+/- Acetate	PA1995	PA1995	MmcQ/YjbR family DNA-binding protein	Q9I2B4	8.296e-12	5.34611	Function unknown
PAO1	+/- Acetate	PA2049	PA2049	Isoleucyl-tRNA synthetase	Q9I266	3.26942e-06	3.6606
PAO1	+/- Acetate	PA2119	PA2119	Alcohol dehydrogenase (Zn-dependent)	Q9I1Z6	0.000123989	3.16058	General function prediction only
PAO1	+/- Acetate	PA2206	PA2206	Probable transcriptional regulator	Q9I1R1	1e-15	8.54607	Transcription
PAO1	+/- Acetate	PA2270	PA2270	Probable transcriptional regulator	Q9I1K3	6.316e-12	5.35139	Transcription
PAO1	+/- Acetate	PA2305	ambB	AMB antimetabolite synthase AmbB	Q9I1H0	0.000314474	2.91941	Secondary metabolites biosynthesis, transport and catabolism
PAO1	+/- Acetate	PA2316	PA2316	Probable transcriptional regulator	Q9I1F9	6.86511e-07	4.01171	Transcription
PAO1	+/- Acetate	PA2430	PA2430	HlyD_D23 domain-containing protein	Q9I152	1e-15	6.51369	Defense mechanisms
PAO1	+/- Acetate	PA2459	PA2459	Conserved domain protein	Q9I123	0.010404	2.082
PAO1	+/- Acetate	PA2479	PA2479	Probable two-component response regulator	Q9I103	0.0471623	1.97632	Signal transduction mechanisms	Quorum sensing	Cellular community - prokaryotes	Cellular Processes
PAO1	+/- Acetate	PA2482	PA2482	Probable cytochrome c	Q9I100	0.000798997	-2.8743	Energy production and conversion
PAO1	+/- Acetate	PA2544	PA2544	N-acetyltransferase domain-containing protein	Q9I0U0	0.0285941	1.75748	General function prediction only
PAO1	+/- Acetate	PA2555	PA2555	Probable AMP-binding enzyme	Q9I0S9	7.15437e-06	3.50875	Lipid transport and metabolism	Methane metabolism	Energy metabolism	Metabolism
PAO1	+/- Acetate	PA2573	PA2573	Probable chemotaxis transducer	Q9I0R3	0.00016987	3.10528	Cell motility	Bacterial chemotaxis	Cell motility	Cellular Processes
PAO1	+/- Acetate	PA2637	nuoA	NADH-quinone oxidoreductase subunit A 2	Q9I0K1	8.41384e-10	4.78269	Energy production and conversion	Oxidative phosphorylation	Energy metabolism	Metabolism
PAO1	+/- Acetate	PA2824	sagS	Histidine kinase	Q9I019	1e-15	7.32918	Signal transduction mechanisms	Biofilm formation	Cellular community - prokaryotes	Cellular Processes
PAO1	+/- Acetate	PA2827	PA2827	Peptide methionine sulfoxide reductase MsrB	Q9I016	3.30678e-05	-3.26843	Posttranslational modification, protein turnover, chaperones
PAO1	+/- Acetate	PA2842	PA2842	PABS domain-containing protein	Q9I001	1e-15	6.51358	Amino acid transport and metabolism
PAO1	+/- Acetate	PA2879	PA2879	Probable transcriptional regulator	Q9HZW8	0.00504151	-2.39173	Transcription
PAO1	+/- Acetate	PA2885	atuR	Putative repressor of atu genes	Q9HZW2	1e-15	8.39811	Transcription
PAO1	+/- Acetate	PA2888	atuC	Geranyl-CoA carboxylase, beta-subunit	Q9HZV9	5.65628e-06	-3.62823	Lipid transport and metabolism	Geraniol degradation	Metabolism of terpenoids and polyketides	Metabolism
PAO1	+/- Acetate	PA2891	atuF	Geranyl-CoA carboxylase, alpha-subunit (Biotin-containing)	Q9HZV6	0.0377426	1.80908	Lipid transport and metabolism	Geraniol degradation	Metabolism of terpenoids and polyketides	Metabolism
PAO1	+/- Acetate	PA2930	PA2930	Probable transcriptional regulator	Q9HZR7	5.60075e-07	3.99993	Transcription
PAO1	+/- Acetate	PA3012	PA3012	DUF1653 domain-containing protein	Q9HZJ4	1.58837e-05	3.50191	Function unknown
PAO1	+/- Acetate	PA3015	PA3015	PilJ domain-containing protein	Q9HZJ1	0.0448606	-1.62303
PAO1	+/- Acetate	PA3037	PA3037	Lactamase_B domain-containing protein	Q9HZH1	8.43009e-07	3.80988	General function prediction only
PAO1	+/- Acetate	PA3187	PA3187	Probable ATP-binding component of ABC transporter	Q9HZ51	0.0291559	-1.9074	Amino acid transport and metabolism	ABC transporters	Membrane transport	Environmental Information Processing
PAO1	+/- Acetate	PA3248	PA3248	N-acetyltransferase domain-containing protein	Q9HYZ2	0.00174239	2.80248	Translation, ribosomal structure and biogenesis
PAO1	+/- Acetate	PA3334	acp3	Probable acyl carrier protein	Q9HYR1	0.0258289	1.9113	Secondary metabolites biosynthesis, transport and catabolism
PAO1	+/- Acetate	PA3340	PA3340	Pilus assembly protein FimV	Q9HYQ5	0.00261048	2.85807	Intracellular trafficking, secretion, and vesicular transport
PAO1	+/- Acetate	PA3345	hptB	HPt domain-containing protein	Q9HYQ0	0.0425262	-1.64035	Signal transduction mechanisms	Biofilm formation	Cellular community - prokaryotes	Cellular Processes
PAO1	+/- Acetate	PA3346	hsbR	Probable two-component response regulator	Q9HYP9	0.0481255	1.66357	Signal transduction mechanisms	Biofilm formation	Cellular community - prokaryotes	Cellular Processes
PAO1	+/- Acetate	PA3388	PA3388	Putative S-adenosylmethionine-dependent methyltransferase RcsF	Q9RPT0	1.99379e-08	4.53362	Function unknown
PAO1	+/- Acetate	PA3446	PA3446	FMN_red domain-containing protein	Q9HYG0	0.000139405	2.97558	General function prediction only	Riboflavin metabolism	Metabolism of cofactors and vitamins	Metabolism
PAO1	+/- Acetate	PA3454	PA3454	Probable acyl-CoA thiolase	Q9HYF2	0.037529	1.73691	Lipid transport and metabolism	Benzoate degradation	Xenobiotics biodegradation and metabolism	Metabolism
PAO1	+/- Acetate	PA3552	arnB	UDP-4-amino-4-deoxy-L-arabinose--oxoglutarate aminotransferase	Q9HY65	0.000415088	2.78895	Cell wall/membrane/envelope biogenesis	Two-component system	Signal transduction	Environmental Information Processing
PAO1	+/- Acetate	PA3649	mucP	Putative zinc metalloprotease PA3649	Q9HXY3	6.1e-14	5.97995	Cell wall/membrane/envelope biogenesis
PAO1	+/- Acetate	PA3730	PA3730	DUF1449 family protein	Q9HXR2	1.35146e-09	4.77458
PAO1	+/- Acetate	PA3755	PA3755	Nudix hydrolase domain-containing protein	Q9HXP0	3.19204e-08	4.29071	Nucleotide transport and metabolism
PAO1	+/- Acetate	PA3881	PA3881	Multidrug transporter	Q9HXD1	5.37108e-07	3.8755
PAO1	+/- Acetate	PA3892	PA3892	Biotin_lipoyl_2 domain-containing protein	Q9HXC1	0.00833901	2.39342	Defense mechanisms
PAO1	+/- Acetate	PA3894	PA3894	Probable outer membrane protein	Q9HXB9	1e-15	7.29872	Cell wall/membrane/envelope biogenesis
PAO1	+/- Acetate	PA3932	PA3932	Probable transcriptional regulator	Q9HX84	1.20087e-09	4.76211	Transcription
PAO1	+/- Acetate	PA3937	PA3937	Taurine import ATP-binding protein TauB	Q9HX79	0.0288507	1.72974	Inorganic ion transport and metabolism	ABC transporters	Membrane transport	Environmental Information Processing
PAO1	+/- Acetate	PA4008	PA4008	Probable hydrolase	Q9HX19	1e-15	-6.94557	Lipid transport and metabolism
PAO1	+/- Acetate	PA4027	PA4027	PBPb domain-containing protein	Q9HX00	2.5626e-11	5.18041	Amino acid transport and metabolism
PAO1	+/- Acetate	PA4078	PA4078	Probable nonribosomal peptide synthetase	Q9HWV0	0.0199314	-1.94484	Secondary metabolites biosynthesis, transport and catabolism
PAO1	+/- Acetate	PA4151	acoB	Acetoin catabolism protein AcoB	Q9HWN0	0.000161502	-2.96789	Energy production and conversion
PAO1	+/- Acetate	PA4162	PA4162	Probable short-chain dehydrogenase	Q9HWL9	5.69277e-06	3.66137	Secondary metabolites biosynthesis, transport and catabolism
PAO1	+/- Acetate	PA4179	PA4179	Probable porin	Q9HWK2	1e-15	9.78735
PAO1	+/- Acetate	PA4209	phzM	Phenazine-1-carboxylate N-methyltransferase	Q9HWH2	0.0245855	-1.92453	Translation, ribosomal structure and biogenesis	Phenazine biosynthesis	Metabolism; Biosynthesis of other secondary metabolites	Metabolism
PAO1	+/- Acetate	PA4327	PA4327	Outer membrane assembly lipoprotein YfiO	Q9HW74	1e-15	10.0767
PAO1	+/- Acetate	PA4353	PA4353	ACP phosphodiesterase	Q9HW48	3.78403e-07	-4.05456	Function unknown	Pantothenate and CoA biosynthesis	Metabolism of cofactors and vitamins	Metabolism
PAO1	+/- Acetate	PA4362	PA4362	Sacchrp_dh_NADP domain-containing protein	Q9HW39	1e-15	6.49508	Function unknown
PAO1	+/- Acetate	PA4397	panE	2-dehydropantoate 2-reductase	Q9HW09	0.0118706	-2.40506	Coenzyme transport and metabolism	Pantothenate and CoA biosynthesis	Metabolism of cofactors and vitamins	Metabolism
PAO1	+/- Acetate	PA4409	ftsQ	Cell division protein FtsQ	G3XDA7	4.03848e-09	-4.72808	Cell wall/membrane/envelope biogenesis
PAO1	+/- Acetate	PA4536	PA4536	MOSC domain-containing protein	Q9HVP1	0.01125	-2.05062	Function unknown
PAO1	+/- Acetate	PA4591	PA4591	HlyD_D23 domain-containing protein	Q9HVJ5	0.00169448	-2.80789	Cell wall/membrane/envelope biogenesis
PAO1	+/- Acetate	PA4677	PA4677	Dipeptidase	Q9HVB8	2.3603e-06	3.83539	Amino acid transport and metabolism
PAO1	+/- Acetate	PA4711	PA4711	Rieske domain-containing protein	Q9HV87	7.1e-14	5.80959	Inorganic ion transport and metabolism
PAO1	+/- Acetate	PA4770	lldP	L-lactate permease	Q9HV38	1.11585e-10	5.21547	Energy production and conversion
PAO1	+/- Acetate	PA4773	speD2	S-adenosylmethionine decarboxylase proenzyme	Q9HV35	2.90663e-06	3.64019	Amino acid transport and metabolism	Arginine and proline metabolism	Amino acid metabolism	Metabolism
PAO1	+/- Acetate	PA4846	aroQ1	3-dehydroquinate dehydratase 1	O30557	0.000940507	-2.74375	Amino acid transport and metabolism	Phenylalanine, tyrosine and tryptophan biosynthesis	Amino acid metabolism	Metabolism
PAO1	+/- Acetate	PA4885	irlR	Two-component response regulator	Q9HUS8	0.0266954	-1.90242	Transcription	Two-component system	Signal transduction	Environmental Information Processing
PAO1	+/- Acetate	PA4954	motA	Chemotaxis protein MotA	Q9HUL1	2.62957e-09	4.69499	Cell motility	Flagellar assembly	Cell motility	Cellular Processes
PAO1	+/- Acetate	PA5021	PA5021	K(+)/H(+) antiporter NhaP2	Q9HUE8	2.41e-13	-5.73949	Inorganic ion transport and metabolism
PAO1	+/- Acetate	PA5165	dctB	C4-dicarboxylate transport sensor protein DctB	Q9HU20	0.00262976	-2.85666	Signal transduction mechanisms	Two-component system	Signal transduction	Environmental Information Processing
PAO1	+/- Acetate	PA5199	amgS	Histidine kinase	Q9HTZ0	9.38416e-07	4.12025	Signal transduction mechanisms	Two-component system	Signal transduction	Environmental Information Processing
PAO1	+/- Acetate	PA5268	corA	Magnesium/cobalt transport protein	Q9HTT2	1e-15	11.0601	Inorganic ion transport and metabolism
PAO1	+/- Acetate	PA5356	glcC	Transcriptional regulator GlcC	Q9HTK2	1e-15	9.03921	Transcription
PAO1	+/- Acetate	PA5363	PA5363	Peptidase M23	Q9HTJ7	0.000103585	-3.06995	Cell wall/membrane/envelope biogenesis
PAO1	+/- Acetate	PA5412	PA5412	Ferredoxin	Q9HTF2	0.00130934	2.81313
PAO1	+/- Acetate	PA5445	PA5445	Probable coenzyme A transferase	Q9HTC2	1.8e-14	5.98961	Energy production and conversion	Butanoate metabolism	Carbohydrate metabolism	Metabolism
PAO1	+/- Acetate	PA5446	PA5446	DUF1127 domain-containing protein	Q9HTC1	0.00330898	-2.59227	Function unknown
PAO1	+/- Acetate	PA5450	wzt	ABC subunit of A-band LPS efflux transporter	G3XD58	0.00519087	2.30897	Carbohydrate transport and metabolism	ABC transporters	Membrane transport	Environmental Information Processing
PAO1	+/- Acetate	PA5452	wbpW	Mannose-1-phosphate guanylyltransferase	Q9HTB7	8.36684e-08	-4.22908	Carbohydrate transport and metabolism	Biofilm formation	Cellular community - prokaryotes	Cellular Processes
PAO1	+/- Acetate	PA5512	mifS	Histidine kinase	Q9HT61	0.001856	-2.65208	Signal transduction mechanisms	Two-component system	Signal transduction	Environmental Information Processing

## Sheet: Raw Data
Protein		Abundance by sample
PG.ProteinGroups	PG.ProteinDescriptions	PAO1_- Acetate_1	PAO1_- Acetate_2	PAO1_- Acetate_3	PAO1_+ Acetate_1	PAO1_+ Acetate_2	PAO1_+ Acetate_3	aceF_- Acetate_1	aceF_- Acetate_2	aceF_- Acetate_3	aceF_+ Acetate_1	aceF_+ Acetate_2	aceF_+ Acetate_3	aceE_- Acetate_1	aceE_- Acetate_2	aceE_- Acetate_3	aceE_+ Acetate_1	aceE_+ Acetate_2	aceE_+ Acetate_3
E1JGJ8	Peptide chain release factor 2	2.32936e+06	2.16695e+06	2.17529e+06	2.24728e+06	2140832	2.0196e+06	1.49341e+06	1.48371e+06	1.50595e+06	2110297	2.18463e+06	2.10663e+06	1.86527e+06	1.88225e+06	1.79113e+06	2.06578e+06	1.96364e+06	2.03463e+06
G3XCT4	Cys-tRNA(Pro)/Cys-tRNA(Cys) deacylase	106333	102673	96339	118573	93900	69363.5	140502	143368	136547	106760	98433.6	95081.5	109725	117302	129351	106706	111394	94545.8
G3XCT5	Protein-glutamate O-methyltransferase	55214.9	64253.8	86369.3	36439.1	49128.1	71008.7	151315	146663	142734	112262	96669.3	45054.4	77012.2	67619.4	102782	110256	73586.1	55218.8
G3XCT6	Histidine kinase	1.75536e+06	1.50541e+06	1.57996e+06	1.79077e+06	1.7992e+06	1.21585e+06	1.73227e+06	1.52503e+06	1596111	1.6245e+06	1.72617e+06	1.77396e+06	2.01819e+06	1.76644e+06	1.48017e+06	1.84823e+06	2.07456e+06	1.32588e+06
G3XCT8	TyeA domain-containing protein	35871.4	223064	233008	68140.8	8886.93	83680.6	2621.83	12169.4	13749.4	12262.7	30142	16742.7	38371.5	34067.5	58679	26294.5	21767.7	37231.7
G3XCU0	PE-PGRS family protein	120390	7168.85	8675.81	98598.5	42269.1	8605.61	4089.87	10056.1	10224.8	NaN	13513.6	Filtered	80008.8	119704	8110.93	96876.5	62175.4	2798.88
G3XCU2	HTH-type transcriptional regulator ArgR	115383	129067	146941	125596	132912	129125	137667	148103	172498	79636.5	126676	85570.6	145210	164095	174676	171968	148431	144430
G3XCU3	Glycosyltransferase WbpX	89357	68241.8	85158.4	49536.1	64673.4	83266.9	124526	113534	104738	88648.9	44357.7	37829.8	51681.3	60966.5	61428.5	48201.7	82947.1	58392.5
G3XCU5	Sigma factor regulator, VreR	17957.7	5698.42	4107.46	Filtered	2961.64	3340.53	Filtered	Filtered	12614.9	3769.16	Filtered	2686.46	Filtered	18771.3	8765.13	6538.73	10879.3	4322.99
G3XCU6	Transcriptional regulator CysB	940028	688770	689088	825344	865423	679998	1135243	1.13803e+06	1.02554e+06	765430	791578	706530	953164	1094318	890290	973871	1.02613e+06	725444
G3XCU7	Probable lipase	124153	178595	203179	176906	257094	283203	168876	144438	138096	137193	160215	121118	187323	143766	469675	168338	250095	202576
G3XCU8	Phage late control D family protein	24943.6	9143.63	9757.63	24167.7	2533.88	10161.7	19807.5	18852.7	10223.4	10839.6	14363.9	10252.5	24686.5	26607.2	15504.8	19819.2	13026.7	18786.6
G3XCU9	Probable transcriptional regulator	70500.4	67322.7	59120.2	68020.5	63810.9	62012.9	115910	84832.6	104887	100889	99806.6	89027.6	58402.5	74724.1	78773.1	72909.3	68450.4	80978.5
G3XCV0	Transcriptional regulator FleQ	1.05188e+06	1.2655e+06	1.2883e+06	968906	1.30196e+06	1.35507e+06	1.48677e+06	1.59523e+06	1.60138e+06	1.16453e+06	1.31619e+06	1.15727e+06	1.2405e+06	1.21022e+06	1.47119e+06	1.08057e+06	1.12417e+06	1317559
G3XCV1	Sigma factor PvdS	199591	171038	168492	209255	194477	205783	117674	81078.9	136974	190244	198749	203717	242000	256096	197486	210714	188081	219801
G3XCV2	Pyochelin synthase PchE	2611281	3.96649e+06	3.03121e+06	3.75287e+06	5149505	3.38788e+06	12931938	4358489	12042002	11561062	5740813	15458131	9948821	5491919	7.89148e+06	12131366	6848999	4.14562e+06
G3XCV4;Q820A5	Probable pyridoxamine 5'-phosphate oxidase	14549.5	Filtered	2.16761	8690.36	3624.57	1.36273	25766.6	50209	36887.6	3941.8	12418.6	1.08514	11890.6	33171.6	7454.72	24013.3	35919.7	6858.8
G3XCV5	Poly(3-hydroxyalkanoic acid) synthase 1	46060.6	81764.7	59467.8	37686.8	50535.1	44082	398287	362280	430152	76530.3	63431.7	67488.7	64924.1	63353	64581.9	43652.7	64105.2	50832.6
G3XCV6	Small-conductance mechanosensitive channel	56753.9	149122	182026	92834.9	153854	177566	50558.2	158494	74290.6	41373.3	70436.2	57479.3	74513.5	76177	382769	101834	68015.7	110484
G3XCV7	Peptidoglycan D,D-transpeptidase MrdA	221225	248470	269975	174695	243705	289475	203431	217582	226956	166454	208377	192483	201127	214305	335857	209632	242373	255955
G3XCV8	Secreted protein	113084	87068.5	93776	125373	97537.5	115086	63495.3	66489.1	60476.8	90733.7	82435.7	100795	100971	111667	91538.4	74532.9	117743	81452.9
G3XCW1	Phage tail protein	18241.7	6646.59	3119.06	Filtered	4049.22	5736.24	18732.5	2942.1	16896.4	27765.5	14300.6	19455	12868.3	7514.62	7765.21	9461.95	11542.3	Filtered
G3XCW2	Efflux pump membrane transporter	27277	57069.6	45078.8	10629.6	57925.4	42649	56275	34313.2	35045.4	40297.7	33961.2	12653.4	15781.8	20626.6	59767.8	23564.4	21968.4	51512.5
G3XCW3	B-band O-antigen polymerase	Filtered	Filtered	5547.43	Filtered	9194.76	Filtered	Filtered	Filtered	Filtered	14275.3	5528.01	23393.7	3166.84	Filtered	32384	Filtered	10067	6107.88
G3XCW4	Transcriptional regulator protein PcrR	1.30707	3351.12	1762.43	1312.78	2425.26	2571.12	NaN	Filtered	NaN	NaN	NaN	Filtered	2069.31	1160.21	4075.04	Filtered	Filtered	2158.39
G3XCW5	Lipoprotein	67383	111648	132704	102957	195893	156753	NaN	171914	117910	65221.6	65296.6	131503	103008	139436	259045	178766	168900	144166
G3XCW6	Transcriptional regulator Dnr	88303.1	48620.3	52907	75124.2	44360.2	84408	54176.3	29716.9	46691.7	85712.7	54495.4	22842.3	8.30589	18.0995	4358.94	2.24164	16369.9	3386.5
G3XCW7	Probable plasmid partitioning protein	220752	259529	210669	204594	243751	219198	273297	241562	254364	198217	203506	249976	242437	277485	259002	204838	215994	230192
G3XCW8	Cyanide insensitive terminal oxidase	49434.3	116699	111608	125080	167228	259668	4018.19	30065.3	6063.39	35114.3	63916.5	55279.8	95462.7	68261.9	262765	132675	116946	180768
G3XCW9	Beta-lactamase expression regulator AmpD	33311.3	25903.4	46254.2	36850	42037.9	22673.2	54249.1	55777.9	74317	58896.1	57519.6	Filtered	46972.8	55661.8	55524	80060.5	46243.1	54328.7
G3XCX0	PepSY domain-containing protein	13825.2	39433.6	38644.9	26344.1	63539.4	67772.6	12654.5	23167.9	12186.1	20516.3	15877	26077.1	25932.8	57393.2	72720.8	41496.9	27642.5	31640.5
G3XCX3	Type IV pilus ATPase PilU	292550	296714	271511	188098	188116	201757	499423	424508	451546	331300	355991	282981	246003	257613	306150	146452	156225	176672
G3XCX5	Probable bacteriophage protein	Filtered	Filtered	4513.59	6991.19	1.13254	1.09569	4451.88	NaN	14740.3	5447.79	6849.36	0.766071	NaN	4591.5	10312.1	1.19538	3322.08	NaN
G3XCX6	Type III secretion outer membrane protein PopN	47506.5	139823	127620	53191	71208	74909.2	34742.4	28822	21114.6	30710.2	55187.6	34369.6	75889.5	73502	128383	46654.7	44084.9	76900.5
G3XCX7	Type IV pilus inner membrane component PilP	86347.2	181952	227236	115384	190466	197285	177962	184253	152697	106926	115559	142594	84935.9	117059	417299	78640.4	104437	98061.5
G3XCX8	Topoisomerase II	361987	387580	500126	636888	387900	423577	387317	420835	361822	329884	298631	442402	308119	385913	290054	317895	281935	345760
G3XCX9	J domain-containing protein	47013.5	27731.9	27349.5	43869.4	34069.4	27711.4	36723.7	25100.3	26990.4	28111.2	22412.1	32640.9	60396.6	43795.6	29799	38175.5	39714.3	31015.3
G3XCY2	O-antigen chain length regulator	50760.3	212501	203951	138102	248530	304882	109087	119860	92549.9	162792	112242	169966	156307	140501	464598	168092	232976	181981
G3XCY3	CheW-like domain-containing protein	81053.2	137070	149270	138881	120237	139789	108270	157770	125343	80385.3	91664.3	143404	156946	165850	181142	124291	165759	166585
G3XCY4	Transcription factor AmrZ	258892	260082	260708	204356	186890	169269	203296	135029	203201	130092	212368	144355	229782	184361	171775	164608	163867	146087
G3XCY5	PvdN	1.20372e+06	1.46283e+06	1.17922e+06	1.13839e+06	1224789	1.69378e+06	1.22131e+06	1.30861e+06	1.17785e+06	1.22551e+06	1.56647e+06	1339034	1.67033e+06	1.45619e+06	1.46073e+06	1.58402e+06	1.54034e+06	1.43795e+06
G3XCY6	Transcriptional regulatory protein GltR	65334.9	41957.7	49801.6	21140	30836	33057	199420	194797	258024	52675.3	82993.3	67314.3	41078.9	54293.2	86737.4	25303.1	42799.4	53413.4
G3XCY8	Probable outer membrane receptor for iron transport	1.72835e+06	1.81103e+06	1.79534e+06	1.92673e+06	1.84781e+06	2153836	781002	940472	893576	1.39573e+06	1.57172e+06	1.3219e+06	1.29037e+06	1306327	1.46764e+06	1.32946e+06	1.20245e+06	1.72034e+06
G3XCZ0	Type II secretion system protein H	25386	61916.7	63880.5	28791.3	37498.6	50980.4	40017.5	34298.6	32234.7	23979.1	32436.9	35077.1	29500.1	34367.2	132043	21241.7	27265.5	39741.7
G3XCZ3	Type 4 fimbrial biogenesis protein PilZ	525972	477930	489390	589620	451583	399065	592352	594433	609043	582286	532154	537064	420681	430945	389762	365873	405619	449822
G3XCZ4	Peptidase M14	205376	192268	224741	129269	190219	210412	280272	248340	291569	143603	187476	153511	206210	262070	286113	206214	195075	215877
G3XCZ6	Malonyl CoA-acyl carrier protein transacylase	4.03393e+06	2931447	3.04682e+06	3.62218e+06	2.77314e+06	3324296	12654411	15531027	12577216	3.62227e+06	3.63893e+06	3411866	3570468	3.40447e+06	3.41622e+06	3397076	3.47685e+06	3611902
G3XCZ8	Heme oxygenase PigA	11423147	9811597	9649438	12405129	9983461	10064416	3791228	3.12947e+06	3834818	9943095	8532433	9239851	8729747	9943719	8577725	9108263	8331964	9836631
G3XD00	CmaX protein	Filtered	4429.68	1048.32	1053.95	4647.5	4501.64	801.32	2567.63	868.571	NaN	NaN	Filtered	1207.89	1564.75	10190.2	1261.66	1124.57	1405.81
G3XD01	UDP-2-acetamido-3-amino-2,3-dideoxy-D-glucuronate N-acetyltransferase	213584	174588	170460	174600	169413	185010	133658	119464	150359	178572	191275	156139	161341	119132	138853	176813	150542	183665
G3XD02	Membrane protein component of ABC phosphate transporter	Filtered	39235.5	9781.64	Filtered	29832	38481.2	11886.9	16913.5	NaN	20744.9	23162.3	75.3446	4244.53	16052.8	56388	15450.7	17009.4	19435.9
G3XD03	Str_synth domain-containing protein	38158.9	32548.1	54248.3	45590.3	49221.7	32082.3	60995.1	78883	49629.6	53212.5	51405.1	57058.4	51881.9	55076.1	62569.8	56568.2	52067.7	58599.7
G3XD04	DNA helicase	326036	319078	334665	291967	346750	373593	306691	327538	304253	271879	313126	279554	311493	316523	367193	324065	355124	378117
G3XD09	Glutamate synthase small chain	230457	179291	186644	300934	204830	229294	151942	127509	136940	268274	211883	226369	138198	133546	125776	161431	184846	183681
G3XD11	PhoP/Q and low Mg2+ inducible outer membrane protein H1	20523.8	31464.7	31854	32291.1	39044.4	41667.6	57779.9	56875.1	52789.7	35248.3	32741	47695.7	43069.9	29894.4	32057	51743.3	35670	39586
G3XD12	Hydrogen cyanide synthase subunit HcnC	37960.9	20063.1	11411.6	29303.9	12617	7469.68	50381.8	59768.4	40767.9	15593.5	36556.2	27491.6	69650.2	75491.1	24235.9	106579	76615.9	11549
G3XD13	Beta_elim_lyase domain-containing protein	608444	721923	595636	700479	703388	719188	980778	1.01314e+06	1.03845e+06	735872	788446	724229	811780	833741	771321	849712	804239	689056
G3XD14	RNA polymerase-binding transcription factor DksA	5.22185e+06	4.18816e+06	4.06664e+06	5723383	3.58081e+06	3170364	3343327	3340878	3489019	4.31789e+06	3.32274e+06	4596811	3.90629e+06	3.90821e+06	3.58335e+06	3.86955e+06	3.66996e+06	3.23534e+06
G3XD15	Type 4 fimbrial biogenesis protein PilW	193243	210524	16752.7	16550.5	100660	69726.5	103868	54159	37091.2	374417	867826	6764.08	135418	13314.4	43725.4	210956	19041	39588.7
G3XD16	Probable two-component response regulator	8417.18	19960	12215.8	12478.3	9793.22	9135.22	16619.4	9605	10177.1	5137.19	6713.85	11791.1	6004.68	5551.89	9452.17	7798.59	3127.01	6530.87
G3XD17	Thiol:disulfide interchange protein	169981	130407	162029	143657	120629	139738	176388	183852	174958	175204	184253	135763	166122	151611	134871	149397	134261	155042
G3XD20	Periplasmic serine endoprotease DegP-like	1077312	1.07659e+06	987234	1.09796e+06	930905	893761	1.14053e+06	1.19901e+06	1.08447e+06	1.26431e+06	933572	1.03808e+06	1.05955e+06	1.00065e+06	995361	1.00266e+06	977259	879981
G3XD21	Resistance-Nodulation-Cell Division (RND) multidrug efflux membrane fusion protein	195134	216530	291571	229472	334573	353958	236879	251276	253556	391677	326309	191086	231182	146522	386371	190938	207814	206339
G3XD22	Protein-tyrosine-phosphatase	61384.5	46281	60241.1	72172	56711.2	78946.2	100970	102163	98354.4	66614	64116.1	61183.6	50740.7	38816.1	38751.5	41766.7	43152.1	51151.5
G3XD23	UDP-N-acetyl-2-amino-2-deoxy-D-glucuronate oxidase	1.40464e+06	1.25252e+06	1200409	1.20682e+06	1.2874e+06	1.50789e+06	1419439	1.46498e+06	1.35659e+06	1.15799e+06	1.15905e+06	1.28654e+06	1386654	1.29355e+06	1346977	1464020	1.33837e+06	1.29902e+06
G3XD24	Methyl-accepting chemotaxis protein PctA	805019	2297481	2.43273e+06	1.32242e+06	2453801	3.04087e+06	1.11571e+06	1.25483e+06	905644	1.28121e+06	1.3839e+06	1.76916e+06	1.19978e+06	1.43971e+06	5.61345e+06	1.35865e+06	1.56089e+06	2052092
G3XD25	Resistance-Nodulation-Cell Division (RND) multidrug efflux membrane fusion protein MexC	49776.4	62988.6	110664	125212	37916.4	167999	62496	93543.2	65745.6	102029	41058.6	7951.7	48356.2	48021.4	91157.8	25903	49245.7	28493.2
G3XD26	Sel1 repeat family protein	56102.8	39130.9	30117.7	53101.4	51965.8	51687.9	57449	63854.9	46509	54522.1	62950.6	46792	69180.2	50882.6	77245.6	63180.6	42466.2	65431.4
G3XD27	GBBH-like_N domain-containing protein	272438	288697	263466	296018	229371	242611	141514	231713	266241	320812	230736	258440	287396	244753	203580	232010	236155	159036
G3XD28	Type IV pilus inner membrane component PilM	892109	908370	950139	740524	752634	683948	1.85403e+06	1.62336e+06	1.90486e+06	1.07764e+06	1.15661e+06	1.04896e+06	784827	848816	934777	534155	687154	707353
G3XD29	Na(+)/H(+) antiporter NhaP	Filtered	88371.4	60181.2	50046.9	66302.6	77055.7	28421.9	39798.2	42419.6	50584.5	60173.5	68470.3	74017.3	65581.2	148916	77054.6	82433.4	60820.8
G3XD30	Type IV pilus inner membrane component PilN	116934	120261	116291	107973	70319.4	93650.7	237902	212557	245000	116206	124262	119889	108549	116386	116298	78800.2	83004.7	122805
G3XD31	Penicillin-binding protein 1B	194103	260576	238926	236466	233640	244648	98948.9	103221	126406	128517	151029	155093	189449	220462	345191	237634	233200	204792
G3XD32	EcsC family protein	70405.9	49146.4	51826.4	71463.7	63762.5	28616.5	88202.9	77734.7	61595.4	57510.2	57686.9	40233.9	76566.7	76046.5	43919.8	64331.5	69353.2	41447.6
G3XD33	Heme acquisition protein HasAp	122560	9253.74	14434.8	105337	33696.7	1654.59	Filtered	5717.99	199295	12693.7	6497.12	Filtered	76142.1	52545.1	17516.7	61119.8	38738.1	73420.7
G3XD35	Heptosyltransferase II	63136.1	58409.6	71176.5	68563	62787.8	74282.5	56277.7	67083.5	71512.4	64892.7	61279.5	55738.9	47749.7	51719.2	59690.2	51106.6	60246.9	62971.9
G3XD36	Phosphoenolpyruvate--protein phosphotransferase	421050	380232	377553	358327	421419	380555	664264	694382	688820	371030	457532	390418	550776	544845	516755	507045	498910	446956
G3XD39	Probable bacteriophage protein	132659	117778	115643	108097	77779.2	115722	221171	114027	271981	164061	103528	138399	120504	164937	102549	112269	116879	86455.9
G3XD40	Probable acyl-CoA thiolase	470726	310170	307838	377624	242194	213744	902599	680315	957202	489727	320942	457715	477567	447908	315226	293958	330125	231509
G3XD43	Type IV pilus non-core minor pilin PilE	176276	262436	313776	209898	236847	185435	255155	247329	242599	143243	194521	216259	165413	200335	285967	134186	126088	128765
G3XD46	Peptidoglycan D,D-transpeptidase FtsI	110997	209412	203921	158360	262667	238299	145230	156628	147660	147028	179191	161920	175426	161839	387061	160986	202508	202942
G3XD47	L-arginine-binding protein	3.27681e+06	2.41166e+06	2.75314e+06	3.26633e+06	2124967	2.70992e+06	5215128	4540736	5594410	2.42336e+06	3.07085e+06	2.73431e+06	3.2103e+06	3.14011e+06	3030319	2.46096e+06	2.37715e+06	3.2959e+06
G3XD48	Heptose kinase	124679	127019	137604	128935	111332	138981	114807	116610	132602	121543	124883	103445	118174	126576	138328	116103	126023	115019
G3XD49	Type III secretion protein PcrV	242013	381341	381386	222570	260667	265347	239498	263619	280738	176059	308543	208553	380634	346471	439010	257124	273263	375343
G3XD51	Type IV pilus inner membrane component PilO	694735	720071	678514	625125	554421	512423	1.28464e+06	1.17355e+06	1.28475e+06	657705	781750	721676	637404	768218	778488	456593	515166	486988
G3XD52	MaoC-like domain-containing protein	554708	547835	449532	758689	306398	484754	663213	596716	583518	746283	558322	644710	493533	412993	374048	546628	460911	376933
G3XD53	Gluconokinase	798009	547378	537378	311999	209440	206995	510441	1.27919e+06	609327	279800	597015	265101	265826	274345	510056	121205	171928	306192
G3XD54	DNA polymerase III subunit epsilon	142152	184428	159520	168260	168611	179539	116291	143752	111027	165641	156387	147161	158362	157797	174023	148960	177235	157683
G3XD55	Type 4 fimbrial biogenesis protein PilY2	39138.7	42940.8	34588.4	29370.6	29119.1	36788.9	80650.3	75867.4	88632.9	50988	52044.7	45578.8	36467.2	35246.1	31124.2	22649.2	27090	27215.4
G3XD58	ABC subunit of A-band LPS efflux transporter	657.345	365.447	9767.89	6629.16	6127.99	7028.26	19496.1	30185.8	31672.7	7142.45	4860.9	6362.89	9344.85	12369.1	27537.7	75.9921	5445.75	875.234
G3XD59	Periplasmic protein-like protein	40812.9	44834.6	33112.2	35982	39775.1	28859.9	33246	28391.9	27677.4	41403.7	36572.2	39851.9	36150.9	37227.6	29622.1	32444.3	33420.6	33602.1
G3XD61	UDP-2,3-diacetamido-2,3-dideoxy-D-glucuronate 2-epimerase	1.51426e+06	1.27479e+06	1.20049e+06	1.49958e+06	1.36664e+06	1.29354e+06	1.57906e+06	1.55727e+06	1.59468e+06	1.42119e+06	1.41984e+06	1.37857e+06	1.80565e+06	1.9914e+06	1.48569e+06	1.8315e+06	1.83951e+06	1.32307e+06
G3XD63	Probable methylesterase	106559	116672	109149	86204.3	72616.3	97462.3	132744	141107	124651	101983	115734	105209	86500.8	101133	105823	70775.6	56533.2	81633.8
G3XD64	Antiactivator FleN	542926	378733	309491	441682	468667	308886	416092	319452	327472	350224	379243	371588	482212	477970	355595	451165	534732	282437
G3XD65	Phage tail protein	Filtered	Filtered	5951.24	Filtered	4795.11	Filtered	1287.09	1429.21	4650.21	1846.65	7150.17	Filtered	Filtered	Filtered	Filtered	Filtered	Filtered	Filtered
G3XD68	Tail assembly chaperone	141278	23854.8	224024	58962.8	41634.9	191965	194398	176164	205598	201871	177486	116952	164972	24845.5	68.5675	32471.2	76377.6	45361.3
G3XD70	DUF484 family protein	208240	171118	129350	206317	243895	157700	199873	200064	249435	205747	206323	135184	313540	322871	197338	277040	270068	145707
G3XD72	Probable purine-binding chemotaxis protein	1.71662e+06	1.56067e+06	1.53729e+06	1843158	1.58457e+06	1.55595e+06	1.61739e+06	1.92802e+06	1.61506e+06	1.60631e+06	1.60585e+06	1.69787e+06	1.66323e+06	1.80325e+06	1.74367e+06	1.43802e+06	1.32302e+06	1.57331e+06
G3XD73	MotC	Filtered	1541.08	2523.39	Filtered	1.73784	1913.44	Filtered	NaN	Filtered	2392.44	Filtered	Filtered	1.12147	Filtered	7774.34	1.67831	834.194	2069.36
G3XD74	Serine-type D-Ala-D-Ala carboxypeptidase	2.34541e+06	2.45471e+06	2.49829e+06	2517371	2.35616e+06	2.4335e+06	1.95037e+06	2.05815e+06	2.00311e+06	2.23713e+06	2.45257e+06	2118413	2257099	2254121	2.36615e+06	2.28711e+06	2.30152e+06	2.33674e+06
G3XD75	Glycoside hydrolase family 19 protein	22278.7	13445.4	28722.8	37344.3	19899.5	22944.3	139430	27307.7	107701	118488	13731.1	5765.91	25878.9	4769.49	6214.32	6232.82	19671.7	16208.4
G3XD76	2,3,4,5-tetrahydropyridine-2,6-dicarboxylate N-succinyltransferase	3.8723e+06	1.76204e+06	1.74665e+06	3404349	2.81746e+06	1.87519e+06	1.46996e+06	1.63592e+06	1.56028e+06	1.81945e+06	1.7906e+06	1.60112e+06	3.50027e+06	3.89652e+06	1816185	3.486e+06	3921514	1583910
G3XD78	Regulatory protein RsaL	270964	301352	229236	194449	291537	174175	274703	250929	366612	314560	327398	379476	299647	338143	265989	329254	427593	247962
G3XD79	DNA_binding_1 domain-containing protein	55999.9	96529	101036	48424.6	108425	90968.1	80498.8	86286.2	90701.3	56624.6	119125	35832.6	57836.6	98406.9	42866	78546.7	75017.4	115555
G3XD84	Type 4 fimbrial biogenesis protein PilV	23857.4	57795.1	41412.2	30704.1	37975.8	43218.1	64545.2	56320.2	52945.4	23257.7	49883.2	48536.3	35428.3	45866.5	115757	28141.9	29608.1	17917.2
G3XD85	Probable glycosyltransferase WbpH	383702	412429	411130	458611	420180	417739	332522	338921	321042	387446	398027	353737	457278	420089	360886	355252	463540	458945
G3XD88	Peptidoglycan glycosyltransferase MrdB	27535.2	373400	128174	80889.1	163326	251075	73975	72558.6	Filtered	53938.9	54774.6	176603	184028	169150	356866	131886	181664	207064
G3XD89	Copper transport outer membrane porin OprC	1.46477e+06	1.33889e+06	1.34856e+06	1.47023e+06	1.20754e+06	1.42772e+06	882656	1.86312e+06	881410	1.00703e+06	1.56486e+06	845732	1.74858e+06	1.28019e+06	1.56129e+06	1.40477e+06	1.11944e+06	1.45504e+06
G3XD90	MotD	58114.7	115373	74539.5	79166.9	117662	52526.6	70414.4	53730.5	70337	37650.7	65414.2	61755.7	33648.9	64924.2	63963.5	34660.1	41312.2	38470.4
G3XD93	Probable chaperone	71631.1	264534	120913	48278.8	115525	105477	51602.9	64035.9	48663.2	31807.8	70484.1	108.832	29729.2	34765	64642.5	17216.2	21317.3	55233
G3XD94	UDP-N-acetyl-D-glucosamine 6-dehydrogenase	4.50475e+06	3817475	3.97284e+06	4194997	3.78061e+06	3733485	4309423	4.02424e+06	4.07469e+06	4.35833e+06	4197855	4466052	4.33521e+06	4335594	3838515	4681676	4.70729e+06	3.57785e+06
G3XD95	Probable chemotaxis protein	494678	467034	458104	397937	361360	311155	590406	505964	488283	373300	392581	340948	336468	428259	376366	251809	280704	272099
G3XD97	HTH-type transcriptional regulator PtxS	146664	109360	114182	140819	125259	96427.4	492458	664125	509594	160705	205436	149030	155161	179966	147466	121414	128463	129388
G3XD98	Histidine kinase	10600.4	26004	24178.1	16527.3	28336.3	36739.3	17884	21209.3	14314.8	17648.2	21311.4	13867.5	14750	23174.9	63205.7	21361.4	29765.9	25668.2
G3XD99	FagA protein	32787.8	39369.9	70994.4	39164.1	29472.6	48952.6	39898.9	37067.1	37574.5	37335.6	37428.3	22210.1	33045.9	27153.9	32587.5	34508.2	47014.2	37244.6
G3XDA1	Secreted exoenzyme S	458666	1.16786e+06	920737	432032	665229	715048	434620	397686	460031	394974	807779	586175	715073	699820	1.34741e+06	533837	584916	1.01555e+06
G3XDA2	3-oxoacyl-[acyl-carrier-protein] synthase 2	1.21815e+06	1.20191e+06	1.14805e+06	1.0769e+06	1.05327e+06	1.14945e+06	1.06955e+06	1054211	985968	1.02508e+06	1.10151e+06	1.05066e+06	1.13522e+06	1.15138e+06	1.21876e+06	1.17729e+06	1.20451e+06	1.13329e+06
G3XDA3	Methyl-accepting chemotaxis protein CtpH	Filtered	8887.55	66835	57550.5	12970.1	16495.1	Filtered	Filtered	Filtered	1926.62	2172.07	1633.84	55122.6	Filtered	1077.34	Filtered	3081.33	9014.38
G3XDA4	Redox protein	21238.9	38958.7	43222.7	2952.59	24711.7	42802.2	85760	73342.2	124971	201016	124857	20573.9	43271.2	16052.3	174.75	11034.2	8488.95	13879.4
G3XDA5	Anaerobically-induced outer membrane porin OprE	6317075	5.11983e+06	5378169	3.78032e+06	3.56545e+06	3578105	5365148	4369083	5203480	4.06451e+06	3.64706e+06	4.24217e+06	5.85903e+06	5.83629e+06	5.72479e+06	4366045	4.08437e+06	3.37224e+06
G3XDA6	Repressor, PtrB	Filtered	Filtered	3.13243	742301	Filtered	Filtered	Filtered	Filtered	Filtered	Filtered	Filtered	Filtered	88894.9	Filtered	Filtered	Filtered	Filtered	Filtered
G3XDA7	Cell division protein FtsQ	17922.4	46795.1	22105.7	2.29544	19731.9	21987.9	21518.8	15123	12226.4	22838	27696	29228	24699.3	12082.4	25213.8	14359.5	20862.7	27546.2
G3XDA8	Phosphate-binding protein PstS	202578	169617	186961	169182	139093	163646	268241	290204	318204	169422	161645	200941	192112	192423	211804	153184	146959	158020
G3XDA9	Protein activator	Filtered	11312.5	2936.58	2828.16	11551	21008.1	49823.1	42677.4	42873.5	7688.18	23539.9	3585.09	5332.8	9031.04	25572.9	7349.72	2983.73	57340.6
G3XDB0	Catabolite repression control protein	758898	848716	922050	665476	909038	1.00332e+06	614074	726995	736840	632659	746298	697793	804286	849015	1.02858e+06	854274	894861	1.02465e+06
G3XDB2	Cell division coordinator CpoB	3.60364e+06	3.45859e+06	3.22939e+06	3579786	3.14247e+06	2989101	2.60767e+06	2.64745e+06	2.47018e+06	3236841	3184492	3.07681e+06	3115285	3.00471e+06	2703280	3.02959e+06	3.03161e+06	2.97511e+06
O05927	Adenosine 5'-phosphosulfate reductase	125062	146622	137777	139817	143127	173928	243324	190179	189053	214785	152647	224328	128468	142522	184268	153967	140502	195585
O30506	Arginine/ornithine transport ATP-binding protein AotP	634527	565999	549794	526216	511104	501305	587190	497274	567049	534131	491206	477184	513105	480786	556572	433696	422397	544438
O30508	Succinylornithine transaminase/acetylornithine aminotransferase	2.78881e+06	2.90995e+06	2.81756e+06	2.46196e+06	2.72425e+06	2.56476e+06	3529147	3404960	3.55038e+06	2.79687e+06	2.5311e+06	2933328	3.1768e+06	3.27616e+06	3.5369e+06	2.84505e+06	2.53561e+06	2712987
O30557	3-dehydroquinate dehydratase 1	42201.7	77828.9	49926.7	3968.19	79362.6	1732.77	25344.9	76036.3	27358.3	22211.5	9765.82	12954.3	15159.6	9580.83	8890.19	11208.3	21.0517	8450.09
O33407	Esterase EstA	301736	230780	268859	200447	205903	192522	509398	427299	521708	190044	189664	235874	312455	331721	301700	260181	207475	231462
O33877	3-hydroxydecanoyl-[acyl-carrier-protein] dehydratase	1.50156e+06	1.17998e+06	1.12949e+06	1224671	1163141	1249225	3662597	5164424	3.95438e+06	1.52755e+06	1.36602e+06	1.36978e+06	1.79316e+06	1667640	1.5173e+06	1297650	1.49245e+06	1.30228e+06
O50174	N-succinylglutamate 5-semialdehyde dehydrogenase	309423	392388	360426	242054	312000	364401	639871	613418	711956	327578	345025	313829	428038	492076	568854	292519	327851	402863
O50175	N-succinylarginine dihydrolase	719464	785056	801337	662146	651074	598138	1.16628e+06	1.01795e+06	1.12624e+06	675211	592587	654296	714071	853885	881981	578488	635561	699516
O50177	Succinylglutamate desuccinylase	289366	295787	375052	321756	338689	284354	648252	560069	671358	314377	332408	281929	470697	453996	475614	305989	319988	291518
O50273	Sulfate adenylyltransferase subunit 2	169295	101799	133478	145259	129711	162264	303004	115980	308237	683763	199299	565836	192015	103214	135914	240937	135553	119004
O50274	Bifunctional enzyme CysN/CysC	797241	629253	724917	849824	728363	649746	1.36686e+06	556370	1.20225e+06	2.73256e+06	807445	2.62553e+06	1.19983e+06	778741	684959	1.28345e+06	790316	744876
O52759	30S ribosomal protein S4	53316876	45762808	47527788	50702472	40057916	42392392	22216948	22170142	21875962	41310556	32003340	43399480	37637108	34499572	32646064	39828840	35286024	41446584
O52760	DNA-directed RNA polymerase subunit alpha	15926742	14285116	14580206	14737206	13098237	12976697	8761774	8823796	8961436	13682743	11398286	13443394	12771639	11653408	11479032	12426944	12356100	12795085
O52761	50S ribosomal protein L17	22032132	19343878	20772652	25779460	20346754	19074434	11078579	10471667	10595435	17821460	15363095	17571818	15035377	15823210	13495891	16924874	15847025	17263946
O52762	Catalase	1.13579e+06	938874	917817	1.07013e+06	751613	857451	2.57266e+06	2.04647e+06	2.38214e+06	1.329e+06	1.05495e+06	1.15841e+06	1.1166e+06	1.15299e+06	941025	901398	1.09047e+06	1004259
O54438	3-oxoacyl-[acyl-carrier-protein] reductase FabG	16093737	12397483	12893784	16765200	12717230	12569319	38124076	43586036	37891268	16134052	12603363	15801622	14373300	14187130	11841781	13103418	12966117	13563328
O54439	Acyl carrier protein 1	28143104	20835454	20546686	28128940	22212472	24223820	32073222	36135656	31227332	22110206	25399052	23292604	22241966	25919974	18718290	20182656	20747380	24335206
O68281	HTH-type transcriptional regulator HexR	32606.2	20468.9	28554.2	34084.1	34203.6	27183.3	55498.4	57399.8	55726.2	21993.1	30823	29694.6	19933.2	36587.8	25842	28312.4	34855.8	25085.7
O68282	Glucose-6-phosphate 1-dehydrogenase	981752	729090	758488	487788	471223	466997	3082912	3.50211e+06	3.44802e+06	936040	1.66975e+06	1144081	692960	876784	1.47846e+06	442796	654397	888229
O68283	2-dehydro-3-deoxy-phosphogluconate aldolase	2602968	1.85349e+06	1.78898e+06	1.59423e+06	1.24914e+06	1.11155e+06	7.57343e+06	7.89784e+06	8442394	2898190	5.04506e+06	3.38134e+06	1.6556e+06	2.44962e+06	3.3159e+06	1108270	1.73099e+06	2.2953e+06
O68560	Ribosome association toxin RatA	207226	220787	238468	232190	256493	184952	191734	184111	179361	244490	224158	219554	170602	201123	193297	199371	219021	270233
O68561	UPF0125 protein PA4766	15189.7	23518.6	23359.2	28468.3	22121	22989.9	28372	18311.4	20921.2	18339.5	25703.7	21995.6	16435.3	20354.6	25147	20309.9	22300.5	22111.5
O68562	Outer membrane protein assembly factor BamE	309610	341877	346351	253663	360510	375790	298933	398718	258747	277815	303486	266100	346247	366441	617830	389021	294522	306078
O68799	Molybdenum cofactor guanylyltransferase	29459	42597.3	21675.2	39251.7	29718.3	43625.3	66687.4	63959.6	72471.5	47830.1	36923	47485.9	43729.8	37627.8	26876.3	36924.4	44152.8	42610.6
O68822	Cytosol aminopeptidase	4.61691e+06	4.59912e+06	4279100	5135221	4.55149e+06	4013086	5.16984e+06	5.12667e+06	4.99655e+06	4770254	4.32424e+06	4797890	4331068	4511441	4.11009e+06	4232012	4.46931e+06	4414727
O68823	DNA polymerase III subunit chi	230852	247831	178144	227779	188828	169389	165522	159734	129837	124311	153866	188752	156224	148647	149045	171082	136609	148581
O68877	Hemin import ATP-binding protein HmuV	158794	210487	202529	147340	195364	211873	77321	76623.5	73326.8	135629	144778	233582	211801	190282	229184	207622	180130	220230
O69077	Aspartokinase	3.4223e+06	3.57676e+06	3.35074e+06	3.7556e+06	3.37636e+06	3.46059e+06	2.83853e+06	2.78416e+06	2.7828e+06	3.19812e+06	3.46455e+06	3493000	3.42172e+06	3523538	3.42328e+06	3.77898e+06	3699829	3.78628e+06
O69078	Translational regulator CsrA	5580.22	15186.6	20452.3	19618.7	18361.5	11577.1	24505.2	37606.4	11546.3	23214.7	14109.2	6608.55	11540.7	15349.7	16779.7	11.5843	14106.1	11246.3
O69753	Phenazine biosynthesis protein PhzB1	100633	365172	302672	104922	401318	396746	122121	387878	102176	51461.5	274539	55056.5	122642	355412	192738	142258	481623	297908
O69754	Trans-2,3-dihydro-3-hydroxyanthranilate isomerase	Filtered	Filtered	Filtered	Filtered	Filtered	Filtered	122767	211823	182860	143200	203407	Filtered	167584	Filtered	Filtered	248265	186004	Filtered
O82850	30S ribosomal protein S2	7.72423e+06	8406969	7508281	8603391	6.75268e+06	7601933	3558844	3.30622e+06	3.63033e+06	6768161	4.94378e+06	6.20431e+06	5.28535e+06	4345087	4.49472e+06	5248391	5.78499e+06	5972692
O82851	Elongation factor Ts	35238468	32606774	32242292	37209816	29991590	30374204	17930632	17088316	17803756	31718522	27594118	28622044	27859326	27078032	27144634	30633438	27115482	31051424
O82852	Uridylate kinase	584531	623786	567369	609198	585970	697321	497369	473548	457246	498789	629442	547715	551426	617027	625547	580721	628859	646945
O82853	Ribosome-recycling factor	4200224	3.25919e+06	3.41175e+06	4120717	3136967	3.35318e+06	2.82531e+06	2793496	2.93938e+06	3.42022e+06	3.1948e+06	3.36275e+06	3.35766e+06	3.32629e+06	3.05007e+06	3.3648e+06	3.14486e+06	3.31018e+06
O85732	Methionyl-tRNA formyltransferase	3.20727e+06	2.87115e+06	2.82328e+06	3.18856e+06	2.69605e+06	2547982	1.57497e+06	1.60938e+06	1410954	2456438	2.28946e+06	2.36869e+06	2.4152e+06	2.29025e+06	2406377	2.44921e+06	2.25695e+06	2547931
O86062	NAD-capped RNA hydrolase NudC	55649.5	39905.3	32214.2	24001.8	33501.1	50145	91325	122795	105248	36755.3	58716.8	35180.8	51020.7	58139.3	67402.5	28403.3	40748.8	56025.5
O86428	Branched-chain-amino-acid aminotransferase	2.05564e+06	2.33359e+06	2661752	1675951	2166894	3276584	3418425	4.33788e+06	4616245	2306613	2.62307e+06	1.8968e+06	2528817	2364234	3.38875e+06	2398695	2.38053e+06	2770161
O87014	USG-1 protein homolog	129260	107447	103332	99870	122516	96533	80633.3	102779	97964.3	105806	127707	109131	121594	112032	113380	105738	129406	97782
O87016	tRNA pseudouridine synthase A	165720	168359	192735	149833	136397	164915	193548	173027	193602	132899	159640	160189	157555	193855	203504	144910	158289	162282
O87125	Protein-glutamate methylesterase/protein-glutamine glutaminase 1	1.07179e+06	1.06625e+06	1.13941e+06	1.15312e+06	1.06212e+06	1020689	1.24621e+06	1.20739e+06	1.33559e+06	1.22226e+06	1.14445e+06	1.21091e+06	1.09221e+06	957569	1.02526e+06	899189	1032346	987530
O87131	Chemotaxis protein methyltransferase 1	288104	297882	311438	338099	351604	353675	418389	512770	426544	319804	345939	338480	317054	382621	363921	372685	378678	356629
P00106	Cytochrome c4	505853	464930	478896	567772	473542	450156	417542	349287	429075	526092	431601	433258	439627	429939	393857	449816	431953	505933
P00282	Azurin	807890	691943	639256	1.01503e+06	753597	841188	1.49854e+06	1521543	1.47013e+06	720650	953493	807396	709166	827085	695509	782510	652709	743880
P04739	Type IV major pilin protein PilA	3.26642e+06	6064830	5.95151e+06	4.25519e+06	4.79172e+06	4.95906e+06	3613234	3.5807e+06	3.27708e+06	2.69794e+06	3.16474e+06	3.69799e+06	3.19816e+06	4467715	9585410	2.66649e+06	3339795	3.18791e+06
P05384	DNA-binding protein HU-beta	16362592	12512769	10653014	12633236	10146473	8.01957e+06	10169181	8588602	9642181	11253575	8677388	11716891	9808916	9616624	8887580	9315974	8894457	8823036
P07344	Tryptophan synthase alpha chain	560495	459131	425152	514562	589753	384591	500407	499791	503121	850162	794944	915608	697843	773952	489025	892721	665507	347971
P07345	Tryptophan synthase beta chain	376199	376499	344385	314649	440822	288808	310184	353245	283261	569698	673576	634583	540887	475388	413991	622119	552215	244198
P07874	Alginate biosynthesis protein AlgA	Filtered	2632.69	2097.11	42.792	3058.66	20713.9	24229.4	48570.7	44974.3	8054.77	19386.7	13077.5	4273.15	61794.8	26229.1	85866.3	7959.69	9717.73
P08280	Protein RecA	4.70351e+06	3.7542e+06	3.82832e+06	4346615	3.36267e+06	3.35365e+06	3.08779e+06	2970333	3.21981e+06	3.85527e+06	3274499	4237501	3.57719e+06	3.33652e+06	2.84571e+06	3.61093e+06	3.53809e+06	3423577
P08308	Ornithine carbamoyltransferase, catabolic	2.33665e+06	1.73401e+06	2074826	2.55162e+06	1.79079e+06	2.10284e+06	2.00732e+06	1.06019e+06	1.38654e+06	2339540	1.714e+06	1.28516e+06	1.84423e+06	670039	632518	2.07017e+06	831992	625956
P09591	Elongation factor Tu	157384928	130915776	138883488	158440320	123146896	126169448	75423880	75373704	74171640	107390560	98732736	124295240	107278616	114507504	102982104	114337896	110552928	118686656
P09785	Anthranilate synthase component 1, pyocyanine specific	289026	28656.2	3216.88	247470	15850.4	6568.58	64807.3	106399	29736.6	51177.3	85931.3	3469.86	130059	147600	56763.9	67851.1	267507	35763.2
P09852	Exotoxin A regulatory protein	189580	162313	125775	162428	146869	153745	135203	209068	149410	73302.4	203801	87997.2	175569	199535	211251	171036	159211	144267
P0C2B2	Thiol:disulfide interchange protein DsbA	1.06695e+06	830569	815149	1.09506e+06	824803	921688	1.52846e+06	1.59405e+06	1.54355e+06	939044	1.15141e+06	892435	1.0414e+06	969453	988863	992477	965756	1.10888e+06
P0DP44	Polyphosphate kinase	868633	583404	567509	690835	649071	633307	1.04761e+06	1.09485e+06	1.14561e+06	672219	729245	659344	1.00252e+06	997377	829536	841984	850757	686378
P0DPB9;P0DPC1	Phenazine biosynthesis protein PhzD1;Phenazine biosynthesis protein PhzD2	Filtered	Filtered	7.9422	18021.2	2.02851e+06	2477.53	29642.5	35027.2	11778	NaN	10363.5	49.2925	18141.6	21620.7	249.939	8255.68	15110.2	NaN
P11221	Major outer membrane lipoprotein	21219398	29158892	32768838	37564144	43196748	42817068	175366	1.01411e+06	845383	47557.5	4.64173e+06	4826504	3671872	5.75178e+06	11124347	5476035	7771724	6.86013e+06
P11439	Exotoxin A	134348	93205.6	81735.5	59487.7	93116.2	77565.9	78790	95266.2	122739	44839.5	71328.2	29121.8	137690	117026	49631.6	96715.1	70802.4	42298.5
P11720	HTH-type transcriptional regulator TrpI	25420.8	16831.9	28858.8	13863.3	13066.4	25870.4	35860.2	24289.2	34480.3	11686	23118.4	9784.69	20759.9	17645.5	16156.4	19899.1	19296.9	30034.9
P11724	Ornithine carbamoyltransferase, anabolic	240761	240309	238953	232281	217757	257938	257714	274405	311375	241951	291716	253966	298642	254514	250890	288874	270050	262001
P13794	Outer membrane porin F	81670544	77777320	74400232	106446760	77532768	74102168	104476024	111641208	100799664	65974800	64628104	72372888	63482828	61015348	50436396	64216192	68471136	66645152
P13981	Arginine deiminase	3.73093e+06	2535969	3.08634e+06	3.69326e+06	2472155	3.05319e+06	3033778	1489241	2.12894e+06	3347697	2.51622e+06	2.0604e+06	3.2139e+06	1.06651e+06	791472	3.59894e+06	1.26483e+06	786401
P13982	Carbamate kinase	1.11435e+06	681197	853824	1.18676e+06	701701	801742	897347	495157	582869	1.01615e+06	683474	641783	751005	270377	264172	820789	324573	289752
P14165	Citrate synthase	3.67406e+06	3.39353e+06	3276963	5458865	4618489	4958847	3.76722e+06	3.56775e+06	3.84868e+06	6.19641e+06	5518910	5.64368e+06	4.02248e+06	3.90533e+06	3.45593e+06	5918604	5809104	5377923
P14532	Cytochrome c551 peroxidase	222638	Filtered	154366	218327	173109	Filtered	139286	104305	119539	232410	190901	160544	157152	228199	139563	Filtered	202666	Filtered
P14756	Elastase	17292.3	13949	14832.5	12851.4	21726.3	15118.9	169954	145193	75387.8	25687.8	38069.9	33226.2	42784.1	40960.2	26766.7	59843.4	57667.7	14820.5
P14789	Protease LasA	3401.77	1302.48	9071.78	4533.49	787.242	15042.2	58204.4	25688.1	65935.7	11420.3	8183.38	7438.54	6262.5	11130.8	2245.65	198.063	3469.72	622.045
P15275	Transcriptional regulatory protein AlgQ	277113	350034	272940	320435	341810	267343	456796	484618	471498	455107	372569	488909	277692	293214	211999	288509	368150	241076
P15276	Transcriptional regulatory protein AlgP	2.28718e+06	3355143	2745643	2.51235e+06	2712381	2.2051e+06	2.86738e+06	2.50187e+06	2623878	2.07922e+06	1.35029e+06	3.78179e+06	2.26072e+06	1.98919e+06	2.08818e+06	2338509	2.64253e+06	2.25949e+06
P19072	Branched-chain amino acid transport system 2 carrier protein	9202.25	NaN	Filtered	Filtered	Filtered	Filtered	Filtered	128766	Filtered	Filtered	NaN	Filtered	Filtered	Filtered	46137.6	1.37457	Filtered	8473.92
P19572	Diaminopimelate decarboxylase	855741	888828	901988	807656	864463	962593	696765	735193	792482	808620	792783	819611	839787	932075	938831	841761	828443	885322
P20574	Anthranilate phosphoribosyltransferase	201022	199781	173560	210295	178340	175393	187023	187265	180525	301029	217504	352667	203735	195425	177397	249504	212739	213006
P20576	Anthranilate synthase component 2	303035	354026	493515	417063	428672	388086	294954	349790	332420	489810	306520	520980	351705	347347	358027	428428	399543	381004
P20577	Indole-3-glycerol phosphate synthase	1.02803e+06	849401	859230	1.20055e+06	972322	888156	883004	855509	971622	1.4118e+06	1064501	1.48715e+06	1.21348e+06	1.16792e+06	838477	1.36855e+06	1.03283e+06	933054
P20580	Anthranilate synthase component 1	857179	943288	881291	738357	904441	1.07292e+06	1.03343e+06	992288	1.05254e+06	1.13998e+06	962021	1.2525e+06	1.08486e+06	1.12904e+06	1.11571e+06	1.27029e+06	1.04044e+06	983906
P20581	2-aminobenzoylacetyl-CoA thioesterase	75475.6	64453.5	3215.72	37459.2	64744.1	51968.5	37067	168533	100673	106065	134727	44685.7	91843.2	165194	16998.6	156514	310908	57963.5
P20582	Anthraniloyl-CoA anthraniloyltransferase	295154	181738	138397	478761	273514	115322	137879	774887	103135	99405	816424	78909.6	681117	1.22734e+06	493399	1.04693e+06	2.11347e+06	365963
P20586	p-hydroxybenzoate hydroxylase	1076.04	211.063	568614	5877.67	1348.65	832.061	334374	3.53948e+06	4.63334e+06	Filtered	1.54163e+06	12939.4	2.81918e+06	3244.06	7427.27	4497.19	193606	494709
P21175	Leucine-, isoleucine-, valine-, threonine-, and alanine-binding protein	1.86256e+06	1.242e+06	1.58456e+06	1.03439e+06	681267	828440	5.68378e+06	3.68111e+06	5501341	1.53091e+06	1.17721e+06	1.52423e+06	1998896	1919895	1.72392e+06	901198	797454	1.28167e+06
P21629	High-affinity branched-chain amino acid transport ATP-binding protein BraF	98686.8	81680.8	99671.7	29227.5	35233.8	43259.3	243909	188211	282628	83800.1	59887.9	58258.7	103144	115499	117417	47042.7	52111	61586.3
P21630	High-affinity branched-chain amino acid transport ATP-binding protein BraG	267717	246137	252311	114768	114027	112698	659722	484704	649398	206399	166755	155656	350492	363548	341055	133579	114402	145122
P22008	Pyrroline-5-carboxylate reductase	574563	460537	469562	611835	503105	470291	433428	412203	377262	556430	452200	537335	473178	438751	389770	489731	435363	443577
P22567	Amino-acid acetyltransferase	611552	803366	722978	676400	930055	871943	622271	691669	646189	749584	816317	810284	821289	915931	906502	952448	1.08683e+06	1.0262e+06
P22608	Type IV pilus assembly ATPase PilB	1.58119e+06	1.68003e+06	1.60248e+06	1.55898e+06	1.41356e+06	1.35076e+06	2.14853e+06	2.21099e+06	2.42177e+06	1.83613e+06	1.83572e+06	1588014	1.55197e+06	1.56703e+06	1.65312e+06	1.19187e+06	1.35196e+06	1223561
P22609	Type IV pilus assembly protein PilC	37779.5	77789	78592.4	39397.6	62231.2	71127.3	74438.2	75108.7	68955.2	54730.8	69686.3	54098	54475.9	58355.3	233731	56657.9	42280.1	50715.9
P22610	Prepilin leader peptidase/N-methyltransferase	24858.9	105613	80272.9	33109.3	87439.1	101887	14160.2	30923.3	20426.3	47369.6	56917.6	73826.6	54719.6	54327.8	386222	56652.4	71838.5	54835.2
P23189	Glutathione reductase	288985	282809	266786	252087	290880	305324	483243	471123	370937	337548	326315	310846	300859	279706	281092	279084	273650	303753
P23205	Uncharacterized protein PA2024	1.17381e+06	1.86163e+06	1.25115e+06	1.43431e+06	727892	766292	Filtered	Filtered	Filtered	10667.5	Filtered	726233	13562.8	758706	828139	1.02342e+06	Filtered	967258
P23620	Phosphate regulon transcriptional regulatory protein PhoB	74112.4	103003	94192.9	54455.2	55769.7	84784.3	77413.2	61283.4	61493.9	86126	71101	77218.6	63205	36125.5	62850.2	82034	50123	52767.5
P23621	Phosphate regulon sensor protein PhoR	2511.64	12.924	20.6903	Filtered	17.9593	10.0078	NaN	303.424	NaN	NaN	439.824	1021.9	Filtered	Filtered	4539.24	2122.84	1775.15	2401.2
P23747	Alginate biosynthesis transcriptional regulatory protein AlgB	459323	488698	463359	502864	516987	481589	688243	718270	665663	599442	542080	581636	518386	509023	498917	559388	571284	545284
P23926	Transcriptional activator protein anr	683970	486604	500414	619040	446106	494641	802757	907832	952149	616762	626842	589702	506471	595128	462194	504572	522253	459218
P24474	Nitrite reductase	2865.14	35.5135	146429	332.298	8249.4	373.577	159076	1886.37	283669	664832	1909.51	65173.9	NaN	1186.3	430.2	866.525	15297.2	NaN
P24559	Type IV pilus retractation ATPase PilT	694991	696460	698333	649320	605606	535890	1.34461e+06	1.30001e+06	1.45784e+06	873549	928878	779565	665325	670845	651207	514527	566149	568613
P24562	Pyridoxal phosphate homeostasis protein	336554	325663	324773	273582	263460	283098	299329	308887	290859	333465	327349	303618	330034	302652	263201	313629	289774	270376
P24734	HTH-type transcriptional activator AmpR	26217.9	15540.1	27968.8	49899.2	29379.5	26074.5	30092.6	41822.1	46215.4	36622.7	22212.4	32346.4	25499.5	25566.5	7526.05	16743.8	23983.8	61623.8
P24735	Beta-lactamase	58303.4	45265.6	39408.8	24165.5	24291	20644.2	58015.1	54554.8	61373.1	35930.3	42418	32528.5	48383.5	47643.2	46037.3	28463.4	43654.7	37197.7
P25060	Type II secretion system protein L	50971.9	79172.1	73856	57420.3	76662.6	67214.3	117537	135785	111585	49123.1	74124.4	74735.1	59404.5	62837.1	101600	66205.8	64944.2	67526.5
P25061	Type II secretion system protein M	7861.12	43389.5	89065.8	Filtered	27728.4	43217.7	64215.3	16614.2	14005	5834.97	17022.4	296.319	15039.2	23777.2	56144.4	31079.1	10615	11590.4
P25084	Transcriptional activator protein LasR	185435	146911	179927	151498	176592	142685	299963	352731	296958	147057	184031	149617	170873	185689	159125	167037	207757	148019
P26275	Positive alginate biosynthesis regulatory protein	651571	815046	746656	587571	761901	701632	1.22933e+06	1.36209e+06	1.14528e+06	542009	741122	517459	625013	592705	878855	631421	566848	840455
P26276	Phosphomannomutase/phosphoglucomutase	1.84586e+06	1.86949e+06	2014589	2.02265e+06	1.94042e+06	1.98722e+06	1.95748e+06	2.01422e+06	1.93993e+06	1.89533e+06	1.83293e+06	1794027	1.96749e+06	2.04733e+06	2.20655e+06	1.99781e+06	1.99353e+06	1.91005e+06
P26480	RNA polymerase sigma factor RpoD	6.17409e+06	5.86226e+06	6.10136e+06	6326349	6016383	5866807	4.04331e+06	4.30821e+06	4.26861e+06	5733420	5576301	5.56997e+06	5.37027e+06	5250148	5.21298e+06	5340896	5455406	5.9275e+06
P26841	Chloramphenicol acetyltransferase	27004.8	16.0103	37880.2	Filtered	6665.81	4922.21	15124.4	23755.7	NaN	58555.7	48503.6	48377.3	11852.1	632.013	1117.23	14732.7	15369.9	8305.15
P26993	HTH-type transcriptional regulator ExsA	48668	79936.4	73159.7	47096	57272.7	67650.7	62951.9	71375.7	69303.7	26580.2	46782	28548.7	84600.9	103703	165920	63744.9	77585.3	81422.6
P26995	Transcriptional anti-antiactivator ExsC	25874	24732.4	36542.5	13097.8	32538.7	26419	19474.8	19945.5	19415	4629.24	23703.3	7063.36	43297.5	60308.2	60417	25204.5	32935.8	29028.3
P27017	Aliphatic amidase expression-regulating protein	11673.6	35375.7	1.84923e+06	Filtered	67862.2	73293.4	25161.7	61231	45264.8	248077	25369.4	26457.1	31483.6	110933	59608.3	11636.7	30573.7	462372
P27726	Glyceraldehyde-3-phosphate dehydrogenase	828461	501723	516526	378026	289083	288193	3.16344e+06	2.37458e+06	3.20479e+06	863889	958305	1.07622e+06	635399	790974	822129	331554	533141	442118
P28810	Methylmalonate-semialdehyde dehydrogenase [acylating]	117341	184147	185803	124335	182779	226487	817239	544441	1.25713e+06	231735	246035	275751	72527.9	61407.7	166420	80202.1	51467.6	210836
P28811	3-hydroxyisobutyrate dehydrogenase	209383	196052	326494	291597	239853	228545	843106	474928	1.38209e+06	400931	290284	339626	191276	135918	143282	273003	86824.3	185040
P28812	Uncharacterized protein PA3568	170218	18089.4	9007.74	7970.67	13065.8	12666.9	88454.6	61436.9	155589	31733.6	33932	5070.22	Filtered	Filtered	5227.36	Filtered	Filtered	9146.82
P29248	RNA polymerase sigma factor FliA	263601	291893	232243	287054	239275	230743	241848	257936	199846	195507	215678	252066	242886	230779	213774	201244	236659	223612
P29363	Threonine synthase	2.01519e+06	1.96462e+06	2.04507e+06	2.12393e+06	2.00653e+06	2.07564e+06	1.97653e+06	2.02094e+06	2041135	1.97651e+06	1.87223e+06	1.72473e+06	2.37949e+06	2.49237e+06	2.5302e+06	2.43439e+06	2.38043e+06	2.03714e+06
P29364	Homoserine kinase	166931	168579	157058	156081	143115	174093	168136	183217	201018	170036	188857	132432	161379	201326	170245	156659	179297	183432
P29365	Homoserine dehydrogenase	1.76052e+06	1.57026e+06	1.56902e+06	1.73335e+06	1.60538e+06	1.60059e+06	1.71608e+06	1.74334e+06	1.71356e+06	1.70155e+06	1.76455e+06	1.73147e+06	1.76475e+06	1.76303e+06	1.64243e+06	1.84056e+06	1.80425e+06	1717482
P29436	50S ribosomal protein L34	1.88213e+06	1.7042e+06	1.29186e+06	1.35059e+06	1.24451e+06	1.74621e+06	458140	511690	547974	1.0904e+06	900991	1.25803e+06	1.37969e+06	1.03745e+06	1.34714e+06	1.20461e+06	1.02828e+06	1.23974e+06
P30417	Probable FKBP-type 25 kDa peptidyl-prolyl cis-trans isomerase	213547	275441	276199	246257	250654	183660	248238	232533	257693	241776	225245	258100	278649	185797	201385	206623	195723	173069
P30718	Chaperonin GroEL	112343600	116757208	115926256	133191864	111577424	103959864	112672976	120292944	109436208	145651232	121604768	167382880	136986096	130209584	113180280	134059728	120117488	117391744
P30720	Co-chaperonin GroES	108813912	97494752	93751664	91447160	90102992	78824200	75252032	87058896	71342912	106163464	96888960	109007616	120298288	122822680	123808960	125265832	96267280	96626400
P30819	Nicotinate-nucleotide pyrophosphorylase [carboxylating]	509282	463268	482716	605243	507183	459324	474436	447294	461933	517124	467966	482480	467020	497267	456963	452582	474691	492207
P31961	Phosphogluconate dehydratase	1.88483e+06	1.21893e+06	1.26133e+06	1.03693e+06	846868	742034	3.85692e+06	4.07991e+06	3914676	1.83946e+06	2.52991e+06	1.90059e+06	1.2421e+06	1.29479e+06	1801490	781730	992792	1.31898e+06
P32265	HTH-type transcriptional regulator NfxB	9934.1	16007.3	14779.7	18033.3	15477.5	11532.7	17874.5	22754.4	18708.1	9395.57	12850.5	15752.1	10769	10534.9	7251.52	14721.2	14651.3	7219.57
P32722	Porin D	3.70382e+06	3588217	3.57393e+06	2.41069e+06	1.94952e+06	2.41555e+06	5.929e+06	5354213	6.16109e+06	2508055	2.18851e+06	2658550	3.98759e+06	4.37149e+06	4.39944e+06	2.63496e+06	2.22688e+06	2.31916e+06
P33639	Sensor protein kinase PilS	160.646	7.14479	28313	27.2347	Filtered	262777	NaN	6902.65	NaN	NaN	60220.9	2981.48	8170.47	39.5499	224610	400.701	35027.5	41833.8
P33640	Ribosomal large subunit pseudouridine synthase D	659833	637807	579596	580284	645402	579964	383070	342774	377328	496343	485866	511158	557547	486363	561567	537434	521347	567950
P33641	Outer membrane protein assembly factor BamD	809913	1.00312e+06	853717	972854	876959	954335	937657	943848	931480	1.13909e+06	581447	743151	626821	795964	1211313	1.01484e+06	920980	995087
P33642	Glycine oxidase	112738	134490	135971	160153	177449	218596	174303	247927	191321	252909	278773	175664	162499	150974	154057	234870	238326	269656
P33663	Purine nucleoside phosphorylase PA4543	48866.8	46946.3	61292.2	45917	42457.4	60815.5	51061.5	47023.1	50441.1	38860.2	29414	13.702	20691.7	25310.8	28437.8	37629.5	23491.4	27814
P33883	Acyl-homoserine-lactone synthase	162351	131466	139786	140032	93370.4	122482	88292.5	70844	130964	93393.3	131916	116170	158549	217941	209444	144476	129063	163640
P34002	3-dehydroquinate synthase	584286	601173	573846	548065	531529	597836	749364	715771	794224	606106	649099	575747	636797	681115	666959	591192	599409	650883
P34003	Shikimate kinase	187422	234549	257592	241117	237034	273135	386914	349748	423265	262129	309582	197350	211576	243374	225951	187665	303262	258053
P34750	Fimbrial assembly protein PilQ	1.21858e+06	1.53727e+06	1541109	1.16693e+06	1.29943e+06	1.51546e+06	2.46898e+06	2.53321e+06	2.42159e+06	1.50099e+06	1.54981e+06	1.5558e+06	1.17486e+06	1.30422e+06	2.02735e+06	1.10936e+06	1.20671e+06	1.32869e+06
P35818	Secretin XcpQ	385677	439799	400893	418878	424186	338925	570437	491637	522572	453137	413949	423033	447704	483946	437138	350541	486620	345946
P37452	LexA repressor	314510	281922	314112	343645	300571	292525	358260	332474	360475	382040	350081	352518	362853	367035	343168	335614	343361	358689
P37798	Biotin carboxylase	8422352	7.08211e+06	7.58877e+06	8300907	7050906	6.59724e+06	16540354	19905574	16101939	8086827	7105402	7.37043e+06	8.01077e+06	7428131	6811002	7302830	7254965	7.55865e+06
P37799	Biotin carboxyl carrier protein of acetyl-CoA carboxylase	976650	952859	754466	1.02995e+06	776468	690102	1.94886e+06	2.1257e+06	1.9373e+06	1.11395e+06	585346	1.34277e+06	661766	631506	540338	714303	800555	745031
P37860	Regulatory protein RecX	90131.1	88068	102847	104740	110601	115321	83669.5	85264.7	86066.1	166834	109394	46055.6	111176	91138.2	75195.8	88859.7	105114	101297
P38098	Carbamoyl-phosphate synthase small chain	2.47813e+06	2404746	2382441	2.06299e+06	2.5886e+06	2465686	2.04393e+06	1.73157e+06	1.93773e+06	2.3362e+06	2.28479e+06	1959639	2.03016e+06	1.94605e+06	2.53586e+06	2.20178e+06	2161638	2.68545e+06
P38100	Carbamoyl-phosphate synthase large chain	2.21647e+06	2.30479e+06	2339275	2.41614e+06	2.35556e+06	2.26433e+06	1.25859e+06	1.31399e+06	1207017	2.04917e+06	2.02864e+06	1.83453e+06	1932674	2.05836e+06	2072449	1.92338e+06	2.19598e+06	2.31129e+06
P38103	4-hydroxy-tetrahydrodipicolinate reductase	3.22607e+06	3.66001e+06	3.55031e+06	3.98861e+06	3482394	3.41371e+06	2.93258e+06	3.14845e+06	2.86539e+06	4156801	3.52368e+06	3933787	3576856	3.1678e+06	3.44434e+06	3.80124e+06	3.49849e+06	3711381
P38107	Sigma factor AlgU negative regulatory protein	228454	165515	140974	235247	182324	222997	245445	253129	256191	203080	174593	253020	222076	206961	207574	208001	189982	237919
P38108	Sigma factor AlgU regulatory protein MucB	652328	655475	664497	759341	628854	654122	856463	1.04096e+06	886577	856187	734595	845715	731388	644052	708684	689844	754409	766604
P40695	Phospholipase C accessory protein PlcR	10599	3998.19	7945.54	Filtered	45516.4	60046.8	91642.7	32662.4	14100.5	19477.2	37310.7	Filtered	38217.1	Filtered	11311.7	Filtered	24470.2	81214.7
P40882	Uncharacterized protein PA3753	123045	93286.4	127006	160328	73295.9	77074.9	351256	269847	357264	175994	151598	136934	137454	193042	87416.6	83323.1	107506	109728
P40883	Regulatory protein PchR	1.15955e+06	1.34704e+06	1.66568e+06	1.41927e+06	1.56658e+06	1510243	500809	853515	549519	700228	1.55599e+06	742920	1.08099e+06	1.44893e+06	1.31082e+06	1.17751e+06	1.9408e+06	1.50928e+06
P40947	Single-stranded DNA-binding protein	8.07379e+06	6.92883e+06	7906387	8886794	7.60122e+06	7.26266e+06	5900187	6.13884e+06	5565366	6215628	5.95831e+06	6119814	6.27253e+06	7.03093e+06	6.38511e+06	6.63634e+06	7.29882e+06	7141998
P42257	Protein PilJ	107443	217902	212481	109611	180336	215142	101839	110871	107240	110950	125071	133304	113325	124577	396749	110328	123894	130455
P42378	RNA polymerase sigma factor RpoH	108662	118350	94116.2	132215	117617	110803	62710.1	65059.3	80356.2	87075.9	78395.7	88828.9	108685	109779	131511	92659	77714.8	119180
P42512	Fe(3+)-pyochelin receptor	2.39197e+06	2.60152e+06	2.30647e+06	2.78978e+06	3.11907e+06	2.35365e+06	4422957	1.9183e+06	4640531	5453990	3.37764e+06	5945672	4985494	3259631	3.78942e+06	5.3939e+06	3.27026e+06	2.84797e+06
P42513	Protein FptB	12572.7	50078.8	48014.4	61538.9	51994.4	74432.8	83645.8	27067.1	78409	71648.9	79224.3	73438.2	65164.2	45471.3	102714	87769.1	67221.7	65898.5
P42514	Uncharacterized protein PA4219	233885	167719	208245	193466	195590	187844	416205	445333	90944.2	242023	243076	232344	145598	121836	196159	153858	118528	112380
P42805	4-diphosphocytidyl-2-C-methyl-D-erythritol kinase	49937	80729.8	59128	38295.5	57615.6	51911.6	97955.4	80924.1	66476.5	56273.6	68325.3	74308	78986.1	69960.9	64684.3	68661.7	78854.8	51471.6
P42806	Peptide chain release factor 1	16748963	13434540	14421059	15406914	14209529	13577342	10458573	10284629	10378507	15134309	13045031	14305111	13524647	12977882	12014873	12794877	12917413	13760244
P42807	Glutamyl-tRNA reductase	545444	539722	568077	575401	594707	569008	395248	458795	380151	468247	492957	414933	488373	497004	489560	493257	521437	537147
P42810	TPR repeat-containing protein PA4667	516835	634488	574042	607401	646133	652158	732835	735124	678641	536350	590098	564810	579032	501344	711741	626783	506493	628017
P42812	Outer-membrane lipoprotein LolB	47689.5	50342.3	65514.3	57325	57364.8	75125.1	68332.2	78185	67201.5	45557.6	48457.7	50865.3	52282.4	71644.6	106284	71423.6	71878.9	72206.1
P43334	Phenylalanine-4-hydroxylase	274473	211640	206774	169445	252835	223047	340277	310873	486715	128861	175125	184064	319310	333613	374887	247989	280535	179874
P43335	Pterin-4-alpha-carbinolamine dehydratase	3351291	2.97261e+06	2896131	2.50106e+06	2222868	2.05568e+06	4273828	3.50313e+06	4.98995e+06	2.27451e+06	2.2454e+06	2.37997e+06	3.19415e+06	3.43262e+06	3077469	2099223	2.24003e+06	2.16855e+06
P43336	Aromatic-amino-acid aminotransferase	1.11861e+06	1.16741e+06	1.11597e+06	847249	875858	845208	1.63198e+06	1.30514e+06	1.68319e+06	749930	824341	769718	1.16067e+06	1.30301e+06	1166168	866556	899320	790061
P43501	Protein PilH	1.35347e+06	990834	1.03283e+06	938986	689773	692908	1.65252e+06	1.40178e+06	1.42874e+06	1259416	1.21856e+06	979275	1.06716e+06	826140	966703	749065	542581	664632
P43502	Protein PilI	303556	310206	360125	295907	328726	313081	546824	519689	504345	360174	431697	304890	312600	344483	391230	197413	245083	282003
P43898	Oxygen-dependent coproporphyrinogen-III oxidase	976920	1.01583e+06	977725	959197	983120	1.02294e+06	622924	600508	689763	588284	847888	739695	834452	854899	939250	793043	876498	1.03872e+06
P43903	Quinone oxidoreductase	270007	306626	317976	347576	315377	340930	768987	902699	801043	356981	433131	383462	353452	416972	449849	395523	398568	384696
P43904	Shikimate dehydrogenase (NADP(+))	459251	439012	390088	496160	436475	386340	408740	467206	439179	457240	441066	495623	414506	431541	409464	403514	422238	409340
P45682	Lipoprotein NlpD/LppB homolog	155782	44910.3	61384.1	52459.1	81934.1	118517	168614	167455	88404	87003.1	182838	119724	134677	81442.7	162123	109747	50441.3	81544.3
P45683	Protein-L-isoaspartate O-methyltransferase	317692	296329	275187	255101	280585	355200	354606	402196	386331	256588	312896	267421	335308	353399	412331	297793	287699	350347
P45684	RNA polymerase sigma factor RpoS	68199.9	105775	84473.1	78599.9	110542	60810.7	337353	289862	275987	155722	129897	129539	130849	99358.9	92081.7	112051	117228	73260.9
P46384	Protein PilG	1.00028e+06	984409	969066	887721	711737	724533	1.4007e+06	1.18925e+06	1.31014e+06	1.29935e+06	1.15928e+06	1.00815e+06	826118	897354	848641	633634	678232	810502
P47203	Cell division protein FtsA	2.04155e+06	2187978	2.05197e+06	2.00054e+06	2.10434e+06	2.06339e+06	1.86879e+06	1.93002e+06	1.93298e+06	1.92244e+06	2.00077e+06	1.90218e+06	2.08341e+06	1.92721e+06	2.07663e+06	1.99755e+06	1.89948e+06	2069528
P47204	Cell division protein FtsZ	4.62474e+06	4.74596e+06	4189626	4942717	4370074	3.96531e+06	3.92366e+06	3.85425e+06	3.96879e+06	5336908	4.45037e+06	4.79583e+06	4942007	4670505	4.44953e+06	4.66911e+06	4321240	4.99987e+06
P47205	UDP-3-O-acyl-N-acetylglucosamine deacetylase	2614261	2.54934e+06	2.82699e+06	2.78028e+06	2754383	2.83228e+06	2632942	2.57072e+06	2896008	2892027	2.78857e+06	2606600	2.64744e+06	2.82022e+06	2.93651e+06	2.73921e+06	2.78089e+06	2.7521e+06
P48246	Uroporphyrinogen-III synthase	64194.8	62800.9	75903.4	80682	67738.2	71383.4	89803.4	88494.8	90407.5	76176.2	71634	75718.5	72546.3	68218.8	55195.2	66280.6	65928.4	75261.2
P48247	Glutamate-1-semialdehyde 2,1-aminomutase	2.89353e+06	3.09778e+06	2.94595e+06	3.01037e+06	2.89735e+06	3.17168e+06	3090589	3.31103e+06	3612299	3.22005e+06	3082759	2.99632e+06	3265419	3.37814e+06	3.27111e+06	3.41878e+06	3.15527e+06	3.2228e+06
P48372	DNA gyrase subunit A	2.96374e+06	3.03233e+06	2.95178e+06	2794305	2.66528e+06	2.62338e+06	2.13649e+06	2.21717e+06	2.13765e+06	2587095	2.50967e+06	2.65393e+06	2649437	2.61549e+06	2.53357e+06	2712714	2.67775e+06	2.65917e+06
P48632	Ferripyoverdine receptor	8477927	9219113	9149352	7.20777e+06	8653782	10296724	3.04389e+06	3.34027e+06	3.56783e+06	6.5059e+06	7061611	6.54083e+06	8709261	8949783	10747275	8511519	7.81788e+06	9182955
P48636	Cytokinin riboside 5'-monophosphate phosphoribohydrolase	544901	518230	601141	600650	575642	480180	476498	353766	424111	557285	528839	572655	593057	571627	477214	568407	601136	601921
P49988	RNA polymerase sigma-54 factor	485744	518544	518475	485396	479359	532683	507422	591555	585766	454645	518074	482517	529724	492098	508410	441961	503396	492596
P50587	Orotate phosphoribosyltransferase	1.17136e+06	1.17068e+06	1.22051e+06	1.08233e+06	1.07879e+06	1.21489e+06	1431586	1.41848e+06	1.43148e+06	1.15963e+06	1.29942e+06	1169597	1.21071e+06	1.27682e+06	1.27629e+06	1.07378e+06	1089853	1192607
P50597	Ribonuclease PH	730621	700126	715484	714290	582014	630060	487563	445272	406402	602914	597980	649203	558076	610701	617285	648172	610595	676421
P50598	Tol-Pal system protein TolQ	650685	1.59159e+06	1.38279e+06	1.04414e+06	1.62377e+06	1.62313e+06	684704	689267	560331	881057	870673	1057477	981005	1.17473e+06	2.77872e+06	987333	1.35282e+06	1.34326e+06
P50599	Tol-Pal system protein TolR	233847	271122	291411	302611	339976	301197	200710	180588	190222	232459	277559	216762	250890	230843	316892	202424	227368	249368
P50600	Tol-Pal system protein TolA	92712.6	177050	150404	147812	191718	200422	101176	92881.6	106709	117943	131731	121661	126666	119601	375080	149889	166612	177871
P50601	Tol-Pal system protein TolB	2666913	2.89303e+06	2.74041e+06	2343294	2.73132e+06	3.02573e+06	2.9482e+06	3.56827e+06	3250989	2266662	2.69328e+06	2.38807e+06	2.91587e+06	2.97245e+06	3.43764e+06	2803802	2.71241e+06	3.01704e+06
P50987	Argininosuccinate lyase	2159278	2.04485e+06	1.91194e+06	2.10723e+06	1.99633e+06	2029925	1.8725e+06	1.72198e+06	1.85673e+06	2.05695e+06	2.01736e+06	1.95533e+06	2.01136e+06	2.00264e+06	1.95773e+06	1.92182e+06	2.10054e+06	1.99197e+06
P51691	Arylsulfatase	8899.62	9246.8	7364.85	4944.28	7154.02	6401.89	14537.7	7543.5	15059.8	13905.1	8374.79	11817.7	9040.25	5495.06	7751.91	4740.45	5619.03	9551.24
P52002	Multidrug resistance protein MexB	73740.8	248257	234965	140095	265478	353993	50564.1	97941.6	51408.1	102626	120431	128486	153018	169597	657149	177242	226135	241702
P52003	Multidrug resistance operon repressor	133339	98175.4	144245	122152	96011.3	101545	108955	110824	105713	113641	106227	94877	106146	84049.8	66476.4	74555.6	87234.2	88864.8
P52024	DNA polymerase III subunit delta'	143588	111090	106963	111378	99730.1	96134.1	77996	94377.6	97188.2	88948.8	98001.5	93486.4	109604	139763	95131.6	96519.7	97290.6	105762
P52111	Glycerol-3-phosphate dehydrogenase	137136	164685	160866	107749	125014	129142	137610	238402	132490	92154.2	120122	53621.1	91450.5	123562	169000	64084.4	85060.9	106202
P52477	Multidrug resistance protein MexA	483152	988841	970616	831314	1.05571e+06	1.35192e+06	647845	853411	665130	584359	575198	653970	661307	777732	2.16968e+06	832744	880376	955185
P53593	Succinate--CoA ligase [ADP-forming] subunit beta	37982488	39583052	36866612	38911356	36315812	37262616	33498318	33721864	34591840	37480476	35996800	35883152	35930440	33961440	34734272	35511896	36292860	37611028
P53641	Superoxide dismutase [Fe]	4.88872e+06	3.4102e+06	3.63955e+06	3.6381e+06	2.47811e+06	3.21216e+06	5.29028e+06	4.22333e+06	5.55944e+06	4270171	3.68872e+06	5.10628e+06	4.15438e+06	3991371	4.00776e+06	3.84522e+06	3.32448e+06	3.63682e+06
P53652	Superoxide dismutase [Mn]	822511	1.32658e+06	916921	891494	1.08647e+06	1.13591e+06	1.94913e+06	1.6809e+06	1.59268e+06	1.11921e+06	1713461	1.27995e+06	1.35667e+06	1.19281e+06	754016	1.01447e+06	1.46762e+06	1.41404e+06
P54291	Acyl-homoserine-lactone synthase	152712	94666.4	327781	77485.9	131353	79618.5	127760	164353	161720	110387	139471	107870	278270	277808	210019	284461	228834	111885
P54292	HTH-type quorum-sensing regulator RhlR	105842	130946	129671	94598.4	140899	119937	215915	211919	197290	125687	141155	122894	143397	161969	151673	163779	202206	116697
P55218	O-succinylhomoserine sulfhydrylase	667257	699042	721506	726482	799385	745585	671599	709662	710883	665273	707035	697717	689756	791835	751902	759558	734748	754746
P55222	cAMP-activated global transcriptional regulator Vfr	2297152	2.05188e+06	2.2122e+06	2.0089e+06	1.73079e+06	1.60694e+06	3.40599e+06	3.26768e+06	3.27702e+06	2.04333e+06	2.44009e+06	2.17259e+06	1.97865e+06	1990176	2.01554e+06	1.4146e+06	1.73667e+06	1.44663e+06
P57109	Maleylacetoacetate isomerase	684454	809452	562571	219845	394536	419984	1.79639e+06	1.80774e+06	2.12454e+06	337409	398778	316322	629570	692312	692692	296580	352280	317877
P57112	Soluble pyridine nucleotide transhydrogenase	1555046	1.5442e+06	1.60584e+06	2.06368e+06	2.02536e+06	2559914	1.93896e+06	2280130	2046036	2.13913e+06	2.16711e+06	2365961	1.96645e+06	1.83075e+06	2104434	2.43151e+06	2.47441e+06	2731675
P57665	Oligoribonuclease	131345	97930.2	101854	131876	140504	124544	162560	154595	148852	159913	145130	138409	86217	83986.3	109924	114303	107850	109430
P57668	Thiol peroxidase	12563057	12205223	11895912	15253442	12488923	12410170	15336466	13689425	13494061	14647898	12111926	12660591	12764035	12729597	10656906	11978006	11852893	13244282
P57698	Potassium-transporting ATPase ATP-binding subunit	Filtered	Filtered	Filtered	Filtered	Filtered	Filtered	Filtered	Filtered	Filtered	Filtered	Filtered	Filtered	Filtered	Filtered	1.51039	Filtered	Filtered	Filtered
P57701	Disulfide bond formation protein B 2	Filtered	22752	23105.3	15010.6	51008.9	46565.3	11126.1	8299.89	10385.8	Filtered	14533.1	Filtered	14633.9	Filtered	43187.7	Filtered	38430.7	46012.9
P57703	5-methyltetrahydropteroyltriglutamate--homocysteine methyltransferase	Filtered	Filtered	Filtered	Filtered	Filtered	Filtered	Filtered	205868	118242	201166	55846.5	Filtered	Filtered	Filtered	161032	Filtered	Filtered	Filtered
P57707	2-C-methyl-D-erythritol 4-phosphate cytidylyltransferase	61145.8	54412.2	57758.4	74763.8	60248.7	56092.7	53932.5	43593.4	50377.8	61080.7	56073.1	56195.1	60536.2	68291.1	64163.4	63375.8	54404.4	70712.6
P57708	2-C-methyl-D-erythritol 2,4-cyclodiphosphate synthase	412368	437399	392702	529518	416796	424259	273088	430057	424608	498117	403400	510883	421830	356153	420224	439233	463910	458069
P57714	Homoserine O-succinyltransferase	274715	271545	302906	245133	304755	339535	231671	270901	267110	230342	242085	205936	286874	306194	330539	298940	262928	287648
P65116	Translation initiation factor IF-1	3832091	3.44005e+06	3.36095e+06	4.06224e+06	3276067	3.2384e+06	2.44393e+06	2354428	2.14999e+06	3.26847e+06	2.81117e+06	3.11526e+06	3.63357e+06	2.93237e+06	2.64141e+06	3.15197e+06	3.07828e+06	3.23746e+06
P72138	Imidazole glycerol phosphate synthase subunit HisH 2	508257	357374	390735	457333	394256	421323	545405	602040	564514	671251	561451	446745	591051	477941	356982	473279	517350	453075
P72139	Putative imidazole glycerol phosphate synthase subunit hisF2	1.37207e+06	1.20255e+06	1.25585e+06	1.57112e+06	1.29824e+06	1.26639e+06	1229914	1.18938e+06	1.20188e+06	1.70329e+06	1.55498e+06	1.61348e+06	1.57036e+06	1.50546e+06	1.27498e+06	1.63586e+06	1.70358e+06	1.54453e+06
P72151	B-type flagellin	16671174	17014300	16737530	16400604	15979921	14588150	19476722	19839986	21122422	19453406	18820052	18476694	13100397	14518866	17026096	12529628	12827458	16371599
P72154	tRNA pseudouridine synthase B	1.01131e+06	919383	941538	975016	911147	966248	453413	473221	486331	820606	811098	876157	796667	711334	793138	889347	847019	971988
P72157	N5-carboxyaminoimidazole ribonucleotide mutase	1.80454e+06	1.77865e+06	1.8361e+06	2118987	2.07587e+06	1.81944e+06	1.03851e+06	1.08969e+06	1.04028e+06	1.59952e+06	1.37303e+06	1.51194e+06	1.46587e+06	1.41625e+06	1.39387e+06	1.47085e+06	1.54533e+06	1.75614e+06
P72158	N5-carboxyaminoimidazole ribonucleotide synthase	1.73233e+06	1717060	1.86166e+06	1.95183e+06	1.66673e+06	1.95761e+06	974614	1.11908e+06	1.19225e+06	1.60613e+06	1.50825e+06	1526016	1.49507e+06	1281991	1.50537e+06	1.60856e+06	1.49669e+06	1790194
P72161	D-alanyl-D-alanine endopeptidase	225378	212305	217093	238294	248350	252807	69982.1	70921.6	78211.6	130349	129725	152128	159925	203474	197732	226775	228421	265324
P72170	Dihydroorotase	528538	508370	514858	577285	545343	527263	395711	402009	452044	562864	490340	444824	477132	490056	580891	529256	508095	551839
P72173	Aspartate aminotransferase	3.15199e+06	3.21034e+06	3.23054e+06	2.62649e+06	2.91555e+06	3336045	3.71226e+06	4489421	3.77714e+06	2.44746e+06	2.56102e+06	2.50605e+06	3.26824e+06	3511903	4156056	3200474	2812829	3551927
P72174	UvrABC system protein B	1.38974e+06	1.57464e+06	1.52558e+06	1.33177e+06	1.45157e+06	1.55068e+06	1.70165e+06	1.76093e+06	1.73245e+06	1.47401e+06	1.63309e+06	1.36112e+06	1.63986e+06	1.56001e+06	1.74077e+06	1.66637e+06	1.52484e+06	1.65994e+06
P80357	Arginine N-succinyltransferase subunit alpha	130008	191274	140645	87366.7	119838	143239	252016	302293	298348	136532	131235	120613	156081	180150	282755	132688	155450	160817
P80358	Arginine N-succinyltransferase subunit beta	714267	880911	792292	663582	762366	817789	1.28193e+06	1.24555e+06	1342957	714756	750081	706406	852906	1.00031e+06	1.13097e+06	673790	686140	816244
P95434	Type III needle protein PscF	720933	1.6074e+06	1.23653e+06	621035	936055	936286	502961	506795	451817	436889	732692	554560	1141338	1.14639e+06	1.54683e+06	684673	705726	952288
P95435	Type III export protein PscG	127802	273434	242009	186961	243304	288376	137527	206261	155845	97126.5	183519	157647	240214	332366	380277	196691	226750	280089
P95453	Probable RNA-binding protein PA4753	2472420	2.09942e+06	1.93251e+06	2.38711e+06	2.0072e+06	1.8237e+06	1.32803e+06	1223560	1290613	2.11722e+06	1.88655e+06	1.80465e+06	1.56535e+06	1.42106e+06	1550587	1.51828e+06	1.68338e+06	1.83501e+06
P95454	Ribosomal RNA large subunit methyltransferase E	380206	361302	360817	461418	415060	354899	285999	354541	342460	445918	388988	340305	365070	376063	361308	384082	381814	450092
P95458	Uroporphyrinogen decarboxylase	309893	306080	310015	237907	291708	365261	237462	243679	246590	289543	270069	228448	279639	287333	333343	309512	276729	288704
P95459	Major cold shock protein CspA	8550291	5.80871e+06	6.40346e+06	9411758	6176277	6.8082e+06	3.33454e+06	2819669	2.73311e+06	7482439	6.04856e+06	6588990	6743796	6359767	5.83359e+06	7714704	5.12672e+06	6.54785e+06
P96963	DNA repair protein RadA	706209	690066	700327	710575	761941	747734	673711	747120	690659	790821	765530	740712	794782	770859	707533	796313	786566	756966
Q00512	Type II secretion system protein E	429189	325199	312014	263090	239995	236986	564020	605589	504849	265409	363674	256912	318166	294602	270629	164758	378476	265093
Q00513	Type II secretion system protein F	6806.86	13139.8	20187.1	18582.4	22524.6	27174.5	17422.6	14738.4	11178.8	11908.7	14809.7	4446.01	19278	11764.5	57323.3	15311.3	16229.5	17057.3
Q00514	Type II secretion system core protein G	147923	312448	322520	185763	322460	322609	385079	384417	353694	249251	264507	255398	237125	302363	792738	239882	355155	279028
Q00518	Type II secretion system protein K	1.63435	Filtered	4924.1	Filtered	6301.44	NaN	6063.17	8698.97	11204.4	NaN	2161.41	0.934284	7807.69	Filtered	5269.81	Filtered	8877.64	Filtered
Q00934	Response regulator protein PilR	249060	296260	295760	247666	235898	275677	442323	450664	427999	313939	336547	271049	248173	321934	297273	205131	256672	290921
Q01269	Cyclohexadienyl dehydratase	156398	138771	144111	167031	127960	119485	177406	215038	175817	122580	161286	119865	110124	127800	161701	121889	173406	133657
Q01609	Uncharacterized protein PA2218	130719	215146	122778	157591	111917	176670	399709	375800	323818	220966	155910	164100	168318	147800	167641	154274	136725	160710
Q01725	Lipase chaperone	1.81689	Filtered	Filtered	Filtered	Filtered	Filtered	15055.2	791158	15890.9	Filtered	Filtered	Filtered	4069.2	5136.27	3826.68	Filtered	NaN	6908.94
Q03023	Serralysin	642337	26127.2	57439.6	368059	11705.1	32619.9	47953	41767.6	21664.3	37346.6	22767.2	9431	76276.4	48491.8	12340.6	72852.1	58405.9	47070.4
Q03024	Alkaline protease secretion ATP-binding protein AprD	4.69256	13847.2	1.62494	24278.2	79983.6	14972.2	NaN	20405.3	NaN	21109.5	12754	9525.38	14543.1	28415.2	102664	10.9173	10302	8736.61
Q03025	Alkaline protease secretion protein AprE	20486.4	26068.1	297439	19480.9	55626.6	55886.7	80368.8	66842.8	54669.9	17266.8	30967	17072.2	56525.1	58597.4	20735.3	92634.3	42670	10421.9
Q03026	Proteinase inhibitor	49839	40099.1	32243	49550.9	57177.3	28801.2	136073	131795	138970	71987.6	66969	31669.6	56847.5	67579.2	32334	57619	62732.6	40500.6
Q03027	Alkaline protease secretion protein AprF	33283.1	64703.9	54976.1	57012.5	61085.2	52224.8	81782.3	86153.3	80027.1	51631.1	91243	50012.1	79510.4	87670.6	92054.3	67546	66216.5	66864.5
Q03456	Ferric uptake regulation protein	1.56075e+06	1.71601e+06	1.50644e+06	1.57119e+06	1.54538e+06	1.37353e+06	1.55934e+06	1.46296e+06	1.53611e+06	1.83873e+06	1.37848e+06	1.59323e+06	1.51669e+06	1.47317e+06	1.3444e+06	1.44554e+06	1.53499e+06	1.63615e+06
Q04628	Uncharacterized protein PA1545	601446	448365	484960	463397	467907	416642	555659	495373	408989	442542	428057	434347	486434	369354	409593	384720	343394	316310
Q04633	Adenine phosphoribosyltransferase	87441.3	134951	131338	91768.9	121747	165005	189704	217668	220355	104007	154451	117487	154056	174508	189715	157409	181727	174914
Q04803	Transcriptional activator protein PfeR	157534	159937	181180	146118	198733	227245	162814	128921	150844	142139	207234	200472	193281	192981	246665	171319	185660	233910
Q04804	Sensor protein PfeS	Filtered	2677.63	Filtered	4.63019	4063.04	2086.19	53276.3	Filtered	2645.68	6199.41	1966.38	Filtered	NaN	3228.61	24453.4	1.53448	69246	NaN
Q05098	Ferric enterobactin receptor	90398.9	143305	146950	112766	174368	157813	43857.1	39138.6	46825.8	146316	153795	161522	164017	144050	148769	157684	151297	165486
Q06062	Alginate biosynthesis protein AlgF	31355.4	27361.8	24389.2	44197.9	40506.6	40125.4	120605	178509	119972	57666.2	61767.9	24341.4	56485.3	46496.9	39571.6	31617.2	50834.5	40649.9
Q06198	RNA polymerase sigma-H factor	198367	271819	191293	134176	147815	272972	142960	163268	146456	139717	157299	213524	211046	75933.1	117633	198015	131424	155952
Q06553	HTH-type transcriptional regulator PrtR	68443.7	56616.8	60778.1	55209.4	53658.2	61227.6	63363.7	52723.8	59440.6	51753.1	60229.8	59505.7	53271.4	73601.2	53370	73144.7	55674.8	69216.6
Q06579	Pyocin-S2 immunity protein	240093	216417	159904	205483	160942	195506	148475	185469	187484	244718	212273	241528	320238	252503	136267	239256	241805	119855
Q06584	Pyocin-S2	1.4101e+06	1.5e+06	1.21753e+06	1.65716e+06	1.47005e+06	984165	871809	609936	799293	1.56601e+06	1.07293e+06	1.58715e+06	1.74221e+06	1.78588e+06	1.17745e+06	1.53734e+06	1.74412e+06	1.03766e+06
Q07806	Penicillin-binding protein 1A	246575	334906	329296	279235	308664	348548	215057	216560	197484	178056	261150	192559	282658	311740	498202	238327	297468	293680
Q14T74	Putative NAD(P) transhydrogenase, subunit alpha part 1	227011	227454	233566	229833	227807	207045	253304	199154	251929	248088	234838	214630	196609	208714	189309	179561	203603	216927
Q51342	Amidophosphoribosyltransferase	2.72784e+06	3.07545e+06	2.9446e+06	2.78443e+06	2.96397e+06	3113573	1.6905e+06	1.89044e+06	1.69489e+06	2383065	2503968	2440100	2327042	2.4445e+06	2.67526e+06	2.69616e+06	2.71224e+06	3.14297e+06
Q51344	Aspartate-semialdehyde dehydrogenase	2.71334e+06	2.67236e+06	2560590	2418433	2.60796e+06	2.76844e+06	2.69314e+06	2.87393e+06	2.72197e+06	2.67046e+06	2720782	2.40174e+06	3.03303e+06	2836932	3.15414e+06	3.14104e+06	2.57254e+06	2730173
Q51363	L-aspartate oxidase	136668	161949	132974	125360	158718	176077	208224	231165	218397	110010	137368	125504	170285	179039	198993	169801	152093	163009
Q51366	GDP-mannose 4,6-dehydratase	42066.6	39135.6	49559.1	22616	23925.8	28391.7	116778	95292.1	117589	29221.9	30456.1	23618.8	49085.1	64797.7	62366.8	24670	27101.4	35231.4
Q51368	Protein TonB	389904	503296	508968	433801	441049	410744	248968	276740	303513	349772	397883	427148	425164	417786	513307	450209	361044	365854
Q51373	Response regulator GacA	279365	238931	211460	270624	265717	248567	385375	363116	322506	297170	257564	251830	266319	269887	241599	236832	266051	279149
Q51375	3-isopropylmalate dehydrogenase	442681	403980	390410	413188	375045	353615	607091	631344	659605	423450	442465	441188	427103	410217	359784	385515	407365	370534
Q51382	Chaperone protein HscA homolog	3078178	3.29198e+06	3.16801e+06	3.43132e+06	3337407	3.03977e+06	2479952	2.13122e+06	2.2051e+06	3.49474e+06	2.79576e+06	2866424	2.99761e+06	2.91699e+06	2.87478e+06	2.99141e+06	3003609	3.05933e+06
Q51383	2Fe-2S ferredoxin	1.22455e+06	1124100	957397	894801	818528	760211	555978	463463	511886	958427	807259	840860	954039	819070	794287	928941	664544	708860
Q51384	Uncharacterized protein PA3808	359051	366579	397933	396827	345030	509295	281016	284217	283414	597444	344219	318828	418600	365726	293929	396445	292038	359036
Q51385	Dual-specificity RNA methyltransferase RlmN	201857	219483	235599	171307	174460	210379	125381	125713	104180	210614	189475	170305	178307	158918	188521	188633	186660	182171
Q51390	Glycerol kinase 2	144045	99846.4	113366	39388.5	64299.4	67855.3	444986	732899	510567	81272.1	78593.5	87548.8	66223.4	105044	124203	39832.4	48796.9	75869.6
Q51391	Glycerol-3-phosphate regulon repressor	534766	578198	589572	654832	671164	688598	721560	843864	790748	702315	744806	770100	664258	705116	759088	730931	795421	797061
Q51404	Fumarate hydratase class II 2	16383730	20726000	17960020	20512018	24140822	14861108	17332322	15400877	15456657	19219156	19009428	24343974	22567894	23125280	17163214	22857850	24233292	16402401
Q51422	Aspartate--tRNA(Asp/Asn) ligase	4854580	5004987	5.19989e+06	4610175	4801672	5175391	3.78875e+06	3.62447e+06	3.85803e+06	4.42515e+06	4151761	4076566	4.74103e+06	4.77077e+06	5.34367e+06	4796386	4.64399e+06	5185213
Q51423	Transcriptional regulatory protein PmpR	2406775	2.83328e+06	2.44225e+06	2595820	1.98901e+06	1.62496e+06	1.41683e+06	1.49068e+06	1.35718e+06	1.91251e+06	1.4088e+06	1852761	1.98789e+06	2.25682e+06	1.91825e+06	2.20306e+06	1.83604e+06	1845707
Q51424	Crossover junction endodeoxyribonuclease RuvC	67332.2	90195.5	75396.3	55285	80655.2	81856.3	84292.5	89726.4	91108.9	68785.4	87013.5	60460.7	56116.9	68551.8	68598.5	63263.4	55507.2	69132.4
Q51425	Holliday junction ATP-dependent DNA helicase RuvA	258333	243217	218845	265169	201129	228258	167646	141315	163777	237102	204294	266510	224898	191974	168294	183078	208159	210483
Q51426	Holliday junction ATP-dependent DNA helicase RuvB	199176	222958	214284	196156	205662	247900	206322	215065	244109	210527	197686	196961	229141	228146	208568	208722	224084	228014
Q51434	Protein phosphatase CheZ	896255	1.05063e+06	1.02413e+06	983048	908740	988330	947399	1.02043e+06	1.04454e+06	993481	925457	999517	862502	918746	838669	873563	902479	922550
Q51455	Chemotaxis protein CheY	725446	836598	457032	402949	517507	545312	687401	548491	630287	1.26877e+06	539654	705731	600200	212576	443908	596524	412785	459600
Q51462	Flagellar hook-basal body complex protein FliE	13354.7	31416.7	15036.6	Filtered	16442.5	19956.4	13052.8	13950.3	18873.4	22498.5	20346.2	24253.1	17889.7	20671.2	28351.9	Filtered	16592.9	27149.3
Q51463	Flagellar M-ring protein	76498.9	189585	193013	111185	197459	216223	57817.5	48363.6	53341.3	114935	129201	118967	130410	121271	403100	124631	138885	183269
Q51464	Flagellar motor switch protein FliG	400726	421283	458260	382915	422550	408696	290495	275555	260856	466882	391249	414642	317678	376961	399221	322670	342753	404397
Q51465	Flagellar motor switch protein FliM	129940	161986	138296	133110	181502	158658	161977	178899	179727	151588	157485	132966	167807	166123	168170	148609	161818	124383
Q51466	Flagellar motor switch protein FliN	628493	547096	588144	687216	546902	504905	504138	523894	586637	476965	502491	480381	406756	429223	417546	419641	532237	530218
Q51467	Flagellar protein FliO	Filtered	31884.6	49170.7	32015	56231.9	51414.6	9292.1	39701.7	35107.6	22139.1	32716.4	Filtered	44864	36881.3	130625	49472.8	60658.9	53019
Q51468	Flagellar biosynthetic protein FliP	1.61002	45574.7	5964.58	Filtered	24562.6	33719.1	5414.75	6171.04	Filtered	15587.2	13570.5	20158.3	4333.54	15290.1	125808	7771	24120.8	20778.3
Q51470	tRNA-2-methylthio-N(6)-dimethylallyladenosine synthase	442511	302296	303730	340715	229034	394866	106782	136364	104615	160420	212816	176896	294117	231776	358349	297973	260054	361280
Q51472	Integration host factor subunit alpha	853048	979774	865776	919983	980267	732799	2.0754e+06	2159659	2.26654e+06	1.09178e+06	1.0332e+06	1.22935e+06	1.05319e+06	1.15146e+06	891416	1.13516e+06	996281	845624
Q51473	Integration host factor subunit beta	58256.2	118132	80118.2	57231.1	124838	44082.3	131557	119171	101009	70265.5	45811.2	66713.1	47305.4	64051.4	59594.8	57933.1	87627.5	61876.7
Q51481	Denitrification regulatory protein NirQ	2675.93	4532.35	2142.93	1.94852	1.28896	8106.76	19868.2	10014.2	3168.61	NaN	2427.51	0.937048	NaN	1.12694	2854.3	2567.4	NaN	1.18549
Q51485	Porin B	878870	444290	520875	210644	287145	367737	4551018	2934357	5362922	761031	795506	668816	674360	929642	977577	210194	210990	475191
Q51487	Outer membrane protein OprM	1.37329e+06	1270162	1.37427e+06	1.65571e+06	1.3138e+06	1.66222e+06	2.11387e+06	2440934	2.0595e+06	1.32497e+06	1.30394e+06	1.35011e+06	1.46652e+06	1.44752e+06	1.83776e+06	1.40396e+06	1.37371e+06	1.4817e+06
Q51506	Redox-sensitive transcriptional activator SoxR	23272.2	19857.6	15338.4	20475.4	20018.7	17592.9	21686.1	44940.6	37306.5	18403.8	20513.2	13926.5	759.429	20921.7	10720.1	17688	17125	22875.7
Q51507	Isochorismate pyruvate lyase	4179832	3.97391e+06	3.36935e+06	5292248	4924632	2.79254e+06	14874521	3.8083e+06	13939836	21056576	7.84124e+06	23344410	11793030	5370361	5351186	11993418	4948580	3823251
Q51508	Salicylate biosynthesis isochorismate synthase	1.92062e+06	2.54038e+06	2130577	2286345	2.81959e+06	1589850	5.65679e+06	1.54185e+06	5.54726e+06	10076378	3.60223e+06	10142171	5918207	3036416	3.06857e+06	5.86495e+06	3.08573e+06	2390506
Q51546	Phosphate import ATP-binding protein PstB	335162	377796	403700	258111	338535	431297	348878	402426	338303	258005	324413	298196	306965	325958	409423	276789	298128	364289
Q51547	Phosphate-specific transport system accessory protein PhoU homolog	521598	448591	435840	433283	379147	398757	558639	558567	580465	491783	467552	447591	473528	536278	467578	458665	404674	427655
Q51548	L-ornithine N(5)-monooxygenase	21048180	21905092	20600772	17979102	21931758	22384494	23181788	22868376	24006452	17991840	20490008	21053524	24976430	28067868	27519918	24388756	24438078	19472202
Q51551	Dihydroorotase-like protein	1304225	1515326	1.4471e+06	1.52417e+06	1.50098e+06	1.48251e+06	1.42267e+06	1.58337e+06	1.6262e+06	1.45914e+06	1.37131e+06	1339578	1353150	1.515e+06	1.38397e+06	1.29495e+06	1.49954e+06	1.60103e+06
Q51559	3-(3-hydroxydecanoyloxy)decanoate synthase	644.932	5479.11	13269.2	Filtered	3163.09	6892.71	13603.3	14976.3	11232	3171.52	2000.41	2666.93	7312.84	17762.7	1688.56	13707.3	12250.5	6812.84
Q51561	DNA-directed RNA polymerase subunit beta	14774734	15157107	15605477	14850196	15075231	14898080	8993534	9732188	9225543	12937485	13464911	12265119	12937739	13919892	14314289	13530441	14025170	14551430
Q51564	Diaminopimelate epimerase	695572	673201	686709	594379	708545	627238	435110	468043	426029	594787	599027	581982	664220	603606	647612	618315	617401	649243
Q51566	Tyrosine recombinase XerC	72283.1	81898.7	78585.3	92305.8	68072.8	64387.6	81102.7	71602.3	78912.2	74022.9	74493.2	59785.7	74100.2	49339.3	76382.6	74793.3	82704.3	75532.9
Q51567	Succinate--CoA ligase [ADP-forming] subunit alpha	15553449	16747239	15151037	15608055	13240815	12774923	11661970	12337516	11484680	14654159	13483864	14854785	13746166	12709768	11906156	14337386	12820381	13535644
Q51575	Type II secretion system protein N	27004.5	49407.9	14571.2	47355.2	31361	26748.8	46429.6	52666.9	40520.4	23091.7	24857.2	33823.4	33241	47208	47043	33065.6	25285.4	20505.6
Q51576	Uncharacterized oxidoreductase PA3106	227915	222604	202807	185539	197557	205715	161820	204891	144912	208325	221207	220665	201761	186676	191641	186557	192559	191729
Q59635	Catalase	60268.8	60731.2	60316.2	60420	59505.6	44905	221380	125631	197656	99874.1	83537.6	91858.9	78182.5	83919.6	61366.7	80935.2	85334.4	47834.4
Q59636	Nucleoside diphosphate kinase	46893728	39338644	41911884	47061108	37292888	40532176	26137176	22778094	24699746	38802856	32036656	39223816	36574344	29298556	30513638	34312892	32759750	36835956
Q59637	Pyruvate dehydrogenase E1 component	10153777	10805254	10513597	6003540	7.25278e+06	6964813	33322950	32317174	34839808	24657536	25892326	26833378	22946216	23907270	23673490	19652330	20594984	20609910
Q59638	Dihydrolipoyllysine-residue acetyltransferase component of pyruvate dehydrogenase complex	13053402	11397570	11177621	8.34759e+06	7325168	6881831	1.5805e+06	1.46853e+06	1.19362e+06	2.17736e+06	2.22137e+06	2.50253e+06	24676062	24217472	21392850	22460792	21120134	21586246
Q59641	Peptidyl-prolyl cis-trans isomerase A	1129238	973359	992623	1.18694e+06	944227	1.03221e+06	1461944	1.53722e+06	1.47523e+06	868806	1.12952e+06	1052068	1.09857e+06	1.20514e+06	1.06642e+06	1.04046e+06	934621	1.02708e+06
Q59643	Delta-aminolevulinic acid dehydratase	730983	787834	855092	731026	825127	983769	800450	918207	916627	972831	912266	810253	881811	653354	786983	874488	775622	902934
Q59649	N-(5'-phosphoribosyl)anthranilate isomerase	27494.6	23494.5	26237.9	39203.1	26619.5	23047.4	34010.5	32913.8	32912.1	28666.4	28300.7	23373.2	24790	29193.4	19606	20736.1	22321.6	24567.4
Q59650	UDP-N-acetylmuramoyl-L-alanyl-D-glutamate--2,6-diaminopimelate ligase	308806	282416	281446	284195	275616	276940	413294	366483	352220	338985	351570	292928	322881	323169	323899	310977	317034	282988
Q59653	Aspartate carbamoyltransferase	816876	832924	866628	773445	819069	866356	720018	793906	777790	759297	842012	776045	806714	755467	789072	741998	839394	858660
Q59654	Orotidine 5'-phosphate decarboxylase	1.10713e+06	998641	1.06108e+06	1.23254e+06	968235	1.0389e+06	803142	766831	734892	1052303	925815	932822	876083	971354	947269	931097	933883	972677
Q60169	Porphobilinogen deaminase	2.58237e+06	2121848	2308471	2.90412e+06	2.18717e+06	2.28366e+06	1.81616e+06	1681948	1.69191e+06	2.19443e+06	1.92139e+06	2.25619e+06	2.18899e+06	2.16716e+06	1.91679e+06	2.19808e+06	2.08024e+06	2.38099e+06
Q7DC82	Phospho-2-dehydro-3-deoxyheptonate aldolase	0.0147342	Filtered	4.5847	0.000181077	Filtered	6.69672	NaN	NaN	NaN	Filtered	NaN	3.14515	2.58229	Filtered	Filtered	Filtered	NaN	Filtered
Q9HI36	Major exported protein	28002.1	19637	15208	26981.8	Filtered	4645.73	16796	6346.94	30743.9	8972.33	9012.91	15679.4	13226.2	257006	16790.8	21738.3	7906.38	7303.67
Q9HI37	Probable family 20 transposase	29059.7	5205.42	19807	15945.9	25426.7	6314.06	14088.7	18817.6	20776.5	21099.4	16181.9	229.396	6864.71	15104.6	5.60047	4465.68	6589.2	7145.1
Q9HT05	Ribonuclease P protein component	631821	658176	583929	683605	508674	557806	333955	388340	309413	567103	410763	557979	420828	338567	328412	423076	402684	440186
Q9HT06	Membrane protein insertase YidC	221321	724149	635015	403842	736351	757107	100667	155912	120557	244579	275984	347192	358876	342005	1.43925e+06	456922	523333	565961
Q9HT07	tRNA modification GTPase MnmE	231561	246824	239766	215236	229903	213295	189817	197361	205836	219454	217117	193670	217912	205908	206616	200398	210827	237872
Q9HT09	tRNA uridine 5-carboxymethylaminomethyl modification enzyme MnmG	463721	458707	440193	409671	431345	452774	209653	186504	198855	372802	356123	395673	367292	325861	398331	387328	362086	410870
Q9HT10	Ribosomal RNA small subunit methyltransferase G	129689	113865	112735	84293.3	90330.3	127383	71080.2	64609.3	65146.3	96998.8	89028.1	81597.4	92199.9	62547.4	77941.6	96488.5	69828.2	99170.2
Q9HT11	Chromosome partitioning protein Soj	272138	279317	239264	260767	274714	323140	269032	334109	324363	216367	250878	262657	298349	293072	299108	286614	291529	278080
Q9HT12	Probable chromosome-partitioning protein ParB	3.55318e+06	3.34326e+06	3127670	3.79369e+06	3.11902e+06	2.74768e+06	2.60362e+06	2.5566e+06	2560338	3.14866e+06	2871144	3219903	2.82703e+06	2.70241e+06	2.47351e+06	2.69306e+06	2604973	2.86211e+06
Q9HT16	ATP synthase subunit b	7232476	9051093	8526499	8.24036e+06	7.39731e+06	7648870	4.26507e+06	4.45707e+06	4.16358e+06	5901046	5.12585e+06	6.19381e+06	5621484	5263443	7.72025e+06	5872098	5.85833e+06	5.96166e+06
Q9HT17	ATP synthase subunit delta	10058037	8870558	8417086	9807841	8244778	8027293	5.57411e+06	5.13394e+06	5.36928e+06	9002411	7.45009e+06	7864543	7.1478e+06	6787430	6.18087e+06	6749842	6.97872e+06	7.42526e+06
Q9HT18	ATP synthase subunit alpha	32758372	30496034	32252852	34744608	29980214	30420200	20525214	18982310	19562878	25653202	23740186	26499416	27367820	25911354	25095414	26886208	25882154	28563854
Q9HT19	ATP synthase gamma chain	8955582	8247045	8732954	8.18438e+06	7.73167e+06	8324548	5.90235e+06	5829004	5.64862e+06	6.90931e+06	7.06053e+06	6852870	7.35405e+06	7.08219e+06	7.87222e+06	7284975	6743243	7.21661e+06
Q9HT20	ATP synthase subunit beta	29788776	30400154	31781556	30971054	28808180	32075034	19456344	18936888	18881764	23887394	22997938	25204066	25349792	27835034	28545422	26856660	25574346	28581246
Q9HT21	ATP synthase epsilon chain	8766705	7665021	8.3133e+06	9601931	7589151	7574940	4.81744e+06	5189721	4.55746e+06	7.07644e+06	5834732	6626327	6.29092e+06	6576080	5.73521e+06	6174520	6.28638e+06	6586702
Q9HT22	Bifunctional protein GlmU	973063	949672	882898	929551	799761	762218	658457	716886	676820	771741	704085	799943	824960	810058	636639	770999	778921	732535
Q9HT23	Peptidase_M23 domain-containing protein	24346.4	3841.46	9701.64	18232.4	13717.9	9811.49	25757.9	1965.07	827.885	5603.59	7364.02	3.31101	10023.8	9714.11	16197.7	5586.66	8651.98	4600.15
Q9HT24	GlmR transcriptional regulator	482720	368446	373981	432370	411011	334374	427727	427080	346979	383793	345548	378172	350291	310777	327730	261222	297506	277823
Q9HT25	Glutamine--fructose-6-phosphate aminotransferase [isomerizing]	2.76358e+06	2.2941e+06	2362408	2843625	2.44073e+06	2.33143e+06	2.53339e+06	2.54159e+06	2.6284e+06	2.64243e+06	2385190	2644564	2.43424e+06	2.53833e+06	2.39041e+06	2.68572e+06	2.7397e+06	2.57924e+06
Q9HT28	PKS_MT domain-containing protein	166781	133771	147396	171763	173291	139792	1.25485e+06	1.14537e+06	1300838	234227	213792	233133	174473	230087	174754	187409	181164	144060
Q9HT29	C4-dicarboxylate ABC transporter	85984.6	134817	60080.1	47283.6	50341.3	72114.3	575618	468909	585038	80435.8	151513	64669.6	83780.1	62856	104323	34318.4	83006.7	106968
Q9HT32	Beta-lactamase domain-containing protein	33567.7	17302.7	33566.6	17215.6	14049.7	13554	193476	169982	287539	37725.9	32200.3	20228.1	33270.4	45258.7	43042.6	13690.1	14904.6	30830.2
Q9HT33	Dihydroorotase	71259.4	184503	155083	95426.5	238094	172759	88742.3	124687	28216.5	126163	191586	125431	112904	184362	160671	160125	182430	132729
Q9HT34	Carbonate dehydratase	62188.3	116655	334421	151098	446024	269988	81286.7	122249	Filtered	272581	361464	224054	163902	230583	185272	249804	371556	259636
Q9HT35	GTP cyclohydrolase FolE2	1.76528e+06	16938038	9152834	3.58202e+06	11318510	9908319	2110626	4511004	NaN	6.47178e+06	10333598	6734470	6088985	6798766	8092363	8047114	9300989	6.98341e+06
Q9HT36	N-acetylmuramoyl-L-alanine amidase	44136	138368	141554	69715.2	131800	156183	124396	152404	71330	115723	142234	146225	151534	139381	175285	178957	168432	134409
Q9HT38	RNA polymerase-binding transcription factor DksA	161635	551241	549378	320505	720865	539840	191767	280398	49017.1	401202	608604	420128	346952	448592	349328	445495	509308	334976
Q9HT39	CobW C-terminal domain-containing protein	125969	631869	540755	223323	722548	612015	188029	272827	3496.39	418932	647310	408510	391872	518800	584207	535952	555228	574231
Q9HT40	DUF1826 domain-containing protein	45088.2	346381	182018	83326.8	262995	181643	75237.3	110610	NaN	168937	254019	193825	137476	155410	165195	193474	200789	173552
Q9HT41	NADH:ubiquinone oxidoreductase	8174.38	3337.3	3575.06	13616.1	19567.5	10273.3	43035.3	33006.4	25262.6	4246.14	23679.5	5761.85	6003.8	7834.66	10666.5	7866.07	3750.81	3462.16
Q9HT42	cobW domain-containing protein	5300.36	9390.95	16734.7	23770.3	19600.3	15941.1	14721.9	19122.5	Filtered	9942.66	14080.8	15461.2	10320.8	14180.1	24265.1	16842.5	16831.8	14631.2
Q9HT43	Probable MFS dicarboxylate transporter	139010	148289	112185	100526	100215	98535.5	59418.8	61496.1	52807.3	51457.6	58037.3	64001.1	92890	84241.6	146092	89816.8	67376.9	77391.1
Q9HT45	Tim44 domain-containing protein	662574	767251	659852	726883	804250	642566	504384	452671	488465	649178	564133	755912	635986	709737	815387	634906	796932	537892
Q9HT46	SMI1_KNR4 domain-containing protein	238340	180645	142740	271427	256569	429645	38077.5	207151	19529.6	64036	30780	39157.7	25227.2	81785.5	88906.9	37366.8	35750.2	29907.7
Q9HT48	Probable transcriptional regulator	10815.1	8726.72	24045	11608.2	15239.3	23179.3	11578.7	16995.6	12014.2	11234.2	15245.8	10430.1	18954.2	26232.4	29207.3	16926.7	19777.6	14684.8
Q9HT49	Probable short-chain dehydrogenase	67051	88009.2	121154	74471.3	136161	110144	95234	108965	107971	116952	123551	101212	109981	139545	175090	89440	131064	121684
Q9HT50	Probable aminotransferase	134627	155940	190859	139543	185505	184348	291263	313400	364810	145494	194045	116190	166978	176246	266604	164956	174949	281653
Q9HT51	Probable glutamine synthetase	27289.1	34695.7	40652.8	31815.4	42836.1	37770	72457.1	84885.7	92334.4	32399.1	55403.6	24178.2	37269.9	47107.2	48563.3	34194.1	42856.3	52363.2
Q9HT52	Probable short-chain dehydrogenase	438495	427681	440877	514118	423854	383487	835368	746940	891245	474469	497628	484985	469217	500940	480291	463335	514802	475207
Q9HT53	Tetratricopeptide repeat protein	51082.1	52587.1	40995.4	55448.4	54260.4	59206.5	68129.4	76505.4	74102.6	48096.3	72643.1	48133.4	64365.2	39919.1	56348.2	36778.3	48130.2	53094.9
Q9HT54	HotDog ACOT-type domain-containing protein	2.44013	7998.33	11937	2.33327	10965.8	23509	49705.9	78592	37999.8	7899.56	10030.8	10370.9	14210.2	19696.5	10517.1	1.62412	5012.64	17949.2
Q9HT57	Pyridoxal kinase PdxY	110935	142048	144035	121640	157309	201590	194345	192509	222716	164069	183808	140357	168555	169176	183740	129597	191138	173183
Q9HT58	DUF3301 domain-containing protein	50416.6	558830	578017	150992	213601	383792	884276	733158	1.24958e+06	764041	490521	562911	880224	874905	601720	536376	299490	378585
Q9HT60	AB hydrolase-1 domain-containing protein	86697.4	65767.5	110693	89635.8	75817.1	83852.3	65101.7	96443.1	62498.8	84448.2	68951.4	47726.1	68900.1	66782.3	81574.5	94443.3	81940.9	67234
Q9HT61	Histidine kinase	5765.79	9121.13	4799.76	4.2685	10570.7	22526	11033.9	8868.04	11389.8	19759.5	12656.2	69.964	6349.12	16706.8	19327.9	7725.17	13207	18160
Q9HT62	MifR	136303	132317	138247	135549	137852	128517	130535	135113	141615	120432	138030	119256	138620	126856	130510	123596	121035	119286
Q9HT64	N-formylglutamate amidohydrolase	73737.1	36992.8	97.8486	20414.8	352.107	39325.1	55881.3	25215.2	52571.2	114306	15238.2	6013.88	32063.8	3370.55	1262.09	9656.36	14723	200.748
Q9HT65	Probable glutamine synthetase	Filtered	Filtered	Filtered	1.77173	2683.72	0.903917	1497.86	5835.56	3175.3	6423.41	NaN	4524.89	2507.4	5125.73	Filtered	5379.99	Filtered	Filtered
Q9HT66	Isochorismatase domain-containing protein	156982	110287	60668	124988	81165.5	72095.2	129043	103027	126385	164765	99180.7	217085	103969	85520.4	50882.5	81353	102136	76544.4
Q9HT67	HTH rpiR-type domain-containing protein	83031.4	67767	79644	66549.5	78305.7	80252.3	141839	118247	158238	84776.4	83821.1	106532	73220.7	86759.2	88015.9	76581.2	74343.9	99258.9
Q9HT68	Probable TonB-dependent receptor	1.57864e+06	1147050	1.34878e+06	1.79831e+06	1.2518e+06	1.43453e+06	2.03081e+06	1.91859e+06	2.0119e+06	1.43528e+06	1.56553e+06	1.61558e+06	1435917	1.34134e+06	1.25053e+06	1496629	1.3821e+06	1.59357e+06
Q9HT69	D-methionine ABC transporter membrane protein	12178.7	57466.9	59724.9	Filtered	14044.6	17612.3	Filtered	Filtered	Filtered	988.842	Filtered	1.06506	34408.9	33357.6	153184	14295	15300.4	20755
Q9HT70	Methionine import ATP-binding protein MetN 2	536644	555641	527157	380714	518131	568815	335143	281236	319087	620784	465683	518131	470547	429273	502516	486860	487412	509283
Q9HT71	Lipoprotein	119188	76527.2	96492.9	106626	78686.1	73914.4	60453.5	100973	67580.8	47822.4	55632.3	85201	47567.5	48116.2	58515.3	65002.5	78293.1	68177.7
Q9HT73	Zinc import ATP-binding protein ZnuC	154863	307177	214203	158733	224198	260661	215649	242784	151425	261923	289320	195676	241426	220223	226399	225687	237816	206085
Q9HT74	Transcriptional regulator np20	172544	131100	143771	109830	68577	58529.6	135255	89900.7	134959	224039	108508	119882	159140	116667	130530	138320	87951	120340
Q9HT75	High-affinity zinc uptake system protein ZnuA	352267	312443	267223	323611	350783	426633	365904	432172	246111	396815	386928	389173	359342	389333	333963	351489	364116	381003
Q9HT76	Vitamin B12-dependent ribonucleotide reductase	157901	195452	201651	177317	213413	209041	176608	303533	163190	137496	181058	130628	105484	179113	175593	127888	184642	145924
Q9HT77	NrdJb	52794.3	74274.5	75537.5	88200.7	74549.4	64666.5	82843.7	85031.2	68890.8	72289.4	70387.2	65548	72807.9	102214	37842.8	63505.6	83847.9	63170.1
Q9HT79	DUF2782 domain-containing protein	705066	473035	454093	658395	477459	438230	770980	856781	837912	422200	559459	470400	628563	513299	467855	541678	463549	465636
Q9HT80	DNA polymerase I	528176	577288	541216	480830	528161	585206	417406	473108	433123	455371	505290	438369	486271	464022	493894	473209	463548	509554
Q9HT81	Probable GTP-binding protein EngB	286639	252026	253868	252593	231054	346492	238513	272824	295993	260378	266857	228784	284945	228733	300918	245916	260825	330688
Q9HT83	Endo/exonuclease/phosphatase domain-containing protein	16999.7	16167.4	30102.5	13732.6	31359	21220.5	26312.5	29010.6	32077.5	18462.1	17373	15019	30362.8	24066	16327.7	17253.8	14871.5	14687.4
Q9HT84	Diguanylate cyclase DgcP	59803.9	51105	50488.1	75106.3	50696.2	53782.5	78326.1	95606.2	78949.2	57878.8	71678.2	57936.7	55052.5	43312.1	52855.5	54440	52164.9	62781.5
Q9HT86	AmpDh2	156181	193222	180425	205247	178123	204609	161285	217842	141823	140888	192610	155265	174333	173671	259542	198125	159890	173090
Q9HT87	Histidine kinase	12100.9	22157.4	23979.3	12871.3	30787.2	27195.1	17580.8	16924.3	18959.7	18289.4	27686.9	5030.67	14741.2	14804.4	44164.2	18650.1	25081.3	21053.5
Q9HT89	Uncharacterized protein PA5481	121854	53848.5	49854.3	130067	58266.7	86109.2	51681.8	109418	45776.6	31677	65369	26070.8	75738.2	101591	70490.9	57852.9	128272	91556.6
Q9HT91	Probable proton/glutamate-aspartate symporter	1.75743	36546.9	17541.1	Filtered	Filtered	10565.9	Filtered	NaN	Filtered	Filtered	NaN	Filtered	23879.6	20517	98932.4	2793.9	16860.7	Filtered
Q9HT95	Acetyltransferase PA5475	84144.5	37842.3	38236.8	196402	49504.6	78262.3	134307	69952.7	43563.6	56023.9	40661.2	111813	89380.6	17842.5	19.4465	124576	32702.7	4782.3
Q9HT96	Probable metalloprotease	33130.8	44215	39533	65886.2	52673.7	63794.1	66735.4	66516.4	65932.5	91670.5	82876.1	70324.6	60114.3	59133.8	47183.2	83171.6	65712.6	75972.8
Q9HT98	Amino acid abc transporter substrate-binding paat family protein	2.79473e+06	2.30066e+06	2.29412e+06	2.33806e+06	2082077	2.03366e+06	2.12834e+06	1743365	2.27716e+06	2.57937e+06	2342818	2326865	2.42467e+06	2262555	2.07986e+06	1927794	1.95897e+06	1.9063e+06
Q9HT99	3'-phosphate/5'-hydroxy nucleic acid ligase	52225.3	42773.1	45021.8	38164.5	36661.5	30604.1	84447.1	83873	89367.4	72010.1	74843.8	62606	39178.3	47010.5	49222.6	42958.3	43192.5	44652.7
Q9HTA0	Probable peptide chain release factor	33770.2	7172.66	33842.3	33890.2	29331.8	23944.6	38856.1	39670.1	41493.4	44741.6	37637.7	35524.1	16152.2	21884.4	26875.5	20482.4	21981.5	18871.4
Q9HTA5	CENP-V/GFA domain-containing protein	7763.53	3378.42	5454.21	8829.29	Filtered	5162.42	11000.4	18185.5	26624.2	7166.18	2867.98	2939.87	12825.1	1830.88	6873.94	8399.79	6213.7	8276.55
Q9HTA6	DUF4105 domain-containing protein	163955	178025	177721	185698	194904	224715	129703	164403	159302	145981	172064	160511	198653	190556	179651	218135	205367	175374
Q9HTB1	Methyltransf_11 domain-containing protein	106626	137081	125837	99872.6	110345	100067	203889	188524	195239	106239	103273	110121	161009	163462	166362	110433	129462	124644
Q9HTB3	Class I SAM-dependent methyltransferase	35099.9	38827.8	9091.06	34939.9	99567.8	14513	106129	99991.8	50918.9	32934.7	63126.6	1587.51	13230.1	33598.9	19501.7	12964.9	33182.7	24625.5
Q9HTB4	Glycosyltransferase	43306.2	62658.5	31902.8	37105.2	43624.5	44268.1	54951.9	82982.7	69550.3	27223	49138.5	29398.1	52952.1	53016.8	69442.1	69197.7	57345.9	28021.7
Q9HTB5	Glycosyltransferase	127481	105380	111788	85658.9	78224.6	82518.3	136084	108467	146855	88972.9	89762.8	83610.1	102356	110830	100013	93027.2	95704.8	93304.1
Q9HTB6	GDP-6-deoxy-D-mannose reductase	193429	151601	308005	129906	141544	108495	149547	125731	174883	114128	102130	81377.8	95462.5	141947	91646.7	78412.2	64071.1	85218.8
Q9HTB7	Mannose-1-phosphate guanylyltransferase	15274.7	23156.8	14975.5	2.41855	24907.7	13332.3	268226	60878.2	67611.6	50033.6	52182.8	23864.4	34225.4	44597.7	27725.8	23875.2	19455.1	31846.1
Q9HTB9	Glycosyltransferase WbpY	86255.2	96231	114456	70486.3	115185	105719	133222	127474	116890	100239	111498	89058.5	110435	152517	102424	110512	112972	131877
Q9HTC1	DUF1127 domain-containing protein	799266	410927	506136	28994.3	169102	154600	794906	293954	387495	539802	12903.1	169603	400118	264141	87422.8	2339.38	168589	140451
Q9HTC2	Probable coenzyme A transferase	2016.39	19140.2	16357.2	436220	498632	744560	31177.5	60542.9	40514.3	1.1333e+06	878407	992112	12036.3	27157.2	2878.28	558979	446130	503685
Q9HTC5	Outer membrane assembly lipoprotein YfiO	1.63824e+06	920334	986896	1.15757e+06	955722	595015	1.07805e+06	1.03555e+06	1.09111e+06	1.20052e+06	925520	1.40188e+06	974613	1126698	628641	1.2535e+06	1.15155e+06	515826
Q9HTC6	Probable peptidase	46573.3	45940.2	41074.1	56498.2	21745.1	41615.9	29930.9	14465.7	19956.2	31592	50455.9	30356.7	13667.6	14966.5	16429.4	7359.4	12961	16437.1
Q9HTC7	Glucose-6-phosphate 1-dehydrogenase	89997.6	88427.1	101067	78431.8	134123	111384	152403	143077	164078	124732	120152	83679.8	116502	106438	130699	123759	125550	157096
Q9HTC8	Probable transcriptional regulator	318479	302535	328942	241656	344922	354623	351634	406126	385979	458339	408366	344030	325175	283620	316008	347413	305333	349082
Q9HTC9	Probable transcriptional regulator	321874	249205	265763	217423	271724	245283	362023	364163	340294	289019	280594	177260	310889	355402	465583	406083	306596	292723
Q9HTD0	Biotin carboxylase	412011	371219	401757	622982	501185	502293	1.02421e+06	1.00812e+06	1070015	943103	762578	957489	688242	715671	576959	1.00709e+06	1.11196e+06	821104
Q9HTD1	Probable transcarboxylase subunit	573240	557145	579062	1.08952e+06	788800	741144	1747254	1.82327e+06	2.01277e+06	1.94834e+06	1.45886e+06	1.68517e+06	1.13084e+06	1.03783e+06	838622	1.61782e+06	1.66188e+06	1.21595e+06
Q9HTD3	N-acetyltransferase domain-containing protein	16416.6	29559.6	19291.8	18606	33677	32329.9	42316.4	46609	43160	14695.2	20375.7	12577.6	26152.7	29007.6	38956.5	24666.4	22829.3	23347.1
Q9HTD4	Probable acetyltransferase	27654.1	30369.1	16013.7	19158.4	19406.1	24288.7	40651.9	26297.6	41800.7	7953.24	15671.7	16172.6	15665.5	17457.1	13294.5	27076	17783.3	10065.1
Q9HTD7	Aspartate ammonia-lyase	3.38647e+06	3140667	3.02624e+06	1553616	1.78485e+06	1.37311e+06	6063849	5.26384e+06	5584298	3219965	3.46884e+06	3230314	4.17336e+06	3.99392e+06	3950528	2440619	2.44168e+06	2862240
Q9HTD8	Probable transcriptional regulator	134376	170684	129159	104533	129671	151310	147209	175677	162615	143756	155679	123804	147329	125439	148005	127257	126966	170167
Q9HTD9	Alcohol dehydrogenase	334298	62623.4	106202	301088	50605.1	105339	316090	133162	287906	297178	132105	202287	681929	95499.2	9553.42	656216	108744	28625.8
Q9HTE1	DUF3299 domain-containing protein	69993.7	76202.2	118782	98667.2	68990.4	100241	95431	111714	106294	67827.9	100919	39927.4	67315.7	63087.7	95675.2	76013.7	72782	90406.1
Q9HTE2	Putative glucose-6-phosphate 1-epimerase	179329	201121	202932	163892	201943	280758	291903	354619	319256	176209	194326	208173	248469	266127	288491	249998	224456	265935
Q9HTE3	Glutathione-independent formaldehyde dehydrogenase	Filtered	Filtered	Filtered	Filtered	Filtered	61689.2	67369.8	15724.6	129471	772600	239033	84162.9	Filtered	Filtered	271340	Filtered	Filtered	86215.7
Q9HTE9	Serine hydroxymethyltransferase 1	7585.95	Filtered	Filtered	6116.34	Filtered	18540.8	14876	15526.5	20328.2	5037.49	12892.5	7913.42	14022	4926.13	49708.6	Filtered	11716.8	Filtered
Q9HTF0	Lipoprotein	666260	1.26784e+06	1.2382e+06	874578	1255040	1.40099e+06	960362	908957	740345	843564	841332	983760	1.06815e+06	1.01353e+06	1.99993e+06	1.22939e+06	1.37116e+06	1061836
Q9HTF1	Low specificity L-threonine aldolase	1.90062e+06	2.1006e+06	2.20681e+06	2.10692e+06	2.10681e+06	2.02667e+06	2295400	2.25897e+06	2.52851e+06	2238898	2.14201e+06	1.93339e+06	2.0297e+06	2268340	2.10375e+06	1.95721e+06	2358495	2.05515e+06
Q9HTF2	Ferredoxin	16.2571	13222.3	9260.77	5880.93	15305.6	7677.38	2582.21	5512.51	1222.96	4792.92	8990.19	5975.55	7993.8	11105	30516	10537.9	16798.2	3637.51
Q9HTF4	GbcA	1.08497	3.54715	Filtered	1.38571	1.44212	NaN	NaN	NaN	NaN	NaN	Filtered	0.639654	NaN	0.755239	1.00737	Filtered	Filtered	Filtered
Q9HTF7	Cell division protein ZapA	53518.9	48140.2	58452.4	77848.6	60995.6	80129.7	8397.71	12648.5	14553.3	43407.5	45903	34897.7	30915.8	20921.1	37840.5	34508	37122.5	39079.7
Q9HTF8	Cell division protein ZapB	208163	200901	208205	222561	168532	179972	78773.3	64404.9	66271.9	138216	137620	118081	133570	75730.5	97493.2	100896	117194	178668
Q9HTG0	Lipoprotein	5763.15	8439.83	5219.01	5807.97	10371.5	7221.68	NaN	2704.56	NaN	2225.81	6143.99	1851.83	3462.52	1.92076	12211.3	1988.96	12080.1	6604.15
Q9HTG1	Probable transcriptional regulator	40906.4	Filtered	55845.9	22533.5	522889	32963.8	Filtered	494398	17912.9	425351	60871.4	256509	28728.3	Filtered	676824	Filtered	82096.7	468390
Q9HTG9	50S ribosomal protein L21	7411.18	43581.1	45660.1	18215.2	Filtered	29132.2	41106.5	15110.3	18977.7	NaN	15542.4	5580.14	17602.8	30687.6	18256.8	7630.85	36937.7	20631.7
Q9HTH3	Fimbrial assembly protein FimA	4849.49	1.89858	Filtered	2.20272	Filtered	Filtered	10500.6	10245.3	7968.07	2768.3	4921.72	Filtered	Filtered	7209.56	2232.57	2397.49	NaN	4528.78
Q9HTH5	HTH-type transcriptional regulator CdhR	Filtered	117667	91153.6	175735	Filtered	161075	71746.2	55559.8	53253.5	86249.8	68042.2	Filtered	90476.5	Filtered	Filtered	107780	43005.1	50972.7
Q9HTI3	Histidine ammonia-lyase	115022	326284	36290.4	80997.8	39050.8	89592	341635	377540	370478	257190	205158	210174	188442	160961	100739	155751	229.254	87905.1
Q9HTI6	OpuAC domain-containing protein	150865	172821	167211	202058	173822	218097	554839	516250	532229	195098	299781	208401	202294	169560	214603	189863	186105	175027
Q9HTI8	Probable ATP-binding component of ABC transporter	49986.1	57542.5	51769	39937.8	67440.6	54173	117098	111347	134487	71407.8	71133.1	68864.3	66283.1	63347.3	67847.4	60310.9	67425.7	59490.9
Q9HTJ0	HTH-type transcriptional regulator BetI	71792.6	96231.4	63309.3	73287.7	79216	96076.3	114896	124390	119006	85708.8	81363.9	96721.9	68856.9	66635.9	87428.9	70652.8	67744.7	90214
Q9HTJ1	NAD/NADP-dependent betaine aldehyde dehydrogenase	513349	529517	527203	476841	496354	456538	992423	1.14136e+06	1.22663e+06	498303	559832	461052	540256	598820	482401	572908	564077	504088
Q9HTJ2	Oxygen-dependent choline dehydrogenase	77159.3	76768.5	68217.4	70464.9	73007.3	60565.7	109632	133987	159874	60410.3	73476.7	61241.7	89088.8	82555.4	68352.6	64794	82891.9	55445.4
Q9HTJ3	HotDog ACOT-type domain-containing protein	120303	103653	104500	124529	92296.1	63486.4	78000.5	68988.6	96266	64442.8	75279.7	58555.9	14031.6	65137.5	63633.9	68941	74429.7	30273.9
Q9HTJ5	Phosphate transport system permease protein PstA	3.94857	2123.03	1040.67	7.19395	904.687	8637.86	37805.8	35414	32745.7	6054.96	14123	1.62725	8583.11	6906.76	23648.9	24.1719	22337.7	21780.5
Q9HTJ6	Probable two-component response regulator	271866	275776	246517	303265	323566	236302	362216	360447	367061	368250	309827	329399	272789	279549	260689	275221	277510	260822
Q9HTJ7	Peptidase M23	2359.63	12205.6	Filtered	Filtered	71.2283	6393.87	3397.68	38078.4	23714.7	4385.87	37892.4	1360.44	17933.7	19881.1	48541.1	61.5312	347.428	9246.57
Q9HTJ8	HlyC/CorC family transporter	10630	40189.6	37217.4	12834.9	50277.8	54492.1	16463.2	14262.3	14804.4	32314.7	26814.9	32035.6	28337.5	21520.3	127279	40264.9	58673.7	34095.4
Q9HTJ9	Predicted lipoprotein with conserved Yx(FWY)xxD motif	139901	143163	135101	95827.1	134693	206748	234572	364238	204161	23324.1	197480	34370.4	83948.9	67295.3	197074	60054.8	59656.7	232003
Q9HTK1	Probable chorismate pyruvate-lyase	69171.8	78781.1	57904.3	76593.7	61146.2	68181.1	65234.9	53314	64949.9	56369.1	64122.5	50625.6	55130.4	73346.5	51667.3	75673.9	64846.3	71554.9
Q9HTK2	Transcriptional regulator GlcC	1866.46	2.37914	1.67909	Filtered	5346.25	17613.5	26655.5	24640.7	28265.2	2942.29	10516.5	3777.7	7930.65	10731.5	5596.07	402.772	2545.48	21182.1
Q9HTK7	Rubredoxin-1	1.00686e+06	727042	795507	994424	492410	778308	1.11479e+06	1.32338e+06	1.59254e+06	872938	695904	900190	957048	1.01762e+06	843098	914420	661336	713925
Q9HTK9	Rubredoxin-NAD(+) reductase	506056	472892	453120	602574	494838	490838	584524	567570	642798	606560	538339	563770	494361	520583	415748	518846	506954	490151
Q9HTL0	DNA-binding protein HU-alpha	1.50298e+06	1.25462e+06	720528	398540	726236	489381	3.66783e+06	2683165	3.78205e+06	1.09542e+06	1.47941e+06	955760	791146	604447	800500	227621	293593	873789
Q9HTL1	Helicase	152433	118501	112088	169648	117993	155103	35850.5	18029.6	25119	102012	96755.6	78750.4	108187	100830	84021.2	97989.3	101626	117798
Q9HTL2	HDOD domain-containing protein	31006.7	27510.1	14648.3	23290.5	30658.4	13402.2	26840.2	11352.3	30479.6	7510.16	15215.3	10841.1	28596.7	32130.1	18310.3	28709.3	35952.6	20327.7
Q9HTL3	ATP-dependent DNA helicase RecG	382590	435795	492356	452027	506633	520575	570488	676991	567214	416165	492195	361683	497775	506814	511343	506893	490596	451342
Q9HTL4	OxyR	635267	719745	655879	680244	699471	677978	890106	903185	870958	705850	730665	648848	669920	605433	633893	612969	695405	673637
Q9HTL5	Epimerase domain-containing protein	522221	621214	523500	567970	647163	630845	544795	634274	604477	527176	583454	571232	628410	636751	680870	634863	658812	626088
Q9HTL8	Lipoprotein	29798.4	173175	110133	204344	215474	191158	278283	303151	299842	151184	214117	303460	185449	238633	221502	231387	236664	218139
Q9HTL9	RidA family protein	14654200	13611479	13552206	16064011	12653968	12952275	12820672	13824830	11973604	12038947	12591690	13155581	14297898	14794997	12700177	12952739	13001958	12057642
Q9HTM0	Guanosine-3',5'-bis(diphosphate) 3'-diphosphatase	1.10797e+06	1.15678e+06	1.11967e+06	1.02372e+06	1.14253e+06	1.2444e+06	1.34497e+06	1.49931e+06	1.39283e+06	1.00938e+06	1.26777e+06	939134	1245345	1.35779e+06	1.41656e+06	1.16875e+06	1.24849e+06	1.38492e+06
Q9HTM1	DNA-directed RNA polymerase subunit omega	467704	494011	417600	536592	416539	415210	299203	292466	275423	451778	400274	423973	329906	362490	311847	400446	309507	322213
Q9HTM2	Guanylate kinase	587642	574473	562858	676472	571881	571124	365990	385711	426551	544387	498767	541560	530118	485949	472723	543605	499188	526718
Q9HTM3	YicC family protein	529469	523710	543632	580075	510877	518052	515778	463082	503833	582437	503897	564962	481777	460032	422835	490430	492591	517090
Q9HTM4	DUF4870 domain-containing protein	Filtered	Filtered	Filtered	35779.3	67482.8	58522.3	Filtered	Filtered	12563.4	Filtered	58958	Filtered	Filtered	29024.4	94338.9	Filtered	27466.2	25980.8
Q9HTM5	DUF4124 domain-containing protein	2.64819e+06	1.62235e+06	1.75409e+06	2222293	1.56202e+06	1.49505e+06	2.68243e+06	2.3219e+06	2555908	1.73822e+06	2.00321e+06	2.11481e+06	1.93307e+06	1.99772e+06	1.65658e+06	1.66854e+06	1.58568e+06	1.43447e+06
Q9HTM6	4HBT domain-containing protein	21415.2	31832.8	22011.2	28219.5	67514.8	65884.4	64911.6	67423.4	62714.3	46183.7	56348.4	25385.5	35991.5	27690.4	34107.3	40439.2	100107	50446.8
Q9HTN2	Acetylglutamate kinase	990972	918487	958860	1.05456e+06	898361	879540	1.26534e+06	1.16643e+06	1185916	1.07664e+06	1.0201e+06	1.05192e+06	967378	983284	909788	975970	944549	877501
Q9HTN3	Deoxyuridine 5'-triphosphate nucleotidohydrolase	696215	667079	860369	929817	851145	812206	598996	506004	630725	821084	770748	718338	824266	669788	754526	856839	622511	775875
Q9HTN4	Coenzyme A biosynthesis bifunctional protein CoaBC	629457	634636	625566	682136	652965	656120	601838	585595	606998	663796	599156	625929	580884	580543	560051	648738	628830	593427
Q9HTN7	Probable binding protein component of ABC dipeptide transporter	1.74096e+06	1.75376e+06	1.55447e+06	1.96502e+06	1.92903e+06	2.11036e+06	3.50065e+06	3.54764e+06	3.45361e+06	2.33383e+06	2378063	2538092	2.32912e+06	2.13216e+06	2.06812e+06	2.31161e+06	2.27606e+06	2.08666e+06
Q9HTN8	50S ribosomal protein L28	26095702	26461852	24524268	25947194	21807198	21259882	9103618	6.81377e+06	8194758	26885844	14842482	26408146	17577332	13543304	11805304	19050386	16841816	16319641
Q9HTN9	50S ribosomal protein L33	3163553	5379035	3.85295e+06	2.06887e+06	2.33682e+06	2.22709e+06	263083	409488	152366	3.38758e+06	872328	3.14224e+06	1.51353e+06	174807	594886	2.24542e+06	507596	642342
Q9HTP0	Cupin_3 domain-containing protein	2913.97	23519.7	13764.9	Filtered	25313	953.234	35205.9	40114.4	32777.3	7905.77	14261.6	4974.01	Filtered	12163.9	15877.6	11360.3	36712	21747.7
Q9HTP1	Probable pyridoxal-dependent aminotransferase	382383	266393	273811	386268	336908	319717	479965	596293	567149	183235	362785	171591	280154	368051	351094	329339	389696	377534
Q9HTP2	Probable aldehyde dehydrogenase	2.64503e+06	2.20693e+06	2.28135e+06	2653403	2.19532e+06	2196884	3.46901e+06	3.46921e+06	3.83551e+06	1.86187e+06	2.30206e+06	1.65904e+06	2406830	2.44358e+06	2.37e+06	2256408	2.29002e+06	2.21884e+06
Q9HTP4	Phospholipase D family protein	48064.1	49531.8	87758	173641	148298	135210	145397	143281	129211	78632	142356	90762.3	141093	122313	118258	128525	134391	90191.8
Q9HTP5	Probable oxidoreductase	61585.9	60180.9	61171	36982.9	70650.2	77400.5	42642.6	41812.5	53549.8	36021.7	45640.3	44843.4	59014.7	69528.4	83510.5	57766	69746.2	77210.7
Q9HTP6	Leucine-responsive regulatory protein	289945	287910	276638	278509	245105	263339	338169	326126	298048	265342	267252	282107	295771	281896	311421	309751	280420	245387
Q9HTP7	DctA-YdbH domain-containing protein	1.13514e+06	339502	171774	193247	642631	470852	373142	336603	393381	700620	374846	129960	163689	159150	545012	317530	340986	571846
Q9HTP9	DUF1318 domain-containing protein	683574	759840	705562	765363	629260	643435	1.12537e+06	1.24912e+06	1.21096e+06	711015	765981	709052	727841	745015	634737	746458	731753	749013
Q9HTQ0	D-amino acid dehydrogenase 1	1.55984e+06	2.01268e+06	1811396	2.37025e+06	2.34458e+06	2.40834e+06	3542958	3.25789e+06	4.1103e+06	3.18184e+06	2.88103e+06	3367414	3.18601e+06	3.14793e+06	3.31871e+06	3594331	3295534	3.57485e+06
Q9HTQ1	RidA family protein	2.00902e+06	2.37447e+06	2.28635e+06	3.22936e+06	2728115	2.90006e+06	3682168	3.22097e+06	3.93771e+06	3.76229e+06	3376234	3.76823e+06	3.54529e+06	3.06843e+06	3.1025e+06	3.56769e+06	3.48733e+06	3.72535e+06
Q9HTQ2	Alanine racemase, catabolic	529270	583702	611657	784598	942346	1.18664e+06	1613047	1.42635e+06	1.79555e+06	1.03351e+06	1.06216e+06	1114381	988566	939953	1.14408e+06	1169623	1.30882e+06	1.59394e+06
Q9HTQ3	Probable transcriptional regulator	333420	288794	292526	306766	239782	239751	201034	200266	227535	251050	213548	239520	243443	215695	245405	232841	233279	257253
Q9HTQ4	Cytochrome c5	3.14255e+06	2.84805e+06	2825425	3.20799e+06	2.70335e+06	2911504	3.75443e+06	2.83647e+06	3.10061e+06	3.23685e+06	2.79473e+06	2.93946e+06	3.14373e+06	2.73649e+06	2.64021e+06	2.68013e+06	2713373	3.46336e+06
Q9HTQ5	AcetylCoA_hyd_C domain-containing protein	45019.4	54694.3	32386.2	44604.4	28583.8	22688.8	41046.6	51111.2	35092.3	19848.5	23787.5	27721	30334.3	40904.1	28703.5	21969	30077	30628.6
Q9HTQ6	Xanthine phosphoribosyltransferase	938498	923027	929046	905666	872867	873437	516943	528748	479039	812496	785906	748290	799429	775185	891858	891824	740079	899345
Q9HTQ7	Pyruvate dehydrogenase (Cytochrome)	5972.82	15460.3	7251.47	8735.87	23324	11181.8	16448.4	10572.4	24509.8	1.32403e+06	9148	2771.04	18492.8	11554.4	Filtered	15805.7	8503.08	12479.4
Q9HTQ8	ATP-dependent DNA helicase Rep	796274	908370	916056	752456	875235	1.01312e+06	504464	601246	547196	726586	838234	669560	859635	946845	996778	907412	856330	990918
Q9HTR1	Probable transcriptional regulator	15609.8	13269	22407.9	13573.5	17515.4	39890.8	21356	6756.8	15112.9	5334.23	11379.6	8481.47	11028.1	9785.62	17253.7	15069.7	9884.12	5693.55
Q9HTR2	Phosphorylcholine phosphatase	40830.7	28616.1	47692.7	54083.6	54076.4	44788.2	105798	116059	121526	58135.6	86716.4	69254.6	58248.4	42356.1	49920.9	52639.6	52356.2	50968.7
Q9HTR3	Probable choline transporter	11413.8	58620	22605.2	12665.3	37380	78598.7	22908.4	23328.4	13673.4	38340.6	72835.2	5892.75	25810.2	24892.2	122075	30475.1	59836.3	48849.4
Q9HTR4	MCM domain-containing protein	51317.9	9236.2	26200.7	20454.1	13640.9	1817.24	29270.4	30560	30437.7	12717.9	7388.92	13722.2	7451.54	12743.9	13279.5	25159.9	15312.8	805.859
Q9HTR5	Ubiquinone biosynthesis accessory factor UbiK	802156	674971	661908	768678	639690	550351	756446	726893	791548	706118	636512	786793	728922	714020	643554	680066	689103	702286
Q9HTR6	Nitrogen regulatory protein P-II 2	3.14394e+06	2.62965e+06	2.53877e+06	3.86787e+06	2.61535e+06	2.35782e+06	2.65532e+06	2.2848e+06	2306145	2.57753e+06	1.86791e+06	3.08111e+06	2.49974e+06	2087055	1.73891e+06	2.62546e+06	2408310	2060744
Q9HTR8	YjbQ family protein	164858	147784	138510	138537	174179	218989	202204	194442	161064	204834	153765	90956.9	139608	66446.4	66653.5	84222.5	62778.5	63860
Q9HTR9	Transcriptional regulator SutA	12342780	10236297	7.37979e+06	8.35832e+06	6927723	8.03026e+06	3987901	3.84794e+06	3.90921e+06	8824817	6123966	8.31017e+06	6795181	3.45303e+06	4897013	7.10517e+06	4596906	5.92409e+06
Q9HTS3	Probable hydrolase	60333.5	46130.5	52868.9	44453.9	57502	61859.2	62748.4	57903.3	76065	41312.7	49042.6	49360.8	56903.6	58102.5	50785.2	60711.9	60850.5	68773.9
Q9HTS5	Iron-sulfur cluster assembly protein CyaY	624637	428614	441813	532372	455483	438971	246591	202297	216977	434978	360167	390401	456708	410652	399191	432861	336150	375116
Q9HTS6	Nucleoside diphosphate kinase regulator	1.67827e+06	1.21733e+06	1.3113e+06	1.70741e+06	1.15137e+06	1188002	1.31529e+06	1.09613e+06	1152688	1.48047e+06	1.23401e+06	1479453	1.40251e+06	1.33536e+06	1.22606e+06	1.31026e+06	1.23174e+06	1.3119e+06
Q9HTS8	Adenylate cyclase	23692.3	17288.9	41984.6	6278.52	13218.3	14297.2	43722.3	28723	18999.4	14350.7	72786.5	4212.15	4645.12	16352.5	18107.7	8011.28	21324.6	12192.7
Q9HTS9	TIGR02647 family protein	813.916	84064.5	1880.37	38.3538	1038.26	4715.79	224837	4859.82	14901.3	380014	2645.03	Filtered	4031.89	2164.58	755.774	Filtered	1910.37	Filtered
Q9HTT0	PBPb domain-containing protein	23935	56861.1	35410.8	37074.4	36982.6	33759.6	52206.3	55977.5	52084.3	31358.1	44661.1	38660.1	51675.1	43635.3	64052.7	30535.6	49891.7	46079.4
Q9HTT1	DUF2783 domain-containing protein	416234	387342	305922	492699	359905	323288	452424	396375	392380	374219	330813	457506	360660	326560	275406	317283	320725	295354
Q9HTT2	Magnesium/cobalt transport protein	2.77145	1.51135	2.01979	1879.24	8180.26	NaN	8652.61	13393	4999.32	7089.81	3160.94	13644.5	1263.99	4195.48	24894.4	4215.36	16.091	7919.59
Q9HTT7	Heme biosynthesis operon protein HemX	1.17776e+06	1.1025e+06	1086878	1.31557e+06	1.21142e+06	1.08542e+06	1.55641e+06	1.59531e+06	1576054	1173058	1.18138e+06	1.34829e+06	1.14164e+06	1.15463e+06	989778	1.05386e+06	1.20051e+06	1.10405e+06
Q9HTT8	HemY_N domain-containing protein	294022	837420	799730	503848	964099	986923	319321	443626	340477	544235	557067	635523	562863	608338	1.90017e+06	693400	883728	800415
Q9HTU2	Probable ATP-binding component of ABC transporter	1.52759e+06	1.38407e+06	1.46866e+06	1.44238e+06	1.32054e+06	1.42488e+06	1351789	1.31322e+06	1.37138e+06	1.57155e+06	1.53847e+06	1.37435e+06	1.43242e+06	1.32318e+06	1.32344e+06	1.22094e+06	1.41815e+06	1.46052e+06
Q9HTU3	Small-conductance mechanosensitive channel	2860.19	45657.4	63314.6	Filtered	40124.2	27974.3	NaN	499.158	NaN	7855.76	NaN	38228.1	19617.6	Filtered	31234.7	35965.7	Filtered	Filtered
Q9HTU6	Cytochrome c domain-containing protein	4026.12	11266.9	20454.7	10191.3	19066.8	13976.4	1059.54	15738.1	67298.3	11324.1	7617.62	6407.34	4666.82	17237	61425	8341.21	10864.3	18084
Q9HTU7	UPF0178 protein PA5247	83956.6	66080.9	81737.9	91962.1	69294.8	105868	92693.4	92366.7	86407.7	57170.7	54434.7	69738.8	69357	109379	70674.9	74539.7	62012.5	68466.7
Q9HTU9	Glyoxalase	2.07468e+06	1.89887e+06	1.95442e+06	2.49132e+06	1961826	1.76071e+06	2.0428e+06	2.02916e+06	2.1333e+06	2.14597e+06	1870824	2.03963e+06	1.88896e+06	1.92492e+06	1.45208e+06	1.97035e+06	1.85309e+06	1.70446e+06
Q9HTV1	Transcription termination factor Rho	3.24404e+06	2.78383e+06	2.72476e+06	3159415	2673786	2.74233e+06	1.8217e+06	1.75991e+06	1.72043e+06	2871272	2487806	2.68499e+06	2.4016e+06	2203757	2.14009e+06	2593655	2.23364e+06	2.44547e+06
Q9HTV3	3-octaprenyl-4-hydroxybenzoate carboxy-lyase	365573	375426	334338	381344	367172	374676	368596	351192	353823	385930	331244	354078	317309	328460	338100	342944	378765	337944
Q9HTV4	Probable aromatic hydrocarbon reductase	696566	574433	640679	277518	324680	439415	259661	236363	322130	191576	70769.5	234487	857156	672668	792439	608847	299490	380128
Q9HTV6	Probable oxidoreductase	180266	146247	146068	150472	124335	129860	301835	301886	301533	176944	138186	132076	175343	178871	154771	121170	115765	143757
Q9HTV7	Flagellar protein FliL	Filtered	4213.45	Filtered	Filtered	Filtered	Filtered	Filtered	Filtered	Filtered	2955.94	Filtered	Filtered	Filtered	Filtered	Filtered	Filtered	Filtered	Filtered
Q9HTV8	Biotin_lipoyl_2 domain-containing protein	367607	260613	277142	405964	302065	229864	587139	506539	503055	370508	320914	278981	313587	291925	198774	346462	280617	227242
Q9HTV9	Probable ATP-binding/permease fusion ABC transporter	6795.04	1.95942	Filtered	Filtered	Filtered	Filtered	436.712	118.322	7454.21	42472.5	NaN	1.03438	Filtered	Filtered	7247.14	Filtered	Filtered	Filtered
Q9HTW1	EVE domain-containing protein	299329	224245	227917	327932	250879	228692	300811	334705	314152	295601	276319	276473	226996	249316	213513	242394	217342	271427
Q9HTW2	5-formyltetrahydrofolate cyclo-ligase	45172.7	34150.1	38518.8	31590	38691.2	31008.8	41377.4	45485.5	58084.3	42690.9	49782.2	44776.3	33518.6	33816.9	38819.9	39608.1	33256.6	35171.7
Q9HTW3	Cell division protein ZapA	48437.9	63514.7	27218.3	43267.1	40392.9	41703	49580.1	65168.8	50301.3	78562.2	31653.5	66414.3	56284.9	33393.1	28230.9	45376.6	41668.5	13703.4
Q9HTW4	TIGR02449 family protein	656808	598256	611069	828810	766150	615913	725094	616920	701510	697967	613967	737602	771796	850343	799412	759669	669797	724522
Q9HTW5	UPF0149 protein PA5225	147428	127947	149495	179163	154236	162670	122468	148777	125604	160485	151100	137211	131887	140989	111848	124532	134713	141865
Q9HTW6	Aminopeptidase P	423019	353307	342767	331223	346298	382752	450989	419896	476890	316385	311734	295704	359422	409172	425740	374434	387286	346492
Q9HTW7	UbiH protein	150222	179007	157304	148432	187938	178945	202195	214628	199908	143146	188809	157412	179751	211234	258054	188467	218468	221692
Q9HTW9	Probable FAD-dependent monooxygenase	305852	377399	345592	328530	417675	445958	395548	498071	484399	408555	392766	360895	405617	398295	422660	366694	340723	439754
Q9HTX0	Iron-containing redox enzyme family protein	32714.2	5817.84	7551.54	11077.7	3856.67	3514.01	34170.5	36407.7	34534.1	8593	15670.2	4822.97	40586.4	17521.6	9523.34	12259	19719.4	6777.6
Q9HTX2	Probable transcriptional regulator	13076.9	3720.61	6553.18	8523.83	9829	9695.19	15121.6	19800.7	16674.1	4569.47	9776.19	8297.53	12752.3	10540.3	7871.36	Filtered	13654.5	6299.96
Q9HTX3	Probable binding protein component of ABC iron transporter PA5217	713235	653255	601191	748287	752807	818587	785732	725756	791287	767507	816726	689747	674860	810832	760586	814747	817217	863364
Q9HTX5	Aminomethyltransferase	850679	821498	789461	891999	765822	862062	842435	843580	844533	796723	842124	795107	830774	650675	745366	829890	762733	834810
Q9HTX6	Glycine cleavage system H protein 2	568160	578846	482589	410518	438776	421237	668218	704347	735705	708847	526611	539329	577663	475225	529856	527987	454521	428756
Q9HTX7	Glycine dehydrogenase (decarboxylating) 2	101307	107599	117947	73862	131052	127723	112217	94883.9	124673	30016	Filtered	66630.7	86164.5	71324.2	167940	76184.3	109096	105367
Q9HTY0	Probable secretion pathway ATPase	357695	345206	313250	247472	242361	262363	701804	591531	716930	432644	470903	399032	342055	417640	350304	236072	293072	252685
Q9HTY1	CYTH domain-containing protein	423644	463639	401114	387434	453704	397922	294835	263978	266087	371200	403930	368712	382104	404795	401084	361100	384063	374857
Q9HTY2	TIGR00153 family protein	163083	164647	163002	201294	161464	191793	321236	269672	302978	139477	153862	119623	202196	117588	158978	178087	118506	193430
Q9HTY4	Acetylornithine deacetylase	26231.2	30716.4	17490.2	32122.8	30148.9	34029.9	78170.2	97445.8	96010	31719.6	36297.5	39246.1	42854.3	29946.8	34115.4	40043	41613.9	28797.1
Q9HTY6	Glutamate--cysteine ligase	759558	888185	767016	850860	821726	912408	906665	853015	913821	863632	945608	847483	730343	656234	796300	825143	844024	988354
Q9HTY7	4HBT domain-containing protein	1762094	1.37429e+06	1.65099e+06	1.43055e+06	1.2872e+06	1.2475e+06	1.0966e+06	920877	1.10711e+06	1.30049e+06	943696	951763	962963	826340	700955	828085	1.0329e+06	1.39075e+06
Q9HTY8	S1 motif domain-containing protein	3741881	3.55921e+06	3728262	3.77372e+06	3396891	3235867	1.23848e+06	1.21783e+06	1.20851e+06	3040567	2.90571e+06	2.83116e+06	2.9416e+06	2.63894e+06	2814890	2.92652e+06	2.97352e+06	3.36256e+06
Q9HTY9	AmgR	1.16945e+06	1.32594e+06	1.2451e+06	1.42547e+06	1.33506e+06	1.27028e+06	1.39625e+06	1.37563e+06	1.35755e+06	1.50169e+06	1.28287e+06	1.36185e+06	1204555	1.2143e+06	1.14958e+06	1.28772e+06	1.30483e+06	1.29665e+06
Q9HTZ0	Histidine kinase	18.8463	6062.41	18036	12030.3	26373.9	34159.8	12769.4	14335.3	17561.2	11771.9	13147.9	11323.4	4424.39	15988.5	53609.4	13036.6	23772.7	19076.1
Q9HTZ1	Murein tetrapeptide carboxypeptidase	137103	179707	113839	94500.7	157212	165351	195291	209304	167465	125709	129336	149929	146261	129544	156485	159344	139941	166179
Q9HTZ2	Probable alpha-L-glutamate ligase	73726.8	83863.2	105252	62543.5	93208.3	79555.6	119476	180560	149572	107279	113808	86459.9	81028.3	90694	111252	70081	80769.8	86699.9
Q9HTZ5	acidPPc domain-containing protein	Filtered	1345.66	1661.27	Filtered	1.78584	Filtered	NaN	1603.2	Filtered	3794.56	3900.63	9489.68	Filtered	Filtered	1270.76	1.57217	Filtered	1412.71
Q9HTZ6	33 kDa chaperonin	484716	550750	581361	502321	498683	558974	462418	494677	506199	553116	535140	566679	511462	499642	564181	541009	527135	622503
Q9HTZ7	Phosphoenolpyruvate carboxykinase (ATP)	2119128	2.04687e+06	2.19871e+06	2018124	1.96569e+06	2.03803e+06	1253081	1.27973e+06	1.17273e+06	1.75886e+06	1.72601e+06	1.81344e+06	1.89168e+06	1.80917e+06	1.81143e+06	1956060	1873050	2.00874e+06
Q9HTZ9	Probable nitroreductase	268408	271043	264053	243481	234150	280378	224834	210838	174261	245235	246860	236301	269169	229972	241697	267694	267444	220096
Q9HU01	Probable 3-hydroxyacyl-CoA dehydrogenase	50560.3	38419	40612.1	38254	39608	34261.1	151956	155654	176324	44608.2	70277.5	42333	91124	76885.6	55851.6	57474.1	65306.2	53508
Q9HU02	Probable acyl-CoA dehydrogenase	37041.8	29296.6	34974.8	21226.7	22669.1	28466.1	106001	85621.8	119119	32063.9	32913.7	29730.4	50137.7	51254	47049.2	30396.7	32066.4	34044.9
Q9HU03	Probable iron-containing alcohol dehydrogenase	37343	30427.7	23354	42342.3	34585.3	26171	75176	55487.2	73514.6	29708.3	35048.4	33167.1	44703.6	48774.5	33958.9	44119.3	36036.7	22980.8
Q9HU05	Monofunctional chorismate mutase	166114	166594	147853	174130	149872	172027	300082	293169	298741	219835	280803	220357	230525	143383	205694	189021	201937	197854
Q9HU10	Probable transcriptional regulator	40978.7	9952.8	21124.5	14728.3	7937.62	22784.3	86474.4	154345	68102.4	25663.4	29213.4	16077.9	18597.9	8988.61	38063.6	30.9435	14608.7	13.1421
Q9HU11	Peptidoglycan-binding protein LysM	1.00208e+06	1.10235e+06	1.01616e+06	912528	960869	942375	2.08821e+06	2.33033e+06	2.01108e+06	879100	1.11019e+06	1.03301e+06	681999	885480	820395	870911	955679	864546
Q9HU12	Probable hydrolase	747903	616091	557813	511801	554878	730719	614145	698809	769224	580916	681424	563804	619872	614430	681268	552026	540918	656622
Q9HU13	Nudix hydrolase domain-containing protein	399608	374272	373976	464009	416179	398950	572333	570301	618620	419010	496766	461040	431133	453878	378341	400598	467559	400994
Q9HU14	3'(2'),5'-bisphosphate nucleotidase CysQ	365546	315780	302583	382238	299152	325182	370036	337667	376224	322830	313273	311533	380672	350728	267739	337906	324258	302182
Q9HU15	Beta-ketoacyl-[acyl-carrier-protein] synthase FabY	1.16949e+06	946952	957643	1.09758e+06	941218	992348	3.22507e+06	4.43964e+06	3.35739e+06	1110346	1.14864e+06	1.109e+06	1.14349e+06	1.16679e+06	1173269	1.14889e+06	1.19741e+06	1.13834e+06
Q9HU18	C4-dicarboxylate-binding periplasmic protein DctP	356013	184421	206915	119744	138187	131977	805390	801967	857317	195578	174205	168079	242899	187150	225896	100254	101564	176531
Q9HU19	C4-dicarboxylate transport transcriptional regulatory protein DctD	328043	366624	360802	307810	381565	380784	413400	423667	447559	346628	364148	352798	406564	419745	391964	397764	412480	404148
Q9HU20	C4-dicarboxylate transport sensor protein DctB	Filtered	518344	463987	31182.1	481356	18780	246383	234404	258816	203287	310722	184629	233018	491818	304337	183529	254881	218087
Q9HU21	dTDP-4-dehydrorhamnose 3,5-epimerase	739017	788489	619868	530214	568016	740391	757696	747662	690512	762908	742218	647421	667652	526248	584348	732868	558823	506080
Q9HU22	Glucose-1-phosphate thymidylyltransferase	1.34591e+06	1.24218e+06	1.27394e+06	1.14826e+06	1324109	1.28062e+06	1.46471e+06	1.73772e+06	1.53592e+06	1.04002e+06	1.23691e+06	1.25689e+06	1.33461e+06	1.48551e+06	1.45109e+06	1.56535e+06	1.64161e+06	1.15455e+06
Q9HU23	dTDP-4-dehydrorhamnose reductase	286991	265244	262286	272005	270792	275063	260740	253492	233247	226742	265430	241131	283456	230804	234804	246523	267455	266891
Q9HU24	dTDP-glucose 4,6-dehydratase	487643	443802	409420	363503	443465	448145	406435	480203	434794	382979	452974	450402	434911	371164	425513	483099	404853	405562
Q9HU25	Multidrug resistance protein	19715.3	29450.5	23204.6	19135	25071.9	34844.3	21044.4	15036.9	16922.6	15810.2	13848.7	7965.97	32560.1	19870.8	69152.2	10608.4	26057.2	18742.6
Q9HU26	Probable outer membrane protein	44272.5	40864.4	40788.5	60329	52932.2	62119.1	87022.2	108772	104933	47021.2	52783.9	60669.2	42463.1	43106.9	64242.1	54779.5	42802.6	49060.7
Q9HU27	Probable transcriptional regulator	36020.4	36257.7	29998.3	29241.6	Filtered	22209.3	50000.5	46616.1	41252.6	17715.4	26341.3	Filtered	Filtered	25043.6	Filtered	Filtered	18278.4	14232.5
Q9HU28	Methyltranfer_dom domain-containing protein	13103.5	21414.3	14271.2	16858	14740.5	24309.9	22209.1	10517.2	8731.5	9462.12	11173.4	7635.57	13139.5	8803.29	24254.9	12158.9	12527.9	14788.4
Q9HU31	Amino acid (Lysine/arginine/ornithine/histidine/octopine) ABC transporter periplasmic binding protein	194296	140960	142005	173377	120188	113243	964942	640108	1049702	204040	205235	248952	218783	203012	208885	158580	109427	190297
Q9HU32	Probable ATP-binding component of ABC transporter	347258	353331	326604	270280	216446	258510	790699	655430	769559	358105	282072	397300	323289	344255	352572	212884	211734	208765
Q9HU34	Probable short-chain dehydrogenase	133927	117185	101931	167340	132235	137993	330465	339252	298349	82275.5	199491	76818.6	239317	175901	98479.9	204914	180947	107885
Q9HU35	Oxidoreductase	51224	47330.1	38116.6	44825.6	65371.3	44296.3	62071	63756.2	64270.1	38717.7	35488.6	42701.2	33424.2	31004.8	31858.7	45805.2	34597.1	44122.4
Q9HU36	Probable Fe(2+)-trafficking protein	2.60825e+06	2.56297e+06	1.97989e+06	2577886	1.83483e+06	1.87241e+06	2.03892e+06	2.01719e+06	2.13991e+06	2658308	2.21506e+06	2.33262e+06	2.38712e+06	2.17419e+06	1.98731e+06	2.33047e+06	1.74076e+06	2.01194e+06
Q9HU37	Adenine DNA glycosylase	89409.6	70824.2	92579.8	79943.5	86150.3	83607.9	70806.8	60748.5	53364	75666.9	92022.7	60265.3	88431.3	93907.7	89232.5	81242.2	95682.7	110934
Q9HU38	AsmA domain-containing protein	1.01695e+06	1861208	1.801e+06	1.35194e+06	1.99221e+06	2.34095e+06	1.36933e+06	1.36451e+06	1.35788e+06	1.38407e+06	1.40191e+06	1458639	1.5622e+06	1.48999e+06	4.17468e+06	1.70256e+06	1911473	2.031e+06
Q9HU40	N-acetyltransferase domain-containing protein	1502.19	12467.3	4045.86	6445.62	22045.3	6033.82	12569.1	11750	7523.57	6905.93	10037.2	12567.9	13295.7	10590.8	7114.61	7698.92	8149.09	20610.2
Q9HU41	Imidazoleglycerol-phosphate dehydratase	780019	801299	775308	559513	673563	861519	938598	803274	863479	692022	603473	821606	823391	628651	720191	833595	693365	698927
Q9HU42	Imidazole glycerol phosphate synthase subunit HisH 1	141388	115741	157578	121117	108238	115847	127862	136506	128196	119800	104566	111430	134409	121955	110143	111774	109827	153865
Q9HU43	1-(5-phosphoribosyl)-5-[(5-phosphoribosylamino)methylideneamino] imidazole-4-carboxamide isomerase	1.56999e+06	1.37775e+06	1.32528e+06	1.58695e+06	1.41188e+06	1.3368e+06	1.18888e+06	1.08425e+06	1.19481e+06	1.41562e+06	1.13096e+06	1.37165e+06	1218564	1.3361e+06	1.22184e+06	1.34032e+06	1.22757e+06	1.4505e+06
Q9HU44	Imidazole glycerol phosphate synthase subunit hisF1	194635	175408	161579	200103	162076	157010	177436	189561	160275	210459	144741	192426	165444	143724	134930	157177	144362	162309
Q9HU45	PBPb domain-containing protein	955749	643973	700788	596434	398809	512233	1.07992e+06	812102	1.15437e+06	768534	790387	816402	597117	607544	660721	410988	357313	479120
Q9HU46	PBPb domain-containing protein	631102	426322	437696	485559	310676	362053	888298	854897	925499	565656	521582	648671	516059	536357	478206	364006	348780	429170
Q9HU47	PBPb domain-containing protein	32362.5	37880.4	30986.7	25859.9	10474.8	28785.1	303861	233754	358249	60550.1	84058.7	44322.1	42372	34906	50253.4	30993.1	13691.9	35610.6
Q9HU48	Glycosyl hydrolase	277611	127381	150392	198272	201877	95712.5	163388	125527	126275	149511	142911	200087	203480	272687	145054	204658	286925	106293
Q9HU49	Divergent polysaccharide deacetylase family protein	45136.6	51661.2	45490.7	57498.3	49144.9	32515.3	36177.1	40335.4	45992.6	57829.4	42873.9	38265.8	41928.3	34265.9	29975.9	35282.8	32642.7	30980.3
Q9HU50	Probable carboxyl-terminal protease	2.80974e+06	2398413	2.45145e+06	2755141	2.43167e+06	2.07421e+06	2.91288e+06	2.94852e+06	2.8137e+06	2748657	2.42205e+06	2.59635e+06	2495199	2.42542e+06	2.24591e+06	2313697	2.41833e+06	2.40042e+06
Q9HU51	Peptidase_M23 domain-containing protein	371006	370348	392670	415977	370451	373305	312332	361383	359444	354882	371003	331911	326048	360369	355905	320619	331631	358190
Q9HU53	2,3-bisphosphoglycerate-independent phosphoglycerate mutase	3.12277e+06	3229211	3103267	3747807	3342718	3.2182e+06	2744036	2.66489e+06	2899415	3.44826e+06	3.17844e+06	3.24032e+06	3.35887e+06	3.44994e+06	3.35347e+06	3.35532e+06	3.32657e+06	3.1514e+06
Q9HU54	Rhodanese domain-containing protein	208797	568719	498539	315181	577386	639231	159256	163545	164311	330958	292463	282779	350685	367289	1.22407e+06	457285	428126	438187
Q9HU55	Glutaredoxin	116860	190442	97945.9	82483.9	109195	105808	66025.3	68296.1	73923.2	217218	98589.2	156726	57761.5	100079	67894.5	107571	13453.8	104404
Q9HU56	Protein-export protein SecB	3662527	3.62807e+06	3.44807e+06	3802321	3.55273e+06	3.64161e+06	2.85749e+06	2.75244e+06	2.88449e+06	2.85214e+06	2860642	3.08777e+06	3500233	4.05378e+06	3.83071e+06	3870148	3963114	3.60294e+06
Q9HU57	tRNA (cytidine(34)-2'-O)-methyltransferase	81936.5	77159.5	90417.3	58435.9	65185.8	69891.9	64380.6	106003	104104	78544.4	101041	55202.2	69449.5	71899.4	81262.6	74798.6	90468.7	48351.4
Q9HU58	Type II secretion system protein GspM	62560.2	44090.9	46168	30404.5	Filtered	93517.4	63482.5	74626.9	53875.5	48642.4	24265.7	61665.9	84030.6	63445.8	66805.8	42346.2	37968.1	73643.2
Q9HU59	DNA-binding transcriptional regulator NtrC	154935	166253	179723	176368	178956	161101	189605	185441	183129	156360	172082	152606	150356	165147	164039	152886	169953	165432
Q9HU60	Histidine kinase	19086.5	14239.3	14603.3	8437.04	8491.19	11994.6	29310.1	46703.7	17102.2	15785.6	17462.1	8293.04	13394.7	10618.8	18738.8	2771.47	4680.77	4346.6
Q9HU61	DUF4124 domain-containing protein	35611.2	15790.3	20551.4	41020.9	6886.32	31972.9	33115.7	39922	27797.8	28066.5	25795.6	22209.3	10364.7	9762.88	31579.2	14025.2	7929.84	14545.5
Q9HU62	DUF4124 domain-containing protein	29425.8	1.95869	19007	17085.4	26579.1	1.00445	194212	110595	149746	27622.5	37391.4	25647.8	30684.5	22584.9	31387.3	56808.5	22885.2	Filtered
Q9HU63	Small-conductance mechanosensitive channel	3754.21	20171.6	12537.6	15779.1	22759.1	22153.8	22901	14846.6	15141.7	17233.2	12199.3	27737.9	10071	11.6542	10120.7	6774.98	10373.8	6211.74
Q9HU64	Lysozyme	2184.11	1.48313	Filtered	4500.95	4029.21	Filtered	1987.17	2568.63	2305.77	1688.32	3462.25	3769.22	1475.85	1958.27	1717.98	Filtered	3332.94	Filtered
Q9HU65	Glutamine synthetase	6.44085e+06	6400876	6670615	7197158	7.00826e+06	7.68919e+06	5.6692e+06	5573899	5.73365e+06	7.3085e+06	7253877	7.04223e+06	6.35043e+06	6401554	6786068	7194938	6.7916e+06	7634528
Q9HU66	tRNA sulfurtransferase	328073	336007	320910	300628	321084	365690	178558	165307	181371	280600	277292	248161	280989	260139	290133	298236	274389	339166
Q9HU67	50S ribosomal subunit assembly factor BipA	6.77371e+06	5840796	6185343	6.77708e+06	6.12326e+06	6.52438e+06	3.47289e+06	3.76693e+06	3.27141e+06	6106266	5431311	5.42076e+06	5.24906e+06	4638173	4.81798e+06	5.86776e+06	5535146	5.76607e+06
Q9HU69	Methyltransf_25 domain-containing protein	68427.5	48486.2	63880.8	107292	73645.2	46190.1	148351	133457	121561	52827	64266.2	81077.4	118412	76617.2	52877.2	117863	104360	80251
Q9HU70	DUF2339 domain-containing protein	5667.69	18433.4	23207.1	10091.2	37719.3	20303.8	3134.75	15458	9463.95	19797.7	18438.8	23549.1	18220.7	5141.89	45870.8	29244.6	36551.7	13943
Q9HU71	DUF3999 domain-containing protein	36901.2	79892.9	69808.5	40182.6	69720.9	40890.6	82074.3	86096.2	78500.3	86533.3	55946.2	73726	45656.5	51342	117666	71213.9	94758.3	55640.9
Q9HU72	Lactoylglutathione lyase	53015.3	60400.9	62255	65624.7	60922.7	87920.8	68356.3	106134	76840.3	50469.7	73748.9	30373	56792.6	62950.2	93656.9	45823.7	83433.8	74711.9
Q9HU73	Fructose-1,6-bisphosphatase class 1	1.32217e+06	1.08255e+06	1.1926e+06	1.11403e+06	1.18433e+06	1321571	688648	692661	742894	949043	832281	865635	1.09785e+06	1.17357e+06	1.1386e+06	1.09358e+06	1.03675e+06	1.16204e+06
Q9HU74	DUF924 domain-containing protein	68011.5	83739.3	83221	62064.1	77537.1	81289.5	112575	104777	112290	78776	78953.1	64688.2	81846	74618.8	68984.1	80939.4	77279.6	68905.1
Q9HU75	SmpA_OmlA domain-containing protein	103169	311419	268751	190442	335582	377505	302962	439631	344661	145312	193558	196955	191299	229914	677456	277170	249092	275143
Q9HU76	Outer membrane lipoprotein Blc	16592.9	34300.1	38737.5	60554.3	69886.5	60570.1	124617	115847	106055	80330.9	53210.7	38827.6	56667.8	50420.8	83231.6	72571.9	56880.2	58841.7
Q9HU77	Formimidoylglutamate deiminase	44901.2	159381	97666.1	23596.9	46655.1	72663.5	89885.4	80653.8	83706.1	42102	71494	31364.1	58527.8	36458.8	72127	51565.9	59377.1	50288.6
Q9HU78	Histidine utilization repressor	190987	243632	186744	220826	176480	190642	120438	98866.1	98387.1	117685	121027	164736	79484.6	120540	115053	92196.4	139345	169760
Q9HU79	HutD family protein	18606.4	13804.5	8606.24	10885.8	7305.98	8847.09	2411.9	5468.27	4747.48	39154.1	6696.71	5783.01	14010.8	6918.75	19983	12953.4	7894.32	9311.68
Q9HU80	OpuAC domain-containing protein	Filtered	6722.9	10189.9	13004.9	7430.03	10799.9	35251.9	26196.4	33112.6	28189.4	22205.7	23237.3	22137.8	Filtered	11427.5	13173	14949.4	27564.6
Q9HU83	Urocanate hydratase	407454	505757	444543	412681	538507	585552	313183	907346	351461	197160	955574	115926	300674	76381.4	332857	301971	122145	346986
Q9HU85	Histidine ammonia-lyase	82378.5	164169	204556	159788	270671	181832	280509	284849	182698	232850	268287	218835	141597	184096	219597	200524	211755	240810
Q9HU87	Probable binding protein component of ABC transporter	3.25667	Filtered	0.607099	2.11346	3.92897	1.42133	2885.57	9178.26	3295.22	7586.1	4564.26	6363.66	NaN	1.28205	1.13631	1.00848	1.28239	6.77332
Q9HU89	Probable ATP-binding component of ABC transporter	203290	199316	270700	153448	154865	160295	191045	291423	227864	294134	204108	127539	104183	87200.8	184389	162572	162024	83600.2
Q9HU91	Imidazolonepropionase	90290.8	126073	95533.8	87170.5	115459	108576	159972	202696	159395	73071.6	112818	72537.2	86912	94282.5	123276	96883.2	94481.4	128188
Q9HU92	N-formylglutamate deformylase	18146.9	38364.7	38005.6	23695.2	51405.6	52036.3	83039.5	88293.3	78576.2	32766.4	58229.1	37141.8	45168.2	49126.8	56127.4	34673	36261.2	63272.9
Q9HU95	Sel1 repeat family protein	41068.1	130350	122323	39503.7	15802.4	209204	31755.9	50451.8	34483.1	28389.5	38862.5	37003.7	29893.6	33648.9	55832	34094.1	27686.9	23008.8
Q9HU98	Probable transcriptional regulator	7373.56	99354.5	73802.3	105049	138275	120659	137062	186622	148678	65460.1	84178.2	86549.6	21896	120587	67197.4	105898	117374	143220
Q9HU99	D-amino acid dehydrogenase 2	23342.1	Filtered	6662.94	12136.1	6104.81	13182.4	49534.9	33714.6	44381.4	13214.2	16968.8	28203.4	26887.5	33381.9	25424.9	27888.8	32169.4	22491.7
Q9HUA1	Probable binding protein component of ABC transporter	41722	991913	187605	121761	238274	61390.8	180713	184133	248467	139282	74524.5	25369.8	23333.9	1659.36	21849.5	47414.2	93483.2	112342
Q9HUA2	Nudix hydrolase domain-containing protein	50716.8	Filtered	Filtered	Filtered	68793.3	27085.6	91774.1	34173.6	27023.1	16802.7	23879.6	23785.3	13854.9	113257	119928	119829	113107	117230
Q9HUA3	Proline iminopeptidase	299978	371368	376485	338494	380831	405139	516444	574185	569532	332335	370558	359357	429878	461294	483866	422817	470687	506221
Q9HUA4	D-aminoacyl-tRNA deacylase	2721.77	2917.05	4718.85	Filtered	3570.89	11010.5	28357.9	23831.6	18695.2	13843	26327.5	1.2955	11803.5	4018.64	8793.49	12087.6	11087.3	3670.77
Q9HUA5	Glucans biosynthesis protein G	2177884	2.10371e+06	2.02497e+06	1.99822e+06	1.87548e+06	2.1146e+06	1.84222e+06	1.747e+06	1.99657e+06	1.90793e+06	2.07993e+06	1.80297e+06	2.02638e+06	2.11399e+06	2.12323e+06	1.93848e+06	1899347	2.16396e+06
Q9HUA6	Glucans biosynthesis glucosyltransferase H	63449.6	240610	228688	136783	267718	319691	49290.4	61169.8	69117.2	124272	137561	133687	139241	149342	588773	175299	211680	209369
Q9HUA7	Probable binding protein component of ABC transporter	2.39693e+06	2116755	1.9162e+06	2.56531e+06	1.84724e+06	2.32031e+06	3243378	2.97016e+06	3488723	2.75647e+06	2.55934e+06	2.47917e+06	2.37859e+06	2.13006e+06	2.0241e+06	2254182	2.08126e+06	2.70089e+06
Q9HUA8	Probable permease of ABC transporter	19328.5	60384.1	45889	22888.5	56028.6	90130.3	10642.2	22836.3	9373.14	28964.7	30736.4	32477.5	38974.2	40917.9	150709	45762.4	45596.8	77029.2
Q9HUA9	Probable ATP-binding component of ABC transporter	34325.9	52489.3	62654.6	68557.8	67314.6	69389.4	58071	79197.5	70793.7	69172.2	58504.4	44126.2	61586.5	46907.7	51488.2	64550.4	58309.8	81294.8
Q9HUB0	UPF0158 protein PA5073	55409.5	50570.6	64203.4	66843.9	63424.6	49986.9	53784.3	57259.2	64319.3	54402	55903.4	59301.9	47668.9	50514.5	47627.2	65391	57741.8	51971.5
Q9HUB1	Methyl-accepting chemotaxis protein McpK	42165.6	84870.9	81026.4	53481	101256	100793	47501	46928.6	54043.2	51541.9	53317.5	60699.7	48377.1	53517.4	167169	52530.1	71806.4	73629.4
Q9HUB2	Ribosomal RNA small subunit methyltransferase E	109332	110277	75973.9	36217.9	81570.5	57736.1	58399.2	53604.8	44074.6	76096.7	40019.9	14960.7	80121.8	95009.4	72937.3	107091	39578	50325
Q9HUB4	Sec-independent protein translocase protein TatB	165714	197732	171083	147816	165420	231722	153743	194366	181373	125286	169102	143629	212939	277215	309505	228300	259151	195201
Q9HUB5	Sec-independent protein translocase protein TatA	562220	814931	751587	668441	782421	776242	421093	457433	461698	486731	443587	517848	514583	488042	1.08125e+06	568232	477496	490566
Q9HUB6	Phosphoribosyl-ATP pyrophosphatase	576233	456644	495967	570134	570988	448852	413748	341554	345376	474048	395717	496336	458768	504137	480273	493498	495960	502268
Q9HUB7	Phosphoribosyl-AMP cyclohydrolase	105174	105401	138836	186338	143007	167427	159045	128555	154061	127742	130070	200082	165877	133505	142786	163325	122798	187997
Q9HUB8	Probable protein kinase UbiB	83609.9	190740	174379	134141	186220	200044	107137	101709	77214.5	86373.2	90526.2	126092	125751	127210	323390	143878	170611	152202
Q9HUB9	Ubiquinone biosynthesis accessory factor UbiJ	255871	244575	243444	251489	212811	239029	254932	262044	239028	198132	248074	188137	221110	263033	215087	222769	231871	209332
Q9HUC0	Ubiquinone/menaquinone biosynthesis C-methyltransferase UbiE	869586	783526	875381	718060	738915	727849	698073	751129	706149	667604	733074	672974	788685	824827	843321	816992	743766	759577
Q9HUC1	Polyhydroxyalkanoic acid system protein	189680	148351	150809	241446	167057	174553	222868	182321	232468	225158	184241	223822	187317	150975	114511	166423	186351	165086
Q9HUC2	Poly(3-hydroxyalkanoate) granule-associated protein PhaI	75927.5	49352	44801.8	66279.8	64651.7	31115.5	156783	158461	169652	79876.8	65149.7	82382.1	104078	89431.3	48027.4	105904	85792	39297.6
Q9HUC3	Polyhydroxyalkanoate synthesis protein PhaF	2.94531e+06	3.0895e+06	2.96551e+06	3345475	3.44575e+06	3.16244e+06	7.06379e+06	6505129	6.45891e+06	3.19655e+06	3.76164e+06	3.13559e+06	2.43465e+06	2.17032e+06	2.45232e+06	2.15777e+06	2.54272e+06	3.3053e+06
Q9HUC5	ATP-dependent protease ATPase subunit HslU	4847813	5235198	5290801	5.79957e+06	5428980	4942962	3983408	3.97764e+06	3.79005e+06	6320323	5361576	5739884	5147547	4.83015e+06	4.48091e+06	5.43522e+06	5064062	5464716
Q9HUC6	ATP-dependent protease subunit HslV	336871	328259	358527	409378	376358	306855	316174	331246	350484	390103	352727	352600	355432	344013	360110	398096	424953	419271
Q9HUC7	SPOR domain-containing protein	221145	191219	195952	176332	194339	167667	129175	100587	149647	128371	125227	127170	165686	155263	195365	159315	152920	180997
Q9HUC8	Arginine--tRNA ligase	4299517	3.5024e+06	3339223	3.76988e+06	3.62503e+06	3.26883e+06	3.09897e+06	2.98662e+06	3.18617e+06	3.71002e+06	3.83231e+06	3.2047e+06	3975936	3.81851e+06	3.49335e+06	3.6684e+06	3.81304e+06	3385072
Q9HUC9	Primosomal protein N'	55883.4	73383.7	89014.7	53271	67258	74380.9	89978.9	105958	93240.1	69760.9	95290.8	72024.1	92366.2	107686	101677	84805.8	102772	92209
Q9HUD0	50S ribosomal protein L31	1.50161e+06	601384	937656	1.53969e+06	747755	985204	763822	544282	1.09619e+06	943588	631164	527603	969991	727195	816454	647460	627551	1.07163e+06
Q9HUD1	Probable nuclease	103449	125055	159076	156310	156701	155162	210466	116560	135477	156739	279547	99053.7	116590	121639	125970	137004	169721	209431
Q9HUD2	Peptidase_M48 domain-containing protein	153042	184585	176449	204477	182032	268867	190309	223350	203967	195552	228722	125703	192243	150501	203191	206909	206282	257100
Q9HUD3	Malic enzyme	10371615	10225292	9767517	6850075	6941879	6.06345e+06	8316958	7428355	8578686	6319349	6.27414e+06	6144255	8.11619e+06	8959402	8.28053e+06	5.6611e+06	5.58867e+06	5.57976e+06
Q9HUD4	SPOR domain-containing protein	253281	272029	275681	287206	288870	292769	189543	217326	151514	180057	186369	245727	178080	261187	395866	246280	287844	207932
Q9HUD5	Glutamate synthase large chain	264491	281685	288226	417665	413305	468606	140940	126756	130808	333569	256558	264428	190555	198729	241228	332712	358603	351019
Q9HUD6	Secreted protein	61025.2	Filtered	4.78626	38965.3	Filtered	Filtered	233431	292321	251854	314428	276643	Filtered	60849.1	105810	Filtered	33157.4	181238	164816
Q9HUE0	Probable transcriptional regulator	22943.3	29226.6	19083.6	23425.4	31019.4	23758.6	20570.6	29348.3	32535.6	11303.1	25198.7	28622	21177.7	27095	28928	25382.2	21921	30959.5
Q9HUE1	AAA_31 domain-containing protein	221630	258462	237011	327642	284352	275513	363068	432562	361745	219402	288097	259133	211493	253435	281351	250986	266608	302226
Q9HUE2	Universal stress protein	26766.7	9745.47	14874.5	33730.1	29695.1	30375.9	48075	28117.2	36214.1	38959.5	19244.2	18280.6	21847.6	0.748718	Filtered	29716.8	5063.02	18291.9
Q9HUE4	Homocysteine synthase	198869	222266	223303	231639	229104	181828	518854	498770	545464	344779	332107	362902	273311	250175	286912	313507	321258	247086
Q9HUE6	Protein adenylyltransferase SelO	211240	184647	220971	170169	228213	196936	180869	192562	189210	186377	159065	211655	217141	202539	196811	187573	178755	170266
Q9HUE7	Mechanosensitive channel MscK	86837.5	224501	217608	112218	254211	257503	55662.7	54708.6	49551.2	106241	109760	137852	132579	124471	570173	141322	174416	183340
Q9HUE8	K(+)/H(+) antiporter NhaP2	6507.97	19219.5	15634.6	Filtered	1.53249	41697.6	5613.04	682.251	9430.67	11760.8	13167.7	1.17455	13601.8	20927.4	101416	20377.3	910.213	Filtered
Q9HUE9	Probable acyl-CoA dehydrogenase	412828	921830	636849	524996	464497	435190	603862	687366	611863	646414	508892	522115	758430	493256	609170	490874	328070	984253
Q9HUF0	Ribosomal RNA large subunit methyltransferase J	750057	759419	699193	761110	702942	726025	415443	373718	381132	592442	545867	701577	599293	526628	536375	660252	498555	727448
Q9HUF1	Peptide methionine sulfoxide reductase MsrA	480844	532149	492871	678866	590274	636253	1.30168e+06	1.45893e+06	1.38999e+06	695753	768833	589203	645717	751881	593730	647864	716888	647655
Q9HUF2	EAL domain-containing protein	66592.3	80260.1	36882.8	67406.6	69091	86028.2	93423.8	106319	120877	95679.7	121775	105588	76601.7	74624.5	50179	59566.7	86380.6	71248.6
Q9HUF4	Bifunctional glutamine synthetase adenylyltransferase/adenylyl-removing enzyme	120879	200844	161850	147326	185527	165281	138109	153088	137320	94787.3	129195	94241.8	121185	127358	165120	129171	158215	136952
Q9HUF5	Heptosyltransferase I	245697	177340	241275	226397	212986	295174	173757	191511	241790	170122	211408	212782	201167	223376	270643	233022	247877	269143
Q9HUF6	UDP-glucose:(Heptosyl) LPS alpha 1,3-glucosyltransferase WaaG	171742	203268	230208	163517	159196	217267	124129	155617	131924	152010	114037	113313	234424	216443	222537	187623	235969	228720
Q9HUF7	Lipopolysaccharide core heptose(I) kinase RfaP	228078	259712	639384	224467	192846	242140	179313	180692	183915	175738	221801	215084	224691	178264	167245	179276	192596	214696
Q9HUF8	Lipopolysaccharide kinase	197980	150685	128812	130101	139816	131259	98138.8	103255	113600	85605.5	96361.7	97293.2	98109.7	111065	93261.7	121266	103947	120009
Q9HUF9	Serine/threonine protein kinase	2.0834e+06	1976869	2.07003e+06	1.76069e+06	1.98716e+06	1.92236e+06	1.81499e+06	1.34216e+06	1.46542e+06	1.63724e+06	1.80831e+06	1644328	1.87607e+06	1.7892e+06	1864873	2.0456e+06	1.73775e+06	1668017
Q9HUG0	Probable carbamoyl transferase	11651046	12087524	12560261	10591697	11237939	13874402	8.33573e+06	8394129	8236565	9800884	10784785	9636929	10936343	11623540	13226986	12272096	11648485	13180735
Q9HUG1	Probable glycosyl transferase	327190	385663	346247	309568	337836	395788	342569	330139	352288	284626	356974	269432	320765	319225	385201	289705	329389	400632
Q9HUG2	GNAT family N-acetyltransferase	147018	177404	166647	138915	143964	179526	133104	111939	123502	135341	145704	134637	141654	154798	140144	147397	137975	152973
Q9HUG3	N-acetylglucosaminylphosphatidylinositol deacetylase	111490	179081	161009	62810.2	152592	159923	40015.5	90478.7	49202.6	69464	98247.8	71951.2	102324	116614	204618	81953.2	107809	128961
Q9HUG4	Glycosyltransferase	342822	343823	347623	305353	293400	371426	324033	335896	308378	278008	285309	309967	393435	358435	406144	370735	324748	380290
Q9HUG5	Alpha-1,3-rhamnosyltransferase WapR	199901	262919	307029	236953	250351	314545	202392	192913	210466	198210	244742	194651	249986	262102	304288	229454	256746	280745
Q9HUG6	Putative lipopolysaccharide biosynthesis protein PA4999	103851	80895.7	74735	110351	92993.8	80972.8	46482.6	48950.4	48412.8	69617.2	68130.4	87662.7	68020.3	64521	64009.5	93206.3	83435.9	70156.3
Q9HUG7	Toluene tolerance protein	199792	197962	190443	171870	182380	180675	187635	153286	166500	198544	176522	173897	146425	136465	152210	135175	147371	147061
Q9HUG8	ATP-dependent lipid A-core flippase	39671.5	76213.1	93288.6	52094.3	68407	98537	19847.7	27261.6	24332.9	37186.2	40485	44215.3	39216	41922.5	158386	44179.5	62994.9	57562.8
Q9HUG9	Bifunctional protein HldE	874004	963366	1.03384e+06	1.02284e+06	1.00116e+06	973159	841992	856256	854001	970766	917834	974744	914441	946750	951345	910240	970652	983666
Q9HUH3	Aldo_ket_red domain-containing protein	224868	205130	195173	220926	173277	215951	209872	224332	213544	257751	196396	206271	188554	173875	173759	192554	178615	192984
Q9HUH4	Probable FAD-dependent oxidoreductase PA4991	271335	278700	308040	305235	284005	318545	320591	340544	344036	268510	301527	284087	291380	275047	294989	277875	285430	321329
Q9HUH7	3-deoxy-D-manno-octulosonic acid transferase	84945.6	43327.7	84866.2	61318.1	61039.4	59170.6	64827.3	63119.6	59313.3	63793.7	73052.6	52177.5	98888.7	118826	63291.4	68785.3	85452	67716.6
Q9HUI8	Probable 2-ketoarginine decarboxylase AruI	52192	68687.6	55251.8	43752.2	52383.7	59079.9	99979.7	113636	105333	46827.9	84701.8	64574.7	67055.2	65589.8	61367.8	55692.2	68707.4	56897
Q9HUI9	Arginine--pyruvate transaminase AruH	36013	41087.7	38364.7	39451.5	31028.6	28821.8	73038.7	73148.4	87302.5	33806.4	36836.5	40994.8	44424.7	44824.4	32231.8	39354.7	43348.6	27340.1
Q9HUJ1	Probable outer membrane protein	2238203	1926527	1.87903e+06	2.5296e+06	2.04304e+06	1.78422e+06	2040195	1.91842e+06	2.18372e+06	2312270	2.06405e+06	2.38011e+06	2.09769e+06	2.06661e+06	1.65879e+06	2177951	2.07691e+06	1.81765e+06
Q9HUJ2	Phosphomethylpyrimidine synthase	1323060	1.15774e+06	1.13098e+06	1.12311e+06	1072894	1.05555e+06	1.71314e+06	1.43057e+06	1.69167e+06	1.79876e+06	1.5458e+06	1.60876e+06	1.00844e+06	891022	1.01252e+06	962428	895676	997003
Q9HUJ3	DUF3298 domain-containing protein	117361	115086	107562	120063	116750	142314	146688	159848	143952	100529	109818	107064	143827	101345	167996	163670	135938	142989
Q9HUJ4	ADP-ribose pyrophosphatase	115516	207738	220311	158119	219920	258274	330469	324538	347344	213897	219404	228452	238093	258068	328120	184856	241171	250033
Q9HUJ5	Cytoplasmic protein	113845	135475	269825	103143	103572	110464	143213	89944.9	142709	145517	143262	105206	119673	106370	82092.5	87930.4	100670	91136.6
Q9HUJ6	Cyclic AMP (cAMP) Phosphodiesterase, CpdA	50106.4	56019.1	49922.4	42002.1	48718.1	53471.4	71893.1	72355.2	70328.9	55585	76161.3	66726.7	57975.7	57930.2	62401.1	40360.8	51906.8	48576.5
Q9HUJ7	Esterase	28337.9	62527.9	48419.3	24500.3	52376.2	88971.6	93690.1	92142.9	110559	45152.2	48778	63500.3	56857.2	74979.4	85416.8	52065.5	45935.3	73326.4
Q9HUJ8	DNA topoisomerase 4 subunit B	821577	852347	881236	863726	835154	800041	815757	873239	862461	838186	892957	862242	820576	941010	893922	820587	859735	850813
Q9HUJ9	Phytase-like domain-containing protein	479643	472451	521873	539332	524864	517946	554443	543274	564258	488971	569904	510282	501822	531128	543515	489800	558940	606752
Q9HUK0	TIGR02281 family clan AA aspartic protease	107930	91521.7	104782	88814.7	78713.3	74491.4	123375	146357	164435	69634.5	95980.4	88655.2	76080.7	92757.8	94973.4	66872.2	75741.4	73583.7
Q9HUK1	DNA topoisomerase 4 subunit A	562131	604737	570037	558254	554998	530010	558434	580402	578110	609557	581508	596089	588628	502508	561030	532686	528668	523798
Q9HUK2	ABC_trans_aux domain-containing protein	62597.5	53585	48656.3	30017	66269	103888	96149.8	118386	108256	122494	71552.3	74979.7	82450.9	33629.7	77917.1	71310.3	79527.8	84200.9
Q9HUK4	Histidine kinase	79006.6	224773	246985	153952	323378	301618	51309.9	71166.9	47820.7	128147	120622	144973	191160	167093	618171	213011	200935	229281
Q9HUK5	Phosphoserine phosphatase	533122	496750	428636	465588	481480	424476	238771	245814	240042	337766	333422	326031	476660	537716	471669	505925	467797	383970
Q9HUK6	FimX	757178	744662	688193	715974	697734	662984	989104	941326	1.0438e+06	752385	794216	780858	782991	789428	817696	663571	699717	644761
Q9HUK7	Cyclic-di-GMP receptor FimW	209815	230856	226426	218512	227686	267482	367454	441316	364349	190208	292241	220295	249404	239331	297349	249117	257764	240632
Q9HUK8	Phosphatidylserine decarboxylase proenzyme	77350	73343.1	92204.5	68772.5	108825	103071	100479	80984.6	66675.2	73677	73388.1	98695.1	94986.3	92439.8	85212.5	90174.6	79302.1	112251
Q9HUK9	Thiosulfate sulfurtransferase	301883	271363	284291	368831	261155	311636	372401	370885	359003	323658	304933	326438	307338	330992	274385	289085	298378	314307
Q9HUL0	HDOD domain-containing protein	75538.8	100479	83312.9	79840.5	110994	94069.3	151062	173984	165968	100725	97223.7	87519.9	106324	126148	131214	92424.6	116495	108448
Q9HUL1	Chemotaxis protein MotA	1.27917	13585.8	26851.8	7368.29	25796.9	42663	NaN	3083.89	215.079	26210.2	24595.7	0.966982	25860.7	12825	84591.5	13614.7	19287.5	20130
Q9HUL2	Chemotaxis protein MotB	39212.6	52417.4	52585.7	68446.9	56673.4	53857.4	59204.5	69575.7	53703.8	64278.7	47253.1	47225.7	47253.2	50865.5	61009	58732.8	55547.6	55545.8
Q9HUL3	Small ribosomal subunit biogenesis GTPase RsgA	144791	106257	124088	120652	105023	110704	113870	105695	96647.5	83438.8	95145.9	107819	110955	97823.4	106952	92645.1	113912	106650
Q9HUL5	Bifunctional NAD(P)H-hydrate repair enzyme	235076	231323	209810	173745	237498	206521	240413	269631	270097	215945	236337	180413	267927	266907	279362	248916	250568	236020
Q9HUL6	tRNA threonylcarbamoyladenosine biosynthesis protein TsaE	129927	78778.2	84097.5	114062	107147	112291	89957	89499.8	119268	92216.5	91930.4	78229.6	85272.1	88867.3	68016.9	92159.9	89214.6	77997.9
Q9HUL7	N-acetylmuramoyl-L-alanine amidase	257269	287959	287505	316858	262437	240816	278008	303045	289059	269229	247044	247235	221776	237131	256782	227024	279323	276652
Q9HUL8	DNA mismatch repair protein MutL	676989	696700	670603	703056	671394	706635	746734	735663	731008	658714	788147	652254	765784	743542	699761	662619	719801	737782
Q9HUL9	tRNA dimethylallyltransferase	74569.1	87081.5	103668	66364	76700.5	114372	114635	69199	83242.4	66106.8	80994.3	86778.3	100610	99580.6	105926	70271.1	76400.4	82858.5
Q9HUM0	RNA-binding protein Hfq	1.17802e+06	845620	1.02041e+06	994407	834697	853123	882325	885719	862353	1.07678e+06	958567	892224	1.13247e+06	837574	1.01135e+06	1.1485e+06	803608	866547
Q9HUM1	GTPase HflX	397042	428189	418015	377160	393811	402071	316848	364317	306870	357833	396818	354507	358815	338902	411640	386227	342253	436396
Q9HUM2	Protein HflK	1.45104e+06	1.51526e+06	1.54959e+06	1.36886e+06	1.46455e+06	1.46635e+06	1.38901e+06	1.23931e+06	1.3752e+06	855479	1.08931e+06	1.30589e+06	1.39499e+06	1.21156e+06	1674030	1.51684e+06	1432564	1.21853e+06
Q9HUM3	Protein HflC	1.65735e+06	1931963	1.88601e+06	1.94631e+06	2.12122e+06	2.00574e+06	2171726	2569092	2155446	1788877	1.91634e+06	1.6766e+06	1.77604e+06	1.80932e+06	2.15377e+06	1.81548e+06	2.06193e+06	2.06315e+06
Q9HUM5	ATP phosphoribosyltransferase regulatory subunit	1.51594e+06	1519979	1.56427e+06	1.4568e+06	1.561e+06	1.60972e+06	1.05869e+06	961068	977317	1.11506e+06	1.25425e+06	1.32279e+06	1.23019e+06	1.28764e+06	1426352	1.23762e+06	1.36123e+06	1.60035e+06
Q9HUM6	Adenylosuccinate synthetase	6242597	5.96791e+06	5768810	5.7915e+06	5.49381e+06	6.21903e+06	4268803	4.13649e+06	4.09867e+06	5.51248e+06	5200112	4.86151e+06	5.06211e+06	4.90566e+06	5416756	4781548	4.93089e+06	5469775
Q9HUM7	Ribonuclease R	924604	1.01019e+06	1.00326e+06	903941	985254	887723	1.02037e+06	1.06549e+06	1096469	1.00151e+06	1.00588e+06	935768	922380	947024	913014	899237	976565	926106
Q9HUM8	23S rRNA (guanosine-2'-O-)-methyltransferase RlmB	630279	679164	585852	667893	693326	588798	733686	690991	733422	777394	658331	749058	577392	570793	525323	566131	621038	573466
Q9HUM9	30S ribosomal protein S6	38239480	31918172	28282708	33222050	26674152	32381420	14312085	14505364	13406389	28496808	24959830	25072974	24334870	16454746	20742002	24730524	21609346	23172862
Q9HUN0	30S ribosomal protein S18	982502	869397	828553	1.1108e+06	1.04334e+06	866094	591556	547717	562747	817293	715448	885805	577594	443333	442427	599068	770622	903329
Q9HUN1	DUF2232 domain-containing protein	55530.9	70038.2	51246.5	68714.1	66289	61902.3	Filtered	Filtered	220379	42576.9	33435.2	72994.7	97043.5	92532.9	115769	103080	77137.7	90963.9
Q9HUN2	50S ribosomal protein L9	52127448	40129344	46331688	48444284	42974792	39655100	21669162	20316964	22125372	34515780	32385282	37281336	38252664	33328390	33025706	35085992	33615112	38484940
Q9HUN3	Replicative DNA helicase	655038	686389	642584	708415	681959	676989	555334	612110	613994	608554	680766	608131	751087	735937	743926	736232	740271	710441
Q9HUN4	Alanine racemase, biosynthetic	147557	159012	135839	129818	168226	169632	119238	128183	130240	121650	161740	133958	149132	177741	173859	176531	175595	181248
Q9HUN6	UPF0313 protein PA4928	57303.8	4535.17	28013.5	25841.6	16665.1	26528.6	NaN	11942.4	12094.7	6994.14	13462.7	15290.9	16726.8	14229.3	19543.3	11331.5	20698.1	30509
Q9HUN9	Small-conductance mechanosensitive channel	Filtered	Filtered	Filtered	Filtered	Filtered	13412.3	Filtered	Filtered	Filtered	Filtered	NaN	Filtered	Filtered	Filtered	17873.4	Filtered	Filtered	Filtered
Q9HUP0	LysM domain-containing protein	21432.4	24147.3	34199.7	48863.7	23690.8	35172.4	34100.6	44021.4	37565.7	23693.4	26956.8	25221.1	23720.7	13905.5	27220.6	32351	30328.8	19161.2
Q9HUP3	NH(3)-dependent NAD(+) synthetase	2.54624e+06	2.64853e+06	2.64591e+06	2.85241e+06	2.63971e+06	2.39987e+06	2.73193e+06	2924602	2.64748e+06	3.12902e+06	2.92095e+06	3213791	2.21933e+06	2.17415e+06	2156136	2.28488e+06	2.38897e+06	2.33735e+06
Q9HUP4	Nicotinate phosphoribosyltransferase 1	76553.4	104106	51805.5	83167.4	92423.4	76702.7	89562	114685	68467	77167.1	88101.5	107578	95810.7	82432	72159.9	116890	97685.9	70425.5
Q9HUP5	Isochorismatase domain-containing protein	360278	378852	411247	464098	446739	454826	442629	463016	439492	507678	448626	485943	340233	364909	433385	313296	343609	366480
Q9HUP7	Nudix hydrolase domain-containing protein	182621	184009	165625	161843	185830	153463	140222	218574	147218	123845	160099	165267	171153	175379	150917	159425	194757	148950
Q9HUP9	Probable transcriptional regulator	12599.1	32502.9	18685.4	13050.9	25257.8	8358.42	51684.6	69294.5	61149.4	10550.7	38750.7	20592.6	18442.4	13434.5	18377.8	9459.12	16737.3	11645.6
Q9HUQ0	Amino acid binding protein	56929.3	112898	99709.3	537874	121647	111670	89808.7	128064	101502	28081	95005.3	41400	33466.6	55561.7	95866.6	49295.5	43130.5	63066.2
Q9HUQ4	High-affinity branched-chain amino acid transport ATP-binding protein	Filtered	Filtered	Filtered	Filtered	Filtered	Filtered	NaN	1.18686	1.32407	Filtered	Filtered	0.000617019	Filtered	Filtered	Filtered	Filtered	Filtered	Filtered
Q9HUQ6	Probable short-chain dehydrogenase	1.13042e+06	1.29021e+06	1.21419e+06	1.26012e+06	1.37815e+06	1.5384e+06	1.52398e+06	1.54369e+06	1.62581e+06	1.19967e+06	1.39878e+06	1.40829e+06	1.23552e+06	1372137	1.29297e+06	1.37261e+06	1.72308e+06	1.55838e+06
Q9HUQ7	Probable transcriptional regulator	27775.6	28398.7	30496.5	52205.6	30884.1	29012.7	73585.2	83870.6	65084.3	50451.6	40033.5	44033.1	46957	46589.8	35464	42346.7	42250.1	33009.2
Q9HUR1	Probable transcriptional regulator	30215.3	2167.54	4210.43	10209	8756.29	7548.77	5013.34	7361.74	11611.8	3370.58	3682.56	2973.48	9034.53	17837.6	15184.8	6622.01	5086.33	4202.02
Q9HUR2	Benzoylformate decarboxylase	Filtered	13956.2	0.965983	1.42038	1.24047	0.750384	2356.86	NaN	NaN	71755.5	NaN	46185.8	Filtered	0.989172	4456.96	1.02131	NaN	NaN
Q9HUR4	Probable aldehyde dehydrogenase	15866.8	20329.7	12328	14501.5	11759.5	23349	63214.9	93873.2	79126.9	11344.6	31006.6	17284.9	19582.6	31666.1	21529.7	27310.5	28715.7	25583.2
Q9HUR6	STN domain-containing protein	578461	730572	688914	616741	841314	900631	238618	209142	287990	594536	657066	595155	788829	708990	851230	667048	692410	874837
Q9HUR8	Probable transmembrane sensor	162409	233646	224229	185038	233540	226962	83039	47667.4	60462	232644	213715	232209	196538	178306	217401	202978	218437	190946
Q9HUS0	Urease accessory protein UreG	61975	38966.6	52610.9	68230.4	44196.7	51317.2	84145.1	131504	100509	59794.6	56579	68575.3	73863	67540	50086.7	55000.2	55359.3	41841.9
Q9HUS3	DesT	85795.8	54140	42715	84165.6	76758.2	46992.8	67459.3	109871	81812.2	46895.3	19740.5	57619.2	94445.1	118564	84521.3	83893.9	123405	31498.4
Q9HUS4	Probable oxidoreductase	38088.9	5779.41	8950.14	Filtered	8390.24	6613.03	387.332	2184.21	1534.59	25440.6	5888.65	34515.9	19605.7	18819.2	6840.52	30021.8	18066.4	5990.22
Q9HUS6	Probable major facilitator superfamily (MFS) transporter	9873.57	27049.9	25737.8	20206.5	31415.9	32881.5	1316.75	7528.31	2467.26	11533.2	9020.18	6889.49	18228.6	16134.5	82258.3	15636.6	20009.7	23541.1
Q9HUS8	Two-component response regulator	1287.04	4797.28	2494.43	4.05623	7227.72	10055	20910.2	14564.7	22617.4	6764.46	8640.46	14250.8	7188.32	7432.07	12952.4	7734.14	8370.38	8118.09
Q9HUT3	Bacterioferritin	21573.6	Filtered	Filtered	Filtered	Filtered	Filtered	Filtered	Filtered	Filtered	35360.2	Filtered	71966	77454.6	Filtered	Filtered	179993	Filtered	Filtered
Q9HUT4	AsmA domain-containing protein	9846.6	6985.6	11407.2	1334.08	15289.9	22098.6	21849.1	5601.99	4040.99	3831.42	16982.3	71882.4	13998.1	7921.61	13615.3	Filtered	6190.71	9831.95
Q9HUT5	Probable transcriptional regulator	111205	108179	107732	128491	105699	135367	153618	143578	166284	146777	112349	115304	125812	110434	108110	135779	103443	137636
Q9HUT6	Rho_N domain-containing protein	Filtered	Filtered	Filtered	Filtered	Filtered	Filtered	20223.3	29087.6	10744.5	6883.01	7128.04	10856.2	Filtered	Filtered	Filtered	Filtered	7002.29	16014
Q9HUT7	Osmotically inducible lipoprotein OsmE	143660	265446	239400	193463	302691	246111	136618	204250	74638.8	40324.5	177100	71721.2	120816	203741	403650	148846	237951	272877
Q9HUT8	MOSC domain-containing protein	133235	126701	100184	195982	129264	80602.2	446648	145316	151300	112824	114247	102359	104627	93563.3	70811.6	84441.1	107548	80611.5
Q9HUT9	Phosphate starvation-inducible protein PsiF	33369.7	46565	45280	61834	63824.8	39925.6	78614.7	96145.8	80149.8	42417.8	59484.7	44061.2	14212.9	52327.9	35673.8	41325.2	56802.8	40015
Q9HUU0	Probable heat-shock protein	203555	221439	241371	140765	217138	239528	130036	68361	70047.9	159111	143541	129418	135563	160423	226413	186478	131214	174452
Q9HUU1	Oxaloacetate decarboxylase	495444	456826	410447	469733	511002	473554	657552	726126	713581	644200	637529	555235	539599	518756	479363	673926	515886	476819
Q9HUU3	DksA C4-type domain-containing protein	53531.7	45938.4	46606.5	48166	47743.3	43345	55975	65350	48428.4	52983.5	52359.6	58598.5	56310.1	44308.3	49986.4	50340.7	41761.2	49421.8
Q9HUU4	VCBS repeat-containing protein	42335.6	60266.6	27461.9	96211.7	48638.8	27617.5	33658.4	31742.1	34604.3	23704.4	28690.8	31264.4	22708.7	29446.3	3356.38	22113.4	39380.4	27633.2
Q9HUU5	Urease subunit alpha	36496.5	30374.1	33941	38621.8	37837.3	34806.9	88239.1	69583.5	90678.4	42787.3	39322.9	41400.4	31720.9	35218.4	29133.2	35124.6	44452.3	25368.8
Q9HUU6	Urease subunit beta	26445.1	24519	31133.6	60961.9	43985.5	24475.6	45546.5	52270.4	58281.9	42751.2	42814.6	53914.2	52469.9	58560.5	31454.6	59820.8	65920.2	39586.4
Q9HUU7	L-methionine sulfoximine/L-methionine sulfone acetyltransferase	68426.4	61186.8	60393.1	88082.1	69517.6	57306.9	60425.4	54141.8	61512.2	79986	76122.3	52915.2	65554	59303.6	41845.3	77432.8	63779.6	71437.8
Q9HUU8	Urease subunit gamma	287287	240782	192761	326634	282607	242067	241329	180335	250822	297831	294569	346973	333689	328330	231078	299257	330673	237137
Q9HUU9	Urease accessory protein UreD	Filtered	1.18678	0.935625	1.46669	1353.31	0.674734	NaN	1956.32	NaN	NaN	NaN	Filtered	987.775	Filtered	0.762936	Filtered	2336.02	Filtered
Q9HUV7	Histidine kinase	28674.5	42833.6	47662.3	21872.4	45917.2	54262	14057.3	20644.6	13299.7	23765.7	25258.1	25162	24974.2	30149.6	89389.6	32424.5	32351.1	28387.2
Q9HUV8	Phosphoribosylamine--glycine ligase	3.18275e+06	2.80841e+06	2.90113e+06	3.43764e+06	2.98645e+06	3.01591e+06	1.85349e+06	1.8762e+06	1.76625e+06	2.86631e+06	2.80723e+06	2.75595e+06	2501310	2.49573e+06	2511035	2.82244e+06	2685602	3020999
Q9HUV9	Bifunctional purine biosynthesis protein PurH	3.97441e+06	3.7991e+06	3806776	4616074	4.06051e+06	3825250	2166915	2.23806e+06	2.04474e+06	3.42068e+06	3.16551e+06	3452755	3.35938e+06	3058519	3.12032e+06	3.62096e+06	3.21074e+06	3.75538e+06
Q9HUW0	Putative Fis-like DNA-binding protein	3360872	2915838	2863329	3.2394e+06	2643929	2.47014e+06	1.448e+06	1.47646e+06	1.85029e+06	2752287	2.51906e+06	2566382	2.31451e+06	2.41302e+06	2447837	2593452	2.20506e+06	2.77259e+06
Q9HUW1	tRNA-dihydrouridine synthase B	26628.3	30703.5	26296.8	26274.4	32215.5	35514.4	14683.5	14632.7	13718.2	36831.8	34894.2	26791.1	29678.4	33161	41640.4	32612.8	30164.4	42178.3
Q9HUW2	Znf/thioredoxin_put domain-containing protein	705404	775452	689432	687667	922918	764924	559930	605784	508400	525002	620512	635636	602563	633329	958495	751125	768077	729816
Q9HUW3	Ribosomal protein L11 methyltransferase	360828	235639	234640	287784	289005	288562	239515	241647	224230	230314	250411	173083	337728	429274	302142	296453	346256	253205
Q9HUW5	Thiol:disulfide interchange protein DsbD 1	8209.86	27804.3	24448.6	16267.3	27622.1	54161.6	13090.3	26767.4	19642.4	43188.4	20195.7	7412.84	11500.6	11008.6	54429.6	13310.7	21311.5	13266
Q9HUW7	Probable two-component response regulator	130451	101036	100361	140457	122931	128781	187429	184105	177553	131814	121182	140695	167447	150908	116927	187761	161800	121408
Q9HUW8	DUF2333 domain-containing protein	314415	350610	365772	332517	464253	411300	355451	458382	367894	348470	332917	360396	336267	444315	600842	395473	548966	308758
Q9HUW9	Uncharacterized Nudix hydrolase PA4841	79837.7	87402.3	70179	107800	89208.4	74433.1	157358	143812	132055	116065	133449	138968	100649	92482	78943.3	115617	99783.9	101325
Q9HUX0	SUI1 domain-containing protein	80133.6	68959.5	74791.9	78614.5	73739.1	61498.6	33864.9	32781.5	24099.8	41295.7	43442.8	61209.3	57882.8	56580.9	70108.1	63035.5	50812.2	54490
Q9HUX1	Biosynthetic arginine decarboxylase	1.09202e+06	1.24318e+06	1.25778e+06	969580	1.20113e+06	1.48882e+06	629768	666096	568240	695527	878465	631208	949644	1.0728e+06	1.42537e+06	934061	878280	1.29903e+06
Q9HUX2	HGSNAT_cat domain-containing protein	Filtered	271221	102866	Filtered	183475	173809	94433.8	69838.3	Filtered	214860	117612	182791	151528	45740	133833	194874	132182	138607
Q9HUX3	Metal-pseudopaline receptor CntO	626850	2.08511e+06	1.83458e+06	891056	2.2545e+06	2.08622e+06	604485	930617	42880.5	1272291	2124033	1.36186e+06	1291377	1547210	1.65474e+06	1827874	1.91728e+06	1.73783e+06
Q9HUX4	L-histidine 2-aminobutanoyltransferase	106168	578579	516266	198456	558106	403327	358980	467514	9043.74	409370	528488	550760	399002	535281	487128	516859	551298	370457
Q9HUX5	Pseudopaline synthase	24026.6	97988.5	88058.7	38068.4	73975.8	74068.5	113242	129373	108179	62522.4	95627.1	75806.6	89743.1	103055	86522.6	90945.6	106683	47102.6
Q9HUX8	Probable short-chain dehydrogenase	16434.9	37845	34682.1	Filtered	49920.2	36949.3	24117.6	21360.3	15633.9	30666.9	45811.9	31025.4	38413.3	46318.6	37012.3	35004	46358.4	36641.8
Q9HUX9	Probable transcriptional regulator	141431	154183	150337	159470	145170	117206	166503	135852	175292	160109	141657	150143	132836	132664	127570	138067	138822	118971
Q9HUY0	4HBT domain-containing protein	295023	243162	310918	1.45583e+06	283180	290827	510282	429597	428627	360722	315307	360219	306952	290688	324438	312850	358562	307601
Q9HUY1	Dihydrolipoyl dehydrogenase 3	45592.7	46021.4	43213.4	39077.9	46627.9	44329.6	42059.7	61764.7	56318.8	40565	40887.7	40020	48010.4	49728.1	52025	33732	26889.6	41164.2
Q9HUY3	Arylamine N-acetyltransferase	107065	69613.3	71054.9	127076	83742.1	132736	90950.3	109192	134119	71127.8	74703.8	51297.1	104801	130719	103502	144572	68171.7	82275.2
Q9HV00	Protein FdhE homolog	78634.5	63548.7	31474	60698.5	21902.5	36043.9	142873	106113	70137	28785.4	118883	37089.3	23428.3	69780.5	18.1943	33060.3	18609.4	14493
Q9HV01	L-seryl-tRNA(Sec) selenium transferase	127405	141539	155627	127136	144781	145690	218214	235755	260668	128480	147965	134534	163171	148768	186525	159468	182060	168873
Q9HV02	Selenocysteine-specific elongation factor	20870.6	28562.2	19281	19071.3	28892.9	44700.1	62067.8	70735.1	65515.3	30120.3	40727.7	30615.1	49866.8	38417	43951.1	32163	65350.6	52184.4
Q9HV04	Probable class III aminotransferase	160364	2.60569	3.13059	161347	103459	77788.4	95975.7	NaN	NaN	NaN	78440.3	1.98273	1.01113	112787	80433.9	87593.7	NaN	73838.8
Q9HV06	Methyltransf_11 domain-containing protein	35924.6	40867.2	46343.9	17570.5	47769.3	34363	77193.9	75681.9	71044.3	22387.3	39709	44052.7	47226.9	50115.6	48047.9	58251.9	52084.3	39416.7
Q9HV07	CN hydrolase domain-containing protein	11897.7	12382.2	37970.2	51584.3	52373.7	29253.3	40608.6	25969.4	42118.3	31928.8	38825.7	30472.6	49767.9	43727.2	19550.4	37989.4	36354.6	41143.7
Q9HV11	UPF0157 protein PA4798	22575.9	26149.3	36637.3	38817.2	14586	34478.2	52520.4	40538.5	35658.6	34883.7	30809.5	35141	34888.4	18783.5	18898.4	30440.6	15650.8	13762
Q9HV12	Glycine cleavage system H protein	1413.7	3995.41	18443.5	15657.4	6.49432	55535.3	21292.7	80665.2	143167	63342.1	17600	661.069	14945.3	10766.1	16617.2	15407.3	112608	20330.7
Q9HV13	Peroxiredoxin	27960.2	25470.2	31132.6	21517.7	23422.6	12497.1	7305.17	6683.26	7328.11	NaN	9320.04	13307.2	17674.5	12338.9	6511.88	20610	13729.1	15076.3
Q9HV14	N-acetyltransferase domain-containing protein	33461.1	36821	40599.4	31430.7	38347.8	47647.7	53739.1	54097.8	53689.2	37250.4	44013.1	30245.6	38256.1	37956	44448.6	38680.4	47143.7	39135.9
Q9HV15	DUF4136 domain-containing protein	867716	1524015	1.23806e+06	1.13716e+06	1.49206e+06	1.48215e+06	1.20038e+06	1.36649e+06	1.31941e+06	908560	957476	1.16862e+06	1281613	1.11172e+06	1.62558e+06	1.16421e+06	1236297	1.36127e+06
Q9HV16	GP-PDE domain-containing protein	3.00035e+06	3.4372e+06	3022572	2.98145e+06	3.42954e+06	3228702	3.41652e+06	4.14865e+06	3504383	2.57449e+06	3.83132e+06	2.94518e+06	3538653	3544479	3.71714e+06	3.2898e+06	2.8889e+06	3.45419e+06
Q9HV17	DUF4136 domain-containing protein	Filtered	Filtered	24394.9	Filtered	36129.5	31743.1	29217.6	33472.9	35530.1	10212.2	18109.1	Filtered	Filtered	49479.9	Filtered	36051.3	33708.5	23743.4
Q9HV18	tRNA 5-carboxymethoxyuridine methyltransferase	32739	44901.9	38928.4	32644	37294	33176.9	30564.6	57548.7	44531.4	33559.8	39361.8	31703.3	23754.1	34012.7	40588.4	36526.8	40438.6	43480.2
Q9HV20	MaoC-like domain-containing protein	1573.52	1820.7	7592.48	1705.12	2205.04	1385.55	9754.49	7931.7	2592.57	3033.82	3931.24	633.992	1622.48	4083.31	2442.83	1119.71	3899.41	2437.81
Q9HV21	Probable transcriptional regulator	58326.9	58130.7	45602.8	24039.6	43704.3	44395.4	132570	116726	134264	51143.8	45116	55392.9	55281.1	55055.4	66944.1	50625	51585.5	47645
Q9HV22	Probable short-chain dehydrogenase	323627	451291	382165	414242	397157	428285	803807	842433	793902	342968	479637	291200	419847	444239	480938	342099	457652	549721
Q9HV23	Probable acyl-CoA thiolase	196201	202360	219642	215448	253088	264627	408726	562833	432435	189141	307088	158027	181384	251943	273361	167714	259106	342848
Q9HV24	Probable transcriptional regulator	58715.6	34819.9	24866.8	22870	21782.9	22127	41216.8	31773.7	40852.1	10947	18095.5	13729.8	26868.9	20947.3	25644.4	18798.3	26381.7	18669.4
Q9HV27	Cyclic di-GMP phosphodiesterase PA4781	Filtered	Filtered	8978.92	Filtered	5608.79	0.886728	77176	47334.2	66026.1	5219.5	6999.1	3.95566	11488.9	Filtered	24975.8	Filtered	4481.06	9555.5
Q9HV28	Non-specific serine/threonine protein kinase	151018	98574.9	80371.5	62736.9	80353.4	68446.1	55908.2	45788	46851.4	99773.1	62810.6	95557.8	85942.1	75030.5	82387.6	61919.2	61302.8	60593.5
Q9HV30	Uncharacterized HTH-type transcriptional regulator PA4778	474311	458983	442582	428547	480102	343672	645691	638477	590769	380689	433448	358538	501183	516354	422623	347092	494286	336877
Q9HV32	Response regulator protein PmrA	35876.7	32800.5	22074.4	26898.5	39376.6	26718.2	40480.6	39635.9	43070.9	42106.2	18494.1	21421.8	25276.3	24241.7	13260.4	27754.9	15709.8	23256.7
Q9HV35	S-adenosylmethionine decarboxylase proenzyme	37820.3	9597.3	3.31438	46927.9	4229.06	11749.5	15232.5	25959.9	21254	9210.15	16175.3	56847.5	NaN	14545.4	3.12368	4.1927	13259.3	Filtered
Q9HV36	Probable ferredoxin	150358	252329	252294	495598	510354	567064	212574	389173	230612	388322	490689	342130	445990	211649	313911	398925	517339	650237
Q9HV37	L-lactate dehydrogenase	742976	935088	1.08373e+06	1.85224e+06	1.89988e+06	1.817e+06	697231	1.09159e+06	685289	1.31254e+06	1.62092e+06	1.44981e+06	1874134	1.36587e+06	1623655	2.03466e+06	2077257	2.36607e+06
Q9HV38	L-lactate permease	5.8071	212340	356895	116521	389978	496744	108405	188548	93057.8	153795	237708	49289.2	223462	163244	419692	172036	257624	263428
Q9HV39	Probable transcriptional regulator	32250.7	40411.8	34673.7	52448.1	45445.8	45627.5	60128.9	69253.2	59066.7	58300.2	61064.9	64991.9	51077.6	46332.2	51227.8	63891.4	72450.9	58333.6
Q9HV40	SsrA-binding protein	1.35959e+06	1.25367e+06	1.18669e+06	1.18608e+06	1.10229e+06	1.0504e+06	823195	811587	813952	1.0719e+06	1.03167e+06	996128	1.0588e+06	1.01768e+06	968702	1066463	1.02784e+06	1.02077e+06
Q9HV41	DNA repair protein RecN	114534	114177	115475	126471	137706	113329	196819	193969	169517	159631	128819	148032	125556	102039	124319	115945	127425	134311
Q9HV42	Protein GrpE	6.80361e+06	6.65086e+06	7.36104e+06	8081951	7.16651e+06	6.20974e+06	5195835	5.36464e+06	4852806	8075911	7177150	7.87289e+06	7.22947e+06	6.88116e+06	5856463	7.57069e+06	6764255	7463432
Q9HV43	Chaperone protein DnaK	18757938	19347610	19406654	20699912	18002150	16648345	13130476	13070261	12671661	19696130	16158216	20209802	17827362	17639606	15966379	18165554	16144459	17574960
Q9HV44	Chaperone protein DnaJ	3.13482e+06	3.44448e+06	3.29996e+06	3233214	3288408	2.85102e+06	2.25104e+06	2472105	2380622	3713524	3.3648e+06	3.47164e+06	3197853	3.0667e+06	3.02069e+06	3181051	3390150	3.5081e+06
Q9HV46	Transcription elongation factor GreA	6.87751e+06	5.39076e+06	4913562	6.98604e+06	5657082	6368425	5662565	5963136	5.86536e+06	7.58128e+06	6.84407e+06	6.59992e+06	6.22023e+06	5462147	5.23999e+06	6299029	5.44294e+06	6785555
Q9HV48	ATP-dependent zinc metalloprotease FtsH	179375	519262	473084	329568	569344	637675	214787	238485	194433	389239	379308	380848	377429	370184	1.02503e+06	460237	511210	509689
Q9HV49	Dihydropteroate synthase	1.32383e+06	1.25792e+06	1.18066e+06	1247257	1.23832e+06	1.22404e+06	1.08234e+06	1.19527e+06	1.00548e+06	1.44664e+06	1.37778e+06	1.18874e+06	1.25022e+06	1.14812e+06	1.2519e+06	1.33827e+06	1.28671e+06	1.24919e+06
Q9HV50	Phosphoglucosamine mutase	1.82784e+06	1.9916e+06	2.00759e+06	1.76478e+06	1.80282e+06	1.85628e+06	1.70541e+06	1.82781e+06	1.84438e+06	1981145	1890690	1.8787e+06	2.18729e+06	2.24771e+06	2189639	2154595	2.07083e+06	1.78518e+06
Q9HV51	Triosephosphate isomerase	1.5653e+06	1.3473e+06	1.25423e+06	1.54999e+06	1.49881e+06	1.48702e+06	1.0018e+06	1.23051e+06	1.1708e+06	1.3325e+06	1.18067e+06	1.28452e+06	1.50381e+06	1.22626e+06	1.22588e+06	1299047	909802	1.19517e+06
Q9HV52	Protein-export membrane protein SecG	9314.61	33224.7	20869.9	7260.09	17982.1	23710.5	5919.47	14577.8	NaN	8988.91	5002.79	12664.6	21829.1	5306.18	78803.9	11940.6	8020.64	13875
Q9HV53	Ribosome maturation factor RimP	290702	465883	224012	341283	323700	307842	166845	152180	155374	253880	199149	257563	236458	226067	208315	270001	264830	258621
Q9HV54	Transcription termination/antitermination protein NusA	6164831	5.27605e+06	5.41436e+06	6.21037e+06	5.19501e+06	4797278	4.10239e+06	3.79946e+06	3.93065e+06	5.64508e+06	4924841	5.2997e+06	4.61146e+06	4.15917e+06	4.06517e+06	4542209	4.49252e+06	4937557
Q9HV55	Translation initiation factor IF-2	10451107	9758848	9182813	9935114	9219632	8553038	6187843	5763401	5.74404e+06	9797896	8426219	9936424	8094640	6.91245e+06	6.99068e+06	7994690	7459247	8.00642e+06
Q9HV56	Ribosome-binding factor A	1.2769e+06	1.11311e+06	1.20241e+06	1.17233e+06	1.07744e+06	889337	540381	623485	542377	1.01275e+06	885267	884541	1067067	1.00984e+06	962643	997203	824720	889374
Q9HV58	30S ribosomal protein S15	18784762	15211989	15890103	20546468	15499715	14400708	8959032	8286822	8253122	13190729	11772186	14172301	11765563	7.59624e+06	9773329	10619859	12561856	14979248
Q9HV59	Polyribonucleotide nucleotidyltransferase	15298743	13995390	14641673	15238364	13178103	13187439	10942271	10857275	10297795	13955918	12862344	12831324	12550420	12686327	12917510	13613488	12991881	12691606
Q9HV60	BON domain-containing protein	1.25035e+06	877280	753297	1.17215e+06	820420	1.01004e+06	339631	1.50706e+06	387788	93358.5	1.19299e+06	63202.8	858760	933596	1.29749e+06	594010	956703	1.55277e+06
Q9HV61	UPF0337 protein PA4738	4264009	3.05621e+06	2.67678e+06	5247549	2978852	3.09542e+06	783459	2.91026e+06	778868	345829	2.55118e+06	540960	2.75403e+06	4.10777e+06	3425036	2.43392e+06	4.13216e+06	4306673
Q9HV63	DUF2845 domain-containing protein	644093	480504	563375	957818	1.71009e+06	468677	797830	1.02827e+06	773081	1.12534e+06	1.38168e+06	1.20598e+06	110023	590830	178092	649375	1.35703e+06	271676
Q9HV64	DUF748 domain-containing protein	124309	158708	156859	136658	161472	155788	279212	289568	286429	132638	180359	155152	156646	159969	267257	154880	160919	152269
Q9HV65	MPAB_Lcp_cat domain-containing protein	18361.3	9306.22	20573.3	14454.2	11456.9	24271.9	36455.8	40632.3	37543.1	21584.5	20307.6	9303.91	17217.5	25512.2	25754.5	15515.7	22784.4	19195.5
Q9HV66	Acetyl-coenzyme A synthetase 2	64155.4	103873	107203	27249.3	99140.4	101262	258964	273914	280786	53272.1	108828	72480.6	67372.9	81281.4	185074	43890.9	47193.7	138104
Q9HV67	Glucose-6-phosphate isomerase	513718	489889	519029	391808	444368	451973	735777	815275	746120	422558	486542	416285	505940	559969	536559	524532	480053	406370
Q9HV68	Aspartate 1-decarboxylase	354229	364968	666291	543403	415364	412864	484163	368415	444597	454719	362534	290074	391192	409457	369334	416775	395525	344735
Q9HV69	Pantothenate synthetase	1.58255e+06	1.61915e+06	1.54712e+06	1.72021e+06	1.69511e+06	1.63004e+06	1.93505e+06	1.91396e+06	2.05766e+06	1.68788e+06	1.65701e+06	1753273	1.68138e+06	1.66206e+06	1.61454e+06	1.58055e+06	1.68457e+06	1.7709e+06
Q9HV70	3-methyl-2-oxobutanoate hydroxymethyltransferase 2	1.27404e+06	1.51479e+06	1.40941e+06	1.4678e+06	1.58842e+06	1.49336e+06	1.99339e+06	2161965	2.00279e+06	1.74817e+06	1800542	1.67706e+06	1.43981e+06	1.40146e+06	1.37539e+06	1.42989e+06	1.57067e+06	1669917
Q9HV71	2-amino-4-hydroxy-6-hydroxymethyldihydropteridine pyrophosphokinase	58495.8	64588.2	69062	73243.4	62376.7	69188.4	53723.7	58387.6	65797.6	81682.2	74554.4	58894.4	65568.3	50813.3	70704.7	57821.4	61432.6	68544.8
Q9HV72	Poly(A) polymerase I	1240616	1325888	1.29867e+06	1.19138e+06	1.35303e+06	1.37274e+06	869106	1.02364e+06	916715	1.16107e+06	1.24962e+06	1.14159e+06	1.12967e+06	1.26145e+06	1.29658e+06	1.14649e+06	1.22648e+06	1.3247e+06
Q9HV73	Two-component response regulator CbrB	751597	761552	780824	914429	804853	751741	1.02849e+06	998096	949670	899950	882145	930128	791135	824760	767918	850278	820870	781496
Q9HV74	Histidine kinase	112530	20134.3	26383.1	43503.6	39483	101239	28327.6	92382.1	98861.1	47801.4	72310	128.382	95653.4	6471.74	142878	35234.8	87580.4	55263
Q9HV75	Glutamyl-Q tRNA(Asp) synthetase	105759	94152.6	69612.2	66310.4	67355.4	77126.2	55601.9	66737.2	56483.7	62130.6	86328.7	69385.4	113332	88909.7	73908	86818.9	76237.8	97263.4
Q9HV76	Aminotransferase	399563	363334	367218	330931	375863	402776	460835	425612	466017	384243	391509	306374	372010	440234	412270	369958	402648	422173
Q9HV77	Sugar fermentation stimulation protein homolog	32225.1	28845.9	28634.6	33105.7	32066.2	37363.7	47282	44129.4	46577.1	31852.7	32557.5	27621.2	37271.9	46818.6	40203.8	28302.2	27630.2	37807.3
Q9HV78	tRNA/tmRNA (uracil-C(5))-methyltransferase	395134	346443	325118	347919	344312	339739	155848	135282	148318	259464	273451	262161	303718	223009	286658	277535	256486	327434
Q9HV80	Preprotein translocase subunit SecD	9420.01	11883.8	7565.23	11747.4	10651.6	9635.05	4485.76	Filtered	8796.57	1961.07	4853.57	Filtered	3480.87	7389.5	11714.8	7121.64	6322.16	6048.62
Q9HV81	Neutral zinc metallopeptidase	47115.3	30248.9	37722.7	58210.2	28073.4	22637.9	54958.6	51475.7	57666.2	35556.3	29874.4	49479.2	21639.5	32661.2	33902.8	23900.2	36974.1	20796.8
Q9HV82	PhzF family phenazine biosynthesis protein	9955.53	9624.74	9692.79	5305.24	8345.61	12193.4	16706.7	22135.1	22062.2	13183.9	18457.9	7035.44	13848.9	10386.7	14437.7	4004.26	15292.2	13324
Q9HV83	Probable aminotransferase	364122	753040	615403	332197	518958	550771	449096	618250	488398	319582	414923	368991	664888	697294	1.00556e+06	423972	477679	609425
Q9HV84	Metal-binding protein	23203.4	14008	18945.7	Filtered	16908.2	10365.8	17561.9	Filtered	28083.7	22288.9	26647.3	29747.3	5332.29	10866.3	250.998	Filtered	27197.2	10245.1
Q9HV87	Rieske domain-containing protein	Filtered	21810.9	1.84289	18512.8	14035.7	22873.9	22259.3	32754.8	23875.5	33123.4	25513.4	22547.3	27787.7	28925.9	15653.1	Filtered	23423.3	25362.8
Q9HV88	Heme/hemoglobin uptake outer membrane receptor PhuR	7.13891e+06	8996329	8541404	8.25671e+06	9889257	10014174	3.27816e+06	2.84846e+06	3.55577e+06	6861903	7959957	7422617	9191694	9281032	9242135	9403566	9460742	10014905
Q9HV89	Probable hemin degrading factor	2.60503e+06	2.65408e+06	2632812	2.86886e+06	2809480	3440717	1447330	1.50244e+06	1.62171e+06	2.68992e+06	2.67262e+06	2.71862e+06	2.86378e+06	2.86311e+06	2.55306e+06	3.1105e+06	2.94168e+06	3.06998e+06
Q9HV90	Heme-transport protein, PhuT	3.10543e+06	2606038	2525403	3.51637e+06	2477921	3.31484e+06	2.49789e+06	2270218	2.46728e+06	2.49888e+06	3.08117e+06	2738373	3.12445e+06	2.68987e+06	2.41946e+06	3004812	2.403e+06	3145142
Q9HV91	Probable permease of ABC transporter	1.82324	Filtered	1.29754	Filtered	Filtered	0.906095	NaN	Filtered	Filtered	NaN	NaN	Filtered	1.19839	Filtered	2132.81	Filtered	NaN	Filtered
Q9HV92	Cofac_haem_bdg domain-containing protein	39002.4	74483.5	67752.2	71165.7	77843.9	90136.2	55338.6	59754.2	79238.6	53894.3	63625.5	58806.6	76305.3	66257.8	92634.3	79950.5	96086.3	85661.7
Q9HV93	cAMP-binding protein A	71092.3	70287	76865.3	44343.6	53801.8	45903.7	209561	173639	209868	118017	94439.2	93134.4	64767.6	87261.3	98672.8	44044.7	58058.1	48654.6
Q9HV94	TfoX_C domain-containing protein	64607.2	25819368	Filtered	Filtered	Filtered	17589292	94515.6	118056	136619	109657	110077	8412981	212788	10686594	Filtered	Filtered	137675	Filtered
Q9HV95	Pentapeptide repeat-containing protein	50952.5	112310	70821.2	40083.7	83089.1	107659	98575.2	142818	94611.7	26904.1	67308.4	25782.5	17558.5	17487.6	93402.4	36374.3	14616.8	155955
Q9HV96	APH domain-containing protein	1.40832e+06	1.30675e+06	1.30139e+06	1.29949e+06	1.30171e+06	1.16501e+06	1.65026e+06	1.7916e+06	1.81671e+06	1.34206e+06	1445172	1.50916e+06	1.36084e+06	1.51686e+06	1.39199e+06	1.44308e+06	1545917	1.34779e+06
Q9HV97	TPR_REGION domain-containing protein	374080	313637	349702	429071	391574	476163	601604	693044	677850	356428	379397	347798	317859	304044	433379	378537	370983	428721
Q9HV98	DUF446 domain-containing protein	20605	15565.3	14310.1	19527.4	12473.3	15488.8	18774.9	13839.6	15251.6	18103.5	19163.3	14008.8	19363.4	31599.1	16962.2	21371.1	18861	8748.94
Q9HV99	DUF4124 domain-containing protein	64954.2	79985.2	84950.6	69314.9	75486.2	51882.8	137773	134729	142409	54648.6	71765	61602.5	41536.5	60057.2	78475	35056.8	64378.8	49009.9
Q9HVA0	Acetolactate synthase	384449	469793	453664	328938	434382	527812	584328	622168	630661	479693	467452	437686	554039	560192	632799	570618	520435	481548
Q9HVA1	Acetolactate synthase small subunit	1.24574e+06	1.35311e+06	1.3434e+06	1.80363e+06	1.50356e+06	1228077	1.54313e+06	1.70568e+06	1959122	1.49874e+06	1.21501e+06	1.60805e+06	1.55388e+06	1.6053e+06	1.52536e+06	1.4066e+06	1.58031e+06	1.40289e+06
Q9HVA2	Ketol-acid reductoisomerase (NADP(+))	3.12367e+06	3.03862e+06	2972870	3.80881e+06	3.20764e+06	2.79967e+06	3.25692e+06	2.97054e+06	3.18626e+06	3.74321e+06	3.09324e+06	3404878	3.18194e+06	2.66837e+06	2.46804e+06	3.14513e+06	3.25352e+06	3.19764e+06
Q9HVA3	CDP-diacylglycerol--serine O-phosphatidyltransferase	Filtered	9130.16	6053.5	Filtered	5649.1	19618.1	NaN	3115.62	NaN	11818.3	NaN	6985.17	2695.99	1.11163	36601.3	5072.9	12826.7	NaN
Q9HVA4	Protein-methionine-sulfoxide reductase catalytic subunit MsrP	64975.9	37878.8	56564.1	77465	50737.6	57571.9	95751.8	112722	95881.7	87463.2	74183.5	50190.2	59240.9	51373.6	25961.2	45294.1	65462.7	50881.7
Q9HVA6	MCE family protein	228352	305474	308866	264229	342408	293010	203866	247760	197180	185675	232041	200755	221145	239871	407145	252500	283346	286567
Q9HVA7	Iron (III)-transport system permease HitB	Filtered	211825	320718	Filtered	140000	147967	206498	152121	183956	82271.4	82992	10.4149	167633	166375	258052	176236	158726	111484
Q9HVA8	Ferric iron-binding periplasmic protein HitA	3.16808e+06	2.15074e+06	2.28146e+06	3.2013e+06	2.17966e+06	2.4177e+06	2902598	3.03103e+06	3224538	2.56118e+06	2.92003e+06	2771786	2.93054e+06	2.76566e+06	2.49606e+06	2677179	2.30505e+06	2.68292e+06
Q9HVA9	Chromosome partitioning protein ParA	954767	931508	915182	921549	885269	911896	606459	675122	599658	830842	825307	787717	819015	791296	815559	785599	811354	874874
Q9HVB0	Chromosome partitioning protein	350228	361713	342914	357562	367512	339234	227508	233960	224850	321137	337214	306016	320968	338191	369100	308605	356259	384764
Q9HVB1	DUF2336 domain-containing protein	321494	252510	268361	401484	322318	239923	144446	178079	157359	189309	241761	194808	275048	309563	276402	274865	285118	252039
Q9HVB2	Transcriptional regulator	99045.8	136550	110292	80639.7	115590	105125	227538	206355	208410	214481	175680	53333.3	73697.5	79458	100410	54965.6	56806.6	78576.9
Q9HVB6	Protein TonB	149940	150444	184748	171745	174928	172982	112243	123572	107196	127783	115779	146218	127311	164739	139999	141696	128840	154646
Q9HVB7	[Ribosomal protein S18]-alanine N-acetyltransferase	208666	184868	466148	137191	229232	309340	95521.9	136725	130150	118282	107110	156490	209505	244388	231427	213360	168248	81364.4
Q9HVB8	Dipeptidase	3.65753	6744.61	4307.87	Filtered	3472.92	11411	7432.56	12024.8	6284.85	5517.37	7618.79	5532.44	5910.61	Filtered	7755.34	5452.48	6832.24	2755.64
Q9HVB9	Carbonic anhydrase	149396	202092	196055	179750	182849	199680	296759	341372	368651	195627	227059	178411	226790	225251	225195	225313	203483	220631
Q9HVC0	Probable TonB-dependent receptor	2.62266e+06	2.5188e+06	2.70272e+06	1.71149e+06	1722992	1.99372e+06	1.57792e+06	1.35213e+06	1.52368e+06	1.86084e+06	1.77507e+06	1.70422e+06	2.79814e+06	2906668	3005049	2.19044e+06	2.04932e+06	2189615
Q9HVC1	HTH cro/C1-type domain-containing protein	86328.1	78501.2	64408.9	104095	89308.1	116598	136391	139845	156701	82921.5	101728	92874.9	81456.3	91434.2	68260.8	58201.5	75271.5	66764.2
Q9HVC2	Ribosome-binding ATPase YchF	2.03045e+06	1.80538e+06	1.86625e+06	2.29228e+06	1.74412e+06	1.80464e+06	1.07486e+06	1092567	1.12592e+06	1.55434e+06	1.61227e+06	1511250	1.61952e+06	1.58009e+06	1.50776e+06	1.49994e+06	1.50443e+06	1.74747e+06
Q9HVC3	Peptidyl-tRNA hydrolase	173115	158989	217110	210597	161328	145264	146962	114451	126951	189232	153714	110781	155795	123478	141058	142477	107923	171143
Q9HVC4	50S ribosomal protein L25	18108606	18686106	17470712	15706425	14986372	14796869	8791116	8616633	8098796	18694058	14003241	15918341	14044879	10445842	12037820	15190775	13408868	14351198
Q9HVC5	Ribose-phosphate pyrophosphokinase	3.43577e+06	3.49608e+06	3.50928e+06	4.07169e+06	3.67127e+06	3.63e+06	2.44843e+06	2.56365e+06	2514936	3.2748e+06	3.29147e+06	3.11581e+06	3.23232e+06	3.39979e+06	3.37276e+06	3.30691e+06	3.414e+06	3.66677e+06
Q9HVC8	Release factor glutamine methyltransferase	151066	119847	123968	110966	102383	128706	39182.3	56325.2	72622.5	70978.5	88407	67325.3	81770.4	70098.4	91352.9	69175.9	67279.2	65098.6
Q9HVC9	Molybdopterin biosynthesis MoeB protein	423168	310305	332674	417862	330969	312464	389850	391367	337343	300872	356175	216649	418693	438398	336710	400158	393868	314096
Q9HVD0	Glutamate racemase	237425	221694	240321	241289	245744	267612	220506	210131	216704	231863	274535	211456	245647	241892	281188	243151	248462	281979
Q9HVD1	Lipid A deacylase PagL	2040510	2450556	2.20393e+06	2.85245e+06	2.57934e+06	3.08024e+06	2259648	2.28525e+06	2.57284e+06	2.99011e+06	3069643	3.28711e+06	2.7348e+06	2.30466e+06	2.44299e+06	3.50999e+06	3.04335e+06	3215827
Q9HVD2	Deoxyribodipyrimidine photolyase	Filtered	1.2906	Filtered	Filtered	Filtered	4300.71	10307.7	NaN	NaN	NaN	NaN	0.714257	NaN	0.87438	1.1034	5389.78	0.898848	5692.8
Q9HVD3	Probable transcriptional regulator	77057.6	28318.2	64384.6	65094.6	85551	62833.4	180013	107193	124457	24956.1	80616	43330.2	73841.8	69319.5	92232.3	53680.5	49386.3	46544.8
Q9HVD5	Renalase	14720.6	35481.7	39448.8	11831.7	22799.4	36695.8	99722.3	121222	125193	30814.4	30495.8	34973.3	32546.3	46389.2	34036.6	34600.1	25771.8	26290.4
Q9HVD6	TIGR01777 family protein	122771	141118	136358	125430	149113	133128	163683	140140	130533	98742.1	161589	114049	151547	131408	150874	115794	145097	149128
Q9HVD7	Ferrochelatase	252452	293892	219773	266878	295805	298715	243070	231054	232546	251747	250777	233977	295339	238167	294221	291520	312522	297850
Q9HVE1	Probable pili assembly chaperone	Filtered	Filtered	Filtered	Filtered	Filtered	Filtered	3807.78	2058.62	3519.42	1221.18	1664.07	Filtered	Filtered	Filtered	Filtered	Filtered	1160.74	Filtered
Q9HVE6	Uracil phosphoribosyltransferase	1.49881e+06	1.24904e+06	1349773	1.52809e+06	1.26573e+06	1.33919e+06	931744	718743	854453	1.43366e+06	1123482	1.39365e+06	1.13338e+06	1.01758e+06	987248	1.06208e+06	1.00478e+06	1.21573e+06
Q9HVE7	Probable purine/pyrimidine phosphoribosyl transferase	1.87027e+06	1.9876e+06	1.90494e+06	1.84985e+06	1.84361e+06	2.20702e+06	669176	807573	783828	1.27861e+06	1.56534e+06	1.12195e+06	1.35474e+06	1.46639e+06	1.6194e+06	1605470	1.55915e+06	2.06236e+06
Q9HVE8	Cupin fold metalloprotein, WbuC family	288772	204810	286809	285412	368321	231106	73428.7	73963.4	44248.6	168722	137384	184331	87321.2	56576.6	108742	65198.8	142057	181884
Q9HVE9	Pilus assembly protein PilL	389895	399149	222453	354623	377972	283247	357839	393237	342932	374083	363180	401032	349393	334783	345366	304448	302131	312552
Q9HVF0	Aminopeptidase N	868925	708039	605563	684804	517196	548774	791070	683664	788630	658721	554149	787157	654255	582065	526475	504472	593763	557784
Q9HVF1	Probable malate:quinone oxidoreductase 2	1.82567e+06	1.75471e+06	1.58606e+06	3.403e+06	2815544	3.15736e+06	1957999	1.76056e+06	1.91397e+06	3.57829e+06	2821768	2.86636e+06	1.37855e+06	1.18759e+06	1.1819e+06	2.08403e+06	2010322	2.00696e+06
Q9HVF2	Lipoprotein	934795	877510	903432	1125896	1.01385e+06	1.29522e+06	1.49088e+06	1607535	1.75122e+06	997060	979141	1.07146e+06	970986	1.03874e+06	1.51202e+06	1.18227e+06	1.11657e+06	1.16942e+06
Q9HVF5	PlsC domain-containing protein	845008	843815	908120	727616	807250	853605	585845	624680	637108	689107	811178	697239	798690	870434	945131	782546	804772	874554
Q9HVF8	Probable chemotaxis transducer	502666	1.27624e+06	1.32912e+06	777397	1.32227e+06	1.41507e+06	1.03664e+06	1.08822e+06	1.03627e+06	934870	930010	1.04473e+06	1.17353e+06	1.06902e+06	3.71648e+06	1.06928e+06	1.21665e+06	1.40419e+06
Q9HVF9	Peptidase_M48 domain-containing protein	1.39445e+06	936649	944096	1.35587e+06	911951	1.00549e+06	1.41465e+06	1430465	1.64878e+06	1.26501e+06	908486	1.30829e+06	1.09026e+06	1.17812e+06	1.22212e+06	1.26813e+06	1.21525e+06	953087
Q9HVG0	Epimerase domain-containing protein	138823	113666	133051	117538	134084	127457	136563	124788	156511	131374	132510	118826	135352	123923	135040	128865	148755	137849
Q9HVG3	Lysine-specific permease	12641.4	60534	61254.4	28593.2	73314.2	76077.7	9595.54	7392.01	2911.58	16683.4	28233.5	23342.5	28839.9	28622.4	147192	31417.9	39825.4	38683.2
Q9HVG4	Ribosomal RNA small subunit methyltransferase C	234343	241422	255044	237847	250286	257523	196917	199852	185115	206262	250934	194879	230548	187248	233693	229104	236756	252498
Q9HVG5	Glycerate dehydrogenase	236223	219887	223170	232643	200882	227905	352232	336962	364734	255032	283778	240278	264383	278312	261704	244863	242017	220627
Q9HVG7	POTRA domain-containing protein	33242.7	36413.2	32656.2	39937.1	36111.2	32258.8	43468.3	53574.1	34530.3	6824.18	26229.4	10733.7	27192.1	36613.7	36602.5	30556.4	51689.9	49381
Q9HVH0	Probable oxidoreductase	59035.8	82990.9	76049.1	86002.9	132428	131919	94002.1	94517.3	111319	138663	105873	111875	74617.7	53731.2	85331.3	65500.8	97175	135545
Q9HVH1	2Fe-2S ferredoxin-type domain-containing protein	53770.6	84257.4	73774.2	85038.2	88459.2	67253.7	61074.3	63174.3	69562.4	96932.5	83046.1	97612.9	44206.9	29388.5	52300.2	56324.6	64751.6	107763
Q9HVH2	Probable c-type cytochrome	375472	58964.6	77138	518593	466965	374661	228618	319993	Filtered	475111	365663	356288	338694	Filtered	404448	448676	326512	382848
Q9HVH3	XshC-Cox1 family protein	65479.4	72420.4	77154.2	121927	90452.6	84042	103776	130234	98402	94194.2	91504	80224.2	67141.7	48298.8	47690.3	63195.5	56642.1	105258
Q9HVH4	Ribosomal RNA large subunit methyltransferase G	152592	138752	130304	136954	136306	155264	98423.9	97020.2	92935.8	96138.1	117972	98878.7	127081	128083	145416	126772	132605	142844
Q9HVH5	Probable c4-dicarboxylate-binding protein	3.01032e+06	2.8604e+06	2.68231e+06	2.47758e+06	1.57519e+06	2.36635e+06	2274197	2.07445e+06	2.71647e+06	2.56273e+06	3.12111e+06	2.70186e+06	2.16327e+06	1.88951e+06	1987278	1147978	1.17524e+06	1.44657e+06
Q9HVH6	Ferredoxin--NADP(+) reductase	713178	854635	743558	748318	812657	948715	855683	930442	845774	630685	728129	588381	806826	1025660	957045	830468	830430	819405
Q9HVH7	Large-conductance mechanosensitive channel	91416.2	256615	217797	151863	313829	270023	121397	182103	105375	93400.4	179851	103622	145063	157734	503567	127693	183413	233467
Q9HVH9	DUF465 domain-containing protein	67086.1	85762.6	76168.7	65197.3	94128.9	83385.5	150398	138838	143725	79318.4	89856.4	77535.6	86323.7	60338.6	84773.6	72614.6	55385.5	88550.4
Q9HVI2	DUF3015 domain-containing protein	Filtered	Filtered	Filtered	Filtered	Filtered	Filtered	41379.7	49858.7	33378.2	17842	15271	10957.9	Filtered	Filtered	Filtered	Filtered	Filtered	16331.1
Q9HVI3	Carbon starvation protein A	237778	298493	238380	268376	369747	346718	339642	346822	371967	302766	308025	361783	320851	197799	488027	233120	353977	271976
Q9HVI5	CobW C-terminal domain-containing protein	46748.9	65608.9	66534.9	87514.9	102791	107735	152870	131175	129540	112976	141154	132597	103992	77814.4	94558.3	111298	102528	138003
Q9HVI7	Serine hydroxymethyltransferase 3	2.0642e+06	1.95846e+06	2.11401e+06	2.06289e+06	1.90909e+06	2.21403e+06	1.2308e+06	1279278	1.20856e+06	1.66971e+06	1521118	1.75835e+06	1.45968e+06	1.76426e+06	1.63942e+06	1726699	1.56746e+06	1.9665e+06
Q9HVI8	Motility regulator	36484	62755.8	72548.4	20414.2	54005.8	37249.3	Filtered	10161.4	Filtered	17279.4	43017.4	0.973412	44074	69129.6	43738.8	39406.3	48877.3	68317.4
Q9HVJ1	Energy-dependent translational throttle protein EttA	2908483	2806825	2750323	2.8071e+06	2.43898e+06	2.36309e+06	2174229	2181878	2.18989e+06	2.67098e+06	2.32481e+06	2.53598e+06	2.46813e+06	2.23565e+06	2217132	2.42606e+06	2.33075e+06	2222440
Q9HVJ4	Probable outer membrane protein	Filtered	Filtered	Filtered	Filtered	Filtered	Filtered	11679.4	5855.36	7506.61	Filtered	9005.93	Filtered	Filtered	Filtered	Filtered	Filtered	Filtered	Filtered
Q9HVJ5	HlyD_D23 domain-containing protein	885030	210974	32618.5	27779.9	47605.8	13411.7	80167.6	88876.4	101053	94298.8	71330.6	2076.55	55384.3	18044.5	31878.9	48309.7	22816	40861.8
Q9HVJ7	Glutamate dehydrogenase	219820	199345	196082	420620	372229	465374	98333.2	57823.2	80314.9	208771	168231	175176	183280	188431	145060	331072	296902	266054
Q9HVJ9	RNA 3'-terminal phosphate cyclase	1.25871e+06	1.11443e+06	1.07734e+06	1.00248e+06	1627961	805463	971799	990345	948757	1344530	1.28358e+06	1.36433e+06	960473	963948	793812	1.1814e+06	1.33712e+06	888046
Q9HVK0	Nucleotidyltransferase	72578.8	86957.4	64539.1	49076.7	117166	39474.8	10183.2	20102.3	4913.51	20655.4	44059.8	77664.9	18694.5	39044.5	12174.7	54762.5	68434.6	29142
Q9HVK1	3'-phosphate/5'-hydroxy nucleic acid ligase	641283	539126	472315	425416	586269	366895	313662	355257	472500	467330	482813	522123	480939	450466	366774	428729	553850	390867
Q9HVK2	PHB domain-containing protein	318318	449043	417336	307808	786710	349101	84322.7	116007	132103	219610	320415	282080	270850	305992	296641	454413	393651	300437
Q9HVK3	Transcriptional regulator RtcR	70497.3	75340.7	62452.4	60028.2	60984.3	83778	80314.7	78698.9	72738.8	47739.8	65890.3	51611	47738.4	64163.4	74307.8	57585	63180.3	83947.1
Q9HVK4	NADAR domain-containing protein	508707	41198.2	55468.6	648808	17475.3	11935.5	33050.6	147936	148554	209856	34417.7	4218.13	4418.13	5525.42	44198.4	4744.01	35427.4	30834.1
Q9HVK5	DUF4105 domain-containing protein	46698.4	48491.9	48392.8	41094	51246.4	42876.7	76557.3	85418.4	79292.5	40260.8	48918.6	46063.5	57181.7	74656	72810.2	50167.4	65551.9	56369.5
Q9HVK7	DksA C4-type domain-containing protein	59070.4	29531.9	30590.2	77693.5	34668.4	31906.1	139793	65256.2	115576	104860	34006.9	75603	116838	21556.4	19369.5	130017	18793.5	27560.5
Q9HVK8	Endopeptidase La	707550	736882	701221	746006	744075	661090	723417	691702	756046	799118	718292	724346	731112	740689	680504	711832	786829	692690
Q9HVL2	Peptidyl-prolyl cis-trans isomerase	609392	561076	453209	660592	523001	513878	325670	286398	280588	535013	379365	452553	377847	384628	335479	457947	431153	417688
Q9HVL4	DUF2283 domain-containing protein	409436	720274	530786	450025	586035	522232	339502	220049	370867	502013	375881	521588	636930	524002	620672	695992	510987	609064
Q9HVL5	Octaprenyl-diphosphate synthase	709000	734878	771614	745933	739702	858614	620099	671014	608769	687514	745017	666571	750710	747207	811274	764482	753145	788569
Q9HVL6	50S ribosomal protein L21	44556548	41748696	39169644	50386356	38931288	36388716	22248324	22840402	21932396	38458948	31186206	39414580	37155208	29380446	33966348	37412188	35779896	35469116
Q9HVL7	50S ribosomal protein L27	7162804	7024162	6.29914e+06	7132051	5773500	5446260	2.56926e+06	2845056	3033592	4.40115e+06	3760451	4398753	3.96597e+06	3.58601e+06	4.10171e+06	4973093	4.82397e+06	5160871
Q9HVL8	GTPase Obg	1.50118e+06	1.22473e+06	1.31627e+06	1410969	1.24913e+06	1.23147e+06	848385	756397	801767	1.33176e+06	1.18132e+06	1193344	1082233	1.11656e+06	1.07933e+06	1.13857e+06	1086934	1.19891e+06
Q9HVL9	Glutamate 5-kinase	925387	837354	861594	981990	844747	864204	872753	833382	947952	896113	950422	826243	778818	855340	852986	908738	885616	875764
Q9HVM0	CreA protein	626074	554792	573212	697081	552952	539475	596336	711100	620395	511546	599884	578076	481882	637487	704822	582621	496631	692992
Q9HVM1	30S ribosomal protein S20	24844718	27008384	25415080	28587254	22173834	21209892	10567490	8228143	10746601	16331638	14683306	18689138	16211183	14291543	14214442	15807045	18585066	18518216
Q9HVM3	Riboflavin biosynthesis protein	429172	405654	393407	364079	373853	462803	402604	430237	431913	358020	417872	332261	406796	418820	466375	423861	380713	503996
Q9HVM4	Isoleucine--tRNA ligase	1.98463e+06	1.78192e+06	1.75865e+06	1.71218e+06	1.63205e+06	2017445	1.61196e+06	1.75366e+06	1.76336e+06	1.7487e+06	1.72494e+06	1.4414e+06	1.60807e+06	1.54406e+06	1.92831e+06	1.73206e+06	1733864	1.93005e+06
Q9HVM6	Peptidyl-prolyl cis-trans isomerase	2.14687e+06	1692489	1.64821e+06	2.22266e+06	1.77651e+06	1.8196e+06	1.55513e+06	1.65051e+06	1.56558e+06	1.90915e+06	1.79931e+06	1.82005e+06	1.60486e+06	1.57597e+06	1.48613e+06	1.84508e+06	1.48576e+06	1.68176e+06
Q9HVM7	4-hydroxy-3-methylbut-2-enyl diphosphate reductase	463148	479280	444581	469734	409122	453653	323248	304289	306614	416798	424449	396644	404502	432201	400353	355193	415566	481980
Q9HVM8	Type IV pilus biogenesis factor PilY1	518314	521162	568321	416230	415426	460888	1.07228e+06	964671	1.08078e+06	514331	668565	523193	557042	690210	755024	390444	421994	468027
Q9HVM9	Type 4 fimbrial biogenesis protein PilX	161141	168285	146230	153424	170731	148171	188641	162060	189675	161682	179298	139052	117002	179116	261474	106696	153098	190199
Q9HVN5	Chaperone protein ClpB	3.97901e+06	4.38889e+06	4550236	4337670	4.13034e+06	3630018	4381233	4.3489e+06	4490518	5694815	4.66391e+06	5485309	4745676	4.94391e+06	4.32036e+06	4722936	4802327	4.34082e+06
Q9HVN8	Cell division protein ZapE	64647.8	2668.67	18711.1	1887.66	372525	4944.18	276723	311666	18218.3	17311.4	219433	2190.23	9435.31	8753.18	14254.5	14799.1	83425.9	112517
Q9HVN9	NADH dehydrogenase	152105	168407	157235	134427	186369	173182	142734	158778	158563	93432.6	132709	105202	136135	188897	203699	137395	153512	174078
Q9HVP0	50s ribosomal protein l13	7524.44	12460.9	12406.3	8233.99	12591.4	18632.1	Filtered	Filtered	Filtered	Filtered	Filtered	11933.3	16302.9	28178.7	42804.9	16814.5	27779	17698.9
Q9HVP1	MOSC domain-containing protein	462235	27783.5	647945	47847.6	49503	49408.9	1.22521e+06	1.04314e+06	1076508	129938	841685	84693.6	53060.6	531407	790078	53764.4	59170.5	37956.7
Q9HVP2	DUF1788 domain-containing protein	289208	234025	233427	283620	289377	237629	472604	472454	440555	299811	349708	300566	316164	309975	263021	267782	291830	286118
Q9HVP4	FAD/FMN-containing dehydrogenase	95904.9	113048	104136	164202	124151	137680	260394	272351	261248	80749.6	142539	79478.4	156415	130648	167561	105680	77028.5	148012
Q9HVP6	4-oxalocrotonate tautomerase	Filtered	Filtered	Filtered	2.98659	1801.2	1.74498	Filtered	Filtered	Filtered	5661.62	2384.58	1531.2	Filtered	Filtered	619.042	1.52647	Filtered	1260.53
Q9HVP7	DNA gyrase inhibitor YacG	3138.13	7007.01	8671.6	3276.29	3323.97	3918.86	16398.6	3615.06	21770.6	16357.8	4164.01	4883.71	6338.42	Filtered	5702.34	Filtered	3865.42	Filtered
Q9HVP8	Dephospho-CoA kinase	98199.9	135836	105532	119394	114426	128992	153789	155482	129423	143893	156188	151966	133402	156311	88759.8	133155	135050	127400
Q9HVQ1	DUF1631 domain-containing protein	9129.35	6770.98	13131.9	38491.5	17558.8	7444.44	14306.3	15114.2	17183.4	13977.9	12201.5	10700.2	6365.58	6643.29	7787.54	7260.01	1851.7	9963.28
Q9HVQ2	Probable chemotaxis transducer	Filtered	51007.8	62078.8	Filtered	53256.2	Filtered	24349.6	19677.4	150573	127716	15602.4	83359.7	273220	218906	33410.4	191221	133308	Filtered
Q9HVQ3	Ornithine decarboxylase	1.05538e+06	954126	762418	893830	947992	1.0915e+06	592596	461356	504260	518377	713144	701208	780495	717080	899383	819299	737442	852688
Q9HVQ4	VOC domain-containing protein	133310	261652	95617.5	59863.4	116387	102146	98404.3	70488.5	66961.1	83882.5	91792	157085	104557	61577.5	57720.9	65678.6	77804	55949.4
Q9HVQ6	Sel1 repeat family protein	50722.6	38374.5	42950	42073.3	44512	51410.3	52976.6	56947.4	49706	43556.9	56532.2	39277.4	48624.9	32503.6	42218.7	35923.9	39463.7	49746.2
Q9HVQ7	PKHD-type hydroxylase PiuC	176849	192993	200292	143447	187609	233423	265468	261855	305644	191748	206540	199123	202804	196922	225952	198590	195686	233863
Q9HVQ8	Probable oxidoreductase	55716	210696	228000	104291	240108	292686	43987.2	33215.2	34334.3	120863	111189	106935	120354	111882	539000	164316	192644	188147
Q9HVQ9	Lipopolysaccharide biosynthetic protein LpxO1	15536.5	45765.6	51308.5	10420.5	56468.3	100386	4826.07	13351	9962.59	32404.5	36902.1	37711.5	23217.9	32433.7	141182	52931	50751	31892.8
Q9HVR0	5-oxoprolinase subunit A 3	81249.5	69011.8	67809.5	69513.6	50132.3	27620	49576.2	84260.1	89034.6	44559.2	57475	37808.2	46286.6	43484.8	83699.2	67614.4	47897.1	35440.8
Q9HVR3	Probable transcriptional regulator	62649.6	46231.2	18170.9	67723.2	83313.2	85780.8	120201	136226	40221.7	76269.8	101653	64661.2	66657.3	114742	56004.4	88504.3	86342.4	90218
Q9HVR5	Probable ATP-binding component of ABC dipeptide transporter	61980.8	46270.4	51135.1	39474.8	27259.1	31159.5	93300.4	70921.8	84425.2	50984.5	44160.2	52070.5	52894.2	42796.4	35278.5	39077.9	35813.6	38702.3
Q9HVR6	Probable ATP-binding component of ABC transporter	32599.3	24428.1	37379.3	17222	25889.1	26820.8	67859.2	47342.6	84920.9	41165.8	33161	28058.3	23431.2	34093.9	48471.7	24013.3	33167.1	47479.8
Q9HVR9	Probable binding protein component of ABC transporter	37827.4	10571.5	1598.99	12439.8	110490	4368.44	67718.6	49656.3	84740.5	13932.8	18259.5	28866.9	19928.4	25385	23118.5	22902.6	11745.4	32137.4
Q9HVS1	Dipeptide-binding protein	57001.3	53521.5	57483	48590.2	36103.4	33987	123709	127416	168830	81551.5	70564.3	54549.6	71403	47524.5	55113.5	41326.3	40329.8	60001
Q9HVS2	Probable transcriptional regulator	77176.7	61308	69190.4	93764.2	58097.1	70149.2	148392	113762	100333	99583.3	99791.9	74379.3	65788.6	71725.6	53903.5	60194.8	67155.6	86454.5
Q9HVS3	Probable metallopeptidase	73105	77057.3	75968.2	72866.5	119425	101723	57912.4	54565.5	50239.6	46697.6	63420.2	73169.7	63976.5	68468.7	118497	83921.8	91831.3	64950.8
Q9HVS4	Tripeptide-binding protein	7155.14	5381.06	2281.42	5125.27	44381.2	7748.17	3.17281e+06	2.92598e+06	4.02e+06	118272	114524	6265.62	2.00779e+06	30510.9	2490.88	544.371	736.98	8908.81
Q9HVS5	Probable binding protein component of ABC transporter	230757	292966	9933.65	371962	47383.9	112913	4.08238e+06	3.41127e+06	3.31474e+06	704128	1365536	46795.1	220247	189330	4532.84	71443.9	3833.97	192760
Q9HVS6	DUF541 domain-containing protein	1.97277e+06	1.67544e+06	1599187	2.0921e+06	1.61792e+06	1.53517e+06	2.37338e+06	2.38806e+06	2.2449e+06	1.67351e+06	1.4587e+06	1.80431e+06	1.42686e+06	1.39568e+06	1338636	1.39974e+06	1.45138e+06	1.51836e+06
Q9HVS7	Histidine kinase	Filtered	5217.56	1873.31	Filtered	4874.86	2748.64	Filtered	2299.33	NaN	4233.19	6430.68	Filtered	Filtered	Filtered	12327.9	0.943855	6354.13	NaN
Q9HVS8	RoxR	346615	244072	246235	330947	238744	280300	437685	459091	490941	427037	350568	319376	330223	288158	215545	321480	322306	265936
Q9HVS9	DUF2135 domain-containing protein	236609	147061	177346	166426	117272	91139.9	166913	144922	211381	167154	178966	209794	156889	164690	120914	172819	166978	97770
Q9HVT0	DUF2138 domain-containing protein	621521	478855	529662	409736	482594	342381	597329	550264	556845	439636	438670	498623	450535	480751	510730	536409	613765	362641
Q9HVT1	Uncharacterized protein PA4490	84752.4	74245.5	77800.8	69059.9	62702.3	54240.2	100875	99797.9	91027.6	55616.7	59780.4	78852.5	74969	96587.4	58064.2	41762.2	76812.4	35495.8
Q9HVT2	Alpha-2-macroglobulin homolog	1.02402e+06	843508	850322	833661	874357	593646	908606	870758	875332	850166	740864	913274	771075	898099	852626	878242	996211	605199
Q9HVT3	DUF2300 domain-containing protein YfaQ	39212.2	30982.6	24262.7	12069.6	32583.7	30087.3	40854.8	59957.8	52136.4	27925	27348.3	30233.1	33703.4	46872.2	47911.8	22810.4	52674.5	20142.3
Q9HVT4	DUF2135 domain-containing protein	325350	112325	160270	299420	133096	81158.8	99394.4	94012.4	85082.3	171693	91159.6	213151	172088	227284	106490	123734	153399	83656.6
Q9HVT5	CMD domain-containing protein	53211.6	30644.4	129552	143853	111847	133985	95679.2	84618	90774.3	83464.4	79834.2	Filtered	79661.1	88687.6	123870	82832.8	80578.6	117425
Q9HVT7	Aspartyl/glutamyl-tRNA(Asn/Gln) amidotransferase subunit B	3.32732e+06	3.0533e+06	3.00305e+06	3.59089e+06	3.08361e+06	2.78541e+06	2.37011e+06	2.50391e+06	2.36118e+06	3.05119e+06	2708643	2.87302e+06	2.86177e+06	2.90957e+06	2.63851e+06	2.81219e+06	2.86108e+06	3.14622e+06
Q9HVT8	Glutamyl-tRNA(Gln) amidotransferase subunit A	1.4234e+06	1.60416e+06	1.54085e+06	1.33018e+06	1.4792e+06	1.63392e+06	1.23801e+06	1.40841e+06	1.28891e+06	1.37223e+06	1.48444e+06	1.40502e+06	1.4384e+06	1.52712e+06	1.58981e+06	1484316	1.53862e+06	1.64857e+06
Q9HVT9	Glutamyl-tRNA(Gln) amidotransferase subunit C	4402262	4000207	3.66397e+06	4561255	3.98364e+06	3.71358e+06	3.04975e+06	3.25397e+06	2.81456e+06	4418166	3.98261e+06	5296500	3193008	3253828	3.03414e+06	3.02674e+06	2.98064e+06	3.40149e+06
Q9HVU0	Cell shape-determining protein MreB	4894438	4627018	4382283	4689873	4.36342e+06	4.53883e+06	3.41904e+06	3143623	3.22068e+06	4543136	4.16578e+06	4.31559e+06	4.13388e+06	4242404	4.17092e+06	4.29525e+06	4022379	4400952
Q9HVU1	Cell shape-determining protein MreC	294402	208083	237939	300247	237597	202578	199557	197129	178057	216135	215575	180553	259609	262109	270266	233426	258376	191431
Q9HVU3	dTTP/UTP pyrophosphatase	160044	169555	152872	192075	156464	166655	152881	166377	136902	154124	171644	149464	144270	174411	147387	157507	165904	178727
Q9HVU4	Cytoplasmic axial filament protein	106286	89451.9	89555.8	120466	118033	110115	176500	161213	175479	123244	130674	112086	92120.6	95769.7	114416	101864	128863	133462
Q9HVU5	TIGR02099 family protein	35759	103862	106208	56882.9	102430	153019	94641.7	80888.6	89884	67443	72275.7	63275.1	70249.5	90453.6	211749	92562.8	101739	110295
Q9HVU6	CN hydrolase domain-containing protein	222213	203211	195689	234081	228752	196966	438011	464352	419521	276382	278703	211433	250859	232938	240910	225779	239313	237655
Q9HVU7	Metalloprotease TldD	753949	786643	817904	1.03535e+06	851220	780080	743115	783100	738708	924048	914836	860140	960143	828506	886544	909016	889822	797735
Q9HVU8	UPF0307 protein PA4473	1.06615e+06	940674	1.05681e+06	1.33575e+06	939935	864008	953671	820478	903894	1.17224e+06	947609	927075	871873	705660	622098	829558	876790	951992
Q9HVU9	PmbA protein	668872	785833	775000	728783	787064	827568	912254	1.00249e+06	945177	807678	924529	829176	785723	812565	880833	830088	829549	784683
Q9HVV0	Tetratricopeptide repeat protein	102604	210828	210361	120266	158999	189678	347050	282847	349122	223678	246908	167214	247838	190621	193456	134488	182437	165058
Q9HVV2	Phosphocarrier protein HPr	134374	473749	125306	Filtered	254432	202665	220756	186322	235707	30944	29667.8	139571	241942	30118.8	31042	30147.9	37180	34942.4
Q9HVV3	Nucleotide-binding protein PA4465	588720	669711	629809	618676	576334	631514	834717	888056	869028	669563	688122	660976	633182	625182	624791	671772	650609	593009
Q9HVV4	Nitrogen regulatory protein	1.84378e+06	1.28339e+06	1.35218e+06	1.66921e+06	1.2995e+06	1.3199e+06	1.39253e+06	1.32284e+06	1.49127e+06	1.75839e+06	1.54656e+06	1.64063e+06	1.61429e+06	1.5933e+06	1.4339e+06	1.64722e+06	1.47318e+06	1.40043e+06
Q9HVV5	Ribosome-associated translation inhibitor RaiA	413827	390121	354908	427646	427419	328295	1.23069e+06	1.28959e+06	1.27123e+06	717845	472528	589159	402418	367582	315139	457909	448001	282050
Q9HVV6	Lipopolysaccharide export system ATP-binding protein LptB	880144	868271	698915	793009	749763	708361	359607	466946	405346	725587	561130	845343	632792	598760	431480	673450	435752	435487
Q9HVV7	Lipopolysaccharide export system protein LptA	3.25344e+06	2.67481e+06	2.7731e+06	3.16514e+06	2.68434e+06	2.69174e+06	2.60956e+06	2.49774e+06	2.59587e+06	2.6551e+06	2499032	2.84402e+06	2.95901e+06	3.16407e+06	2.71885e+06	2681677	2.6536e+06	2.7869e+06
Q9HVV8	Lipopolysaccharide export system protein LptC	81987.8	149903	128824	87971.8	149015	131052	53072.7	54189	64612.6	67948.8	72641.9	89251.9	111286	116319	270343	126290	141295	124420
Q9HVV9	3-deoxy-D-manno-octulosonate 8-phosphate phosphatase KdsC	359861	359561	293143	381528	325340	304722	279617	257954	297036	295291	312521	282531	330571	320601	331924	346262	346649	335270
Q9HVW0	Arabinose 5-phosphate isomerase KdsD	904760	910408	955490	956181	830237	791203	723950	684170	710250	888494	844360	832681	867332	875636	749233	888760	844547	685815
Q9HVW1	Probable ATP-binding component of ABC transporter	200961	180305	195976	185647	224851	187885	216316	229782	195238	139049	146491	128193	176464	223530	158058	174226	196471	161382
Q9HVW2	Intermembrane phospholipid transport system permease protein MlaE	49296.4	98967.3	88236.5	62227.9	104315	95180.8	27269.6	58211.6	38122.5	74614.1	53382.2	35723.2	58997.8	60215.2	164589	46901.9	76993.9	65213.4
Q9HVW3	MlaD domain-containing protein	258725	510769	545001	435236	571051	677978	238935	292593	197504	297502	291835	342600	372655	315563	880880	430112	376949	448528
Q9HVW4	Toluene tolerance protein	1662777	1.02958e+06	1.17512e+06	1268531	932712	1.07553e+06	1.92892e+06	2.27064e+06	2118371	872794	1.21263e+06	1.1206e+06	1.59045e+06	1.53712e+06	1.39251e+06	1.47177e+06	986596	1.39932e+06
Q9HVW5	STAS domain-containing protein	170282	153619	150091	197036	158311	151950	150390	153863	185540	214245	142922	107507	82964.4	119910	106794	127064	117790	138753
Q9HVW6	BolA family transcriptional regulator	43736.3	41226.3	50460.9	45741	29925	39983.2	23032.3	23698.7	37531.3	39512.7	25168.8	54028.2	29454.6	32418.1	37489.7	46312.4	48038	52084.3
Q9HVW7	UDP-N-acetylglucosamine 1-carboxyvinyltransferase	3088596	3.21824e+06	3.40233e+06	3110734	3.10452e+06	3.49828e+06	2.37639e+06	2.4321e+06	2.42301e+06	2.75402e+06	2942247	2.74667e+06	3175028	3.1496e+06	3.44032e+06	3466907	3.19739e+06	3.35717e+06
Q9HVW8	ATP phosphoribosyltransferase	1.59185e+06	1.48765e+06	1.57274e+06	1.65436e+06	1.56837e+06	1.53925e+06	1.10965e+06	1209310	1.27381e+06	1.51542e+06	1390271	1.48822e+06	1.57535e+06	1.47139e+06	1.43967e+06	1.426e+06	1.57293e+06	1.55484e+06
Q9HVW9	Histidinol dehydrogenase	1.01916e+06	1.04121e+06	1.17914e+06	981657	992255	1.24509e+06	1.01931e+06	1.02758e+06	1135436	1.00146e+06	1.05488e+06	991875	1.18082e+06	1.20332e+06	1.22321e+06	1.08708e+06	1.25552e+06	1230218
Q9HVX0	Histidinol-phosphate aminotransferase 1	767925	892980	867058	630544	812384	870187	831505	870483	830564	773675	831552	667221	892644	893104	819687	789942	785353	888736
Q9HVX1	Probable periplasmic serine endoprotease DegP-like	160357	220975	207005	186645	169203	161909	105938	102830	119364	123189	113172	101868	163767	147040	197280	133991	163116	135894
Q9HVX2	GTP cyclohydrolase 1 type 2 homolog	194667	148818	132726	158468	144082	137687	157756	146293	168549	204222	184348	170102	147953	121805	143048	143705	166056	160162
Q9HVX3	Soluble and membrane-bound lytic transglycosylase	51126.8	59680.7	57252.1	50489.9	67686.2	48302.4	62360.6	63038.1	53007.5	31570.1	38431.2	33923.9	44622.9	52742.5	78117.8	71348.5	39986.3	65957.2
Q9HVX4	DUF1043 domain-containing protein	285941	525008	514139	439112	732125	636542	1.01854e+06	1.4545e+06	1.02721e+06	496510	573986	466047	545123	497142	1.04605e+06	528771	819588	479420
Q9HVX5	Thioesterase domain-containing protein	724632	786518	677778	732716	916259	773098	643859	694859	770078	792057	931117	933946	812324	753153	730370	782297	886403	750396
Q9HVX6	Tryptophan--tRNA ligase	4108984	3.80383e+06	3988805	3.99997e+06	3.93924e+06	3.56688e+06	3.60956e+06	3.21975e+06	3.55113e+06	4.06581e+06	3.7743e+06	3.9579e+06	4.2087e+06	3.90116e+06	3.67803e+06	3.92426e+06	3.92855e+06	3.85495e+06
Q9HVX7	Cell division protein ZapE	1413348	1.44973e+06	1.41657e+06	1.40272e+06	1.58158e+06	1764711	1.09018e+06	1.33137e+06	1.16303e+06	1.39074e+06	1.72577e+06	1410448	1.48493e+06	1.52223e+06	2.01848e+06	1.5877e+06	1.54168e+06	1.9898e+06
Q9HVX8	TPR_REGION domain-containing protein	Filtered	1.57338	1.33643	2.02055	1.64489	0.956011	9113.39	4203.61	17211.2	Filtered	NaN	Filtered	Filtered	Filtered	1.09897	1.45045	Filtered	NaN
Q9HVY0	Probable acyl-CoA dehydrogenase	119410	88035	116144	74892	78277.2	98809.2	158147	108732	149473	71788.4	77911.5	61799.3	84874.6	61007.8	55547.4	68133.5	49761.6	37374.2
Q9HVY1	Probable oxidoreductase	312797	412897	443037	346981	430009	417371	605872	741640	657845	403322	465914	477822	460457	518339	484271	439972	561553	411332
Q9HVY2	50S ribosomal protein L13	1.90218e+06	1.87694e+06	1.9544e+06	1.48198e+06	1.15749e+06	1.33139e+06	454008	660693	631612	1.6533e+06	984017	1397159	1.21098e+06	773865	869216	1.2903e+06	701547	652821
Q9HVY3	30S ribosomal protein S9	56271368	49772968	52316200	58149780	50703452	53251380	30575780	29331998	30861088	47322648	46458588	48498316	47751356	47485544	44851824	44616692	49800836	56071448
Q9HVY4	Ubiquinol-cytochrome c reductase iron-sulfur subunit	3.63174e+06	3305752	2.96873e+06	3.93074e+06	2.89314e+06	2.92219e+06	3334192	3.29192e+06	3.92265e+06	4044959	2.83776e+06	3.82553e+06	2.94886e+06	2.70671e+06	2.68684e+06	2.90035e+06	2681836	3.16811e+06
Q9HVY5	Cytochrome b	37314.1	61593.8	64266.5	62953.3	64040.6	97610.3	34619.2	35774	17809.3	53449.8	37627.8	39392.2	51410.5	53574.5	155918	64765	58147.2	64850.9
Q9HVY6	Probable cytochrome c1	671368	1.12276e+06	1.02679e+06	630119	889571	1.20484e+06	537196	651645	683668	914062	674620	927555	731281	553487	1.66877e+06	765896	689918	901478
Q9HVY7	Stringent starvation protein A	222422	189696	234613	218493	255698	312010	225538	240932	253532	198977	232373	196541	240551	198997	224898	235990	200300	291562
Q9HVY8	Stringent starvation protein B	149417	119482	137508	141151	125017	139517	182691	153194	144482	173376	159278	113101	107045	89814.7	84034.2	120911	121876	127979
Q9HVY9	Phospholipid-binding protein	805873	937460	938758	896701	976128	1.0983e+06	1.19318e+06	1.46541e+06	1.18063e+06	784440	933106	865363	921644	1.03195e+06	1.36365e+06	1.02373e+06	1.0763e+06	1.24383e+06
Q9HVZ0	Phosphoheptose isomerase	503533	525790	549851	547253	516354	563651	519100	577535	536706	480535	548577	489967	473663	522424	496478	533994	511683	488482
Q9HVZ2	Penicillin-binding protein activator	725634	770413	775606	696712	719258	890702	814114	889253	903537	629838	712818	655323	677693	695184	988447	762816	745214	800997
Q9HVZ3	Ribosomal RNA small subunit methyltransferase I	466341	477396	544570	525870	512508	400665	334273	359472	360444	415247	397740	425550	447515	456212	403779	444283	493813	457473
Q9HVZ4	Transcriptional regulator MraZ	176102	256671	157010	202629	171233	137421	169030	185775	204751	164506	146419	199556	170667	211578	133159	186550	163146	129230
Q9HVZ5	Ribosomal RNA small subunit methyltransferase H	833491	836481	781730	834763	776401	760170	1.03814e+06	985602	1.03056e+06	1.00228e+06	865561	822156	842177	804547	701747	726774	805301	880763
Q9HVZ6	Cell division protein FtsL	309376	88074.5	89940.3	2525.61	167433	186952	163741	154217	Filtered	63378.3	249042	44520.2	152725	70379	227701	55985.7	223808	481127
Q9HVZ7	UDP-N-acetylmuramoyl-tripeptide--D-alanyl-D-alanine ligase	677835	658669	636686	720617	644493	665768	884980	856959	901709	660550	670663	679135	657818	695545	661471	635981	670369	648461
Q9HVZ9	UDP-N-acetylmuramoylalanine--D-glutamate ligase	26883482	24795208	26956670	26847866	25853584	25308624	31780784	31120068	32893432	27059932	27732036	26892566	30349652	31508024	29812306	25869074	29986842	28540626
Q9HW01	UDP-N-acetylglucosamine--N-acetylmuramyl-(pentapeptide) pyrophosphoryl-undecaprenol N-acetylglucosamine transferase	301023	270291	274463	263786	269719	241049	290770	297700	266084	267593	235257	321709	245878	282691	243554	314600	292249	251849
Q9HW02	UDP-N-acetylmuramate--L-alanine ligase	1.32745e+06	1.46906e+06	1.35546e+06	1293977	1.27451e+06	1.33964e+06	1.20899e+06	1.27531e+06	1.27784e+06	1.3412e+06	1334096	1.35334e+06	1.32747e+06	1385974	1301640	1.28382e+06	1.29613e+06	1.31091e+06
Q9HW03	DUF721 domain-containing protein	79130.5	65529.5	56670.2	78680.6	57285.9	56360.9	52263.3	50093.7	50787.1	93539	51032.3	75044.7	75958.9	105056	69413.7	81593.8	60887.7	65879.1
Q9HW04	Arginine biosynthesis bifunctional protein ArgJ	1.34244e+06	1322833	1.20012e+06	1.33894e+06	1.17688e+06	1.12695e+06	1.21177e+06	1.33263e+06	1.34769e+06	1.19937e+06	1.20296e+06	1.14908e+06	1.31639e+06	1.47973e+06	1.29306e+06	1.26096e+06	1.19963e+06	1.2612e+06
Q9HW05	Probable glutathione S-transferase	78436.2	93855.5	94940.6	101149	65936.5	79078	313458	286441	323614	154545	105206	121507	139502	118194	48164.5	125147	124027	104285
Q9HW06	Probable pyrophosphohydrolase	133571	136937	142768	187956	161842	214676	281039	287831	309641	319284	263547	277007	195865	129822	127871	250592	221755	237521
Q9HW07	Corrinoid adenosyltransferase	72459.2	72748.7	57101.6	82501.3	63949.6	40538.9	71345.8	85590.8	78709.1	65505.9	55438.8	74310.2	54078.1	50514.7	53949.2	51324.9	58327.1	50904.7
Q9HW08	Histidine kinase	74989.5	69005.3	46753	83461.4	61186.5	61573.8	46448.3	39503.4	29760.1	61198	91245.8	32588.9	59234.1	23453.9	59088.1	31907.1	44607.3	51681.5
Q9HW09	2-dehydropantoate 2-reductase	1.17103e+06	13239.6	26266.6	13711.1	9239.5	21634.3	38676.3	49366.6	39080.6	21337.1	25865.1	11583	10048.5	21361.6	30204.6	11375.2	9578.78	22202.9
Q9HW10	Probable two-component response regulator	150656	174660	241443	165103	178248	182501	324047	271048	270439	211791	230239	229775	201740	235194	276980	148584	152138	158612
Q9HW11	UPF0234 protein PA4395	5.5421e+06	4.67012e+06	4398211	4658256	4.12443e+06	4245775	3.71987e+06	3.59552e+06	3.52959e+06	5.03137e+06	4194543	4.40187e+06	4070393	3.49995e+06	3.7892e+06	4120000	3.71417e+06	3917658
Q9HW12	Small-conductance mechanosensitive channel	161094	247604	266882	179139	259937	284118	58611.8	102331	77431.9	119908	133250	134679	180199	152451	380120	213881	210180	175044
Q9HW14	Peptide chain release factor RF-3	350724	411652	427213	339100	393757	418246	157115	188338	166962	237606	258877	254281	373596	358518	391108	374245	323844	392754
Q9HW15	Probable short-chain dehydrogenase	2.5312e+06	2.02947e+06	2.18297e+06	3.03624e+06	2.39306e+06	2.26099e+06	4.04837e+06	3.94108e+06	4.17505e+06	3.33796e+06	3.08308e+06	2.8264e+06	2584650	2894281	2.57807e+06	2714544	2.93348e+06	2.7547e+06
Q9HW16	DUF2470 domain-containing protein	78271.9	126251	97971.4	105494	115960	148676	234452	234138	248625	129298	137081	121128	133823	172933	154955	141735	164935	160216
Q9HW17	Membrane protein FxsA	50610.9	174203	170694	72593.7	168832	199522	20942.3	42550	25536.4	112329	108198	108308	106343	105132	433789	129230	159834	169955
Q9HW18	Chromosome partitioning protein ParB	22324.9	2173.79	10916.6	25366.6	8129.58	891.117	93179.4	59082	74472.2	6815.08	19241.3	1648.49	15211	10443.3	113.69	6178.71	7440.93	20.4228
Q9HW21	Probable two-component response regulator	149135	131922	125265	169107	156134	125413	250130	311488	308115	165058	147644	169363	156529	150201	145773	175947	189770	136004
Q9HW26	Nicotinate phosphoribosyltransferase 2	102118	88007	95569.6	114861	99559.6	103005	103316	119884	100372	75249.2	87768.3	88743.2	117989	93992.6	103927	129054	132667	69859.8
Q9HW27	Probable Resistance-Nodulation-Cell Division (RND) efflux transporter	1066.17	10249.5	4612.64	960.723	12577.3	14696.9	2427.38	4460.14	Filtered	NaN	4859.7	5358.93	6615.64	1922.2	30717.9	7103.51	13588.9	Filtered
Q9HW28	Probable Resistance-Nodulation-Cell Division (RND) efflux membrane fusion protein	16019	28277.5	20809.5	25165.2	15283.7	26601.9	26280.6	24256.9	12997.1	16129.7	12096.8	11466.1	12502.9	13.1989	12970.6	22774.5	9034.97	6933.91
Q9HW29	DUF1513 domain-containing protein	477719	509920	538526	495582	499184	606562	461015	455545	495636	481779	588431	430744	584948	590684	602986	552567	552948	610265
Q9HW30	Peptidase_M75 domain-containing protein	894566	1.34846e+06	1.29955e+06	951060	1440296	1.56586e+06	564520	534928	630986	821722	917886	924697	1.00332e+06	1.04649e+06	2.17717e+06	1.20111e+06	1326722	1304164
Q9HW31	Cytochrome c domain-containing protein	81392.2	166340	173475	138355	225427	221299	75204.7	99755.7	64459.1	86756.2	127573	99607.3	135900	141710	348182	161142	182224	170472
Q9HW32	Insulin-cleaving metalloproteinase outer membrane protein	3.00766e+06	5.59967e+06	5731109	4245515	5887485	6.57794e+06	3110686	3.21794e+06	3224763	3327169	3.85198e+06	4243398	4446630	4997426	12908200	5170904	5510121	4935305
Q9HW33	LemA family protein	627097	1021590	970357	1.03827e+06	1.04562e+06	1.15129e+06	930926	964826	813478	820410	775763	816623	649313	583266	1.45977e+06	753829	798612	903777
Q9HW35	BifA	4820.79	20201.2	16814.5	Filtered	19631.3	10915.1	9651.28	3145.7	10985.2	13682.4	11547.4	7781.2	6581.98	6207.72	32064.4	10663.4	13357.6	4777.9
[truncated: 2,335 more rows]
