# Supplementary material for: Metabolic specialization drives reduced pathogenicity in Pseudomonas aeruginosa isolates from cystic fibrosis patients
Source: PLoS Biol. 2024 Aug 23;22(8):e3002781. doi: 10.1371/journal.pbio.3002781 (PMC11376529; doi:10.1371/journal.pbio.3002781)
Supplement: S4 Data — (XLSX) [file pbio.3002781.s012.xlsx]

## Sheet: Fig 1
Fig 1. Collection of Pseudomonas aeruginosa clinical strains.
A
	Early			Late			Early vs late
DK36	1.18196	1.29735	1.06295	0.21968	0.230824	0.25423	5.06063
DK12	1.47944	1.52481	1.4652	0.307751	0.293846	0.35753	4.69817
DK17	1.47061	1.23526	1.09952	0.234648	0.397603	0.347599	3.97942
DK13	1.17491	0.892483	1.03544	0.30697	0.192076	0.340949	3.83696
DK55	1.12804	1.01294	0.859635	0.317277	0.351328	0.17564	3.7659
DK41	1.39813	1.46643	1.37276	0.443053	0.380227	0.466461	3.31845
DK15	1.20295	1.1386	1.14742	0.385387	0.495855	0.566476	2.48107
DK03	0.526483	0.701772	0.492639	0.266038	0.263153	0.260864	2.17808
PAO1	1.25774	1.12679	1.15047
B
	Early			Late			PAO1
DK03	0.997057	0.901349	1.20219	0.797762	0.996473	0.426601
DK12	0.917397	1.01544	1.06913	0.330018	0.491088	0.278662
DK13	1.43825	1.2445	1.28389	0.919148	1.05016	1.00318
DK15	1.43358	1.33087	1.43796	0.755744	1.10385	0.685714
DK17		1.1625	1.11348	0.507428	0.48175	0.495756
DK36	1.2585	1.40323	1.22787	0.417264	0.515598	0.41493
DK41	1.14383	1.26521		0.666164	0.754869	0.897264
DK55	1.23749	1.4826	1.3866	0.521434	0.661495	0.105921
PAO1							1.08314	0.976631	1.19139
C
	Glu_Early			Lac_Early			Scc_Early			Glu_Late			Lac_Late			Scc_Late
DK03	0.51196	0.487582	0.507538	0.464815	0.444805	0.532999	0.482813	0.501351	0.485401	0.325238	0.264671	0.231527	0.123711	0.0884936	0.211045	0.227255	0.212157	0.240816
DK12	0.628454	0.686154	0.466601	0.368121	0.494941	0.705102	0.606712	0.484321	0.586557	0.0303665	0.0246214	0.0424426	0	0	0.0279604	0.0397996	0.0526879	0.0859584
DK13	0.409145	0.542337	0.503662	0.51388	0.565468	0.584731	0.625373	0.633305	0.71389	0.0515218	0.0496972	0.0904297	0.0853403	0.110838	0.101452	0	0
DK15	1.10665	1.03315	1.18026	0.988908	1.08924	1.21524	0.544276	0.648147	0.428769	0.315001	0.314576	0.314323	0.362247	0.339444	0.3839	0.307384	0.291817	0.328337
DK17	0.652493	0.481178	0.641776	0.489204	0.420063	0.358981	0.400718	0.384583	0.41959	0.307472	0.288039	0.314828	0.194438	0.219954	0.268348	0.0993456	0.299066	0.358137
DK36	0.67209	0.56797	0.743312	0.655814	0.408172	0.557117	0.58297	0.550718	0.863744	0	0	0	0	0	0	0	0	0
DK41	0.582456	0.62323	0.647769	0.435183	0.539464	0.425399	0.739712	0.707885	0.829745	0.316474	0.299242	0.466602	0.562028	0.565399	0.63555	0.588858	0.585958	0.652782
DK55	0.691813	0.545258	0.697914	0.395941	0.50571	0.361958	0.87957	0.855966	1.05098	0	0.0582922	0	0.324403	0.379801	0.405836	0.133888	0.221895	0.273783
PAO1	0.487429	0.495586	0.538209	0.691505	0.919373	0.987968	0.903634	0.930604	0.766004

## Sheet: Fig 2
Fig 2. Exo-metabolomics analysis reveals adapted metabotypes
A, B, D, E
The data underlying this Figure can be found in Supplementary Data 1. Details on the carried out analysis can be found in material and methods.
C
Metabolite	Clone Type	Early	Late
Aspartic acid	PAO1	0.43089
Glutamic acid	PAO1	0.571345
Serine	PAO1	1.09252
Histidine	PAO1	1.79698
Glycine	PAO1	1.21836
Threonine	PAO1	1.27854
Arginine	PAO1	0.695498
Alanine	PAO1	0.877089
Tyrosine	PAO1	1.40502
Valine	PAO1	2.17506
Phenylalanine	PAO1	1.7743
Isoleucine	PAO1	1.71525
Leucine	PAO1	1.73043
Lysine	PAO1	1.4844
Proline	PAO1	0.604337
D-Glucose RI	PAO1	2.39094
Lactate UV	PAO1	2.49428
Aspartic acid	DK03	0.15767	0.0228648
Glutamic acid	DK03	0.285412	0.0187978
Serine	DK03	0.865735	0.530262
Histidine	DK03	1.21565	1.73417
Glycine	DK03		0.903797
Threonine	DK03	0.967203	0.862119
Arginine	DK03	0.34441	0.33745
Alanine	DK03	0.525835	0.214728
Tyrosine	DK03		1.39025
Valine	DK03	1.28238	2.01138
Phenylalanine	DK03	1.57316	1.1065
Isoleucine	DK03	1.44547	1.07637
Leucine	DK03	1.39368	1.09129
Lysine	DK03	1.79216	1.15964
Proline	DK03	0.586843	0.7756
D-Glucose RI	DK03	0.469592	0.757464
Lactate UV	DK03	0.986008	0.844615
Aspartic acid	DK12	0.103415	0.00504834
Glutamic acid	DK12	0.233348	0.00481221
Serine	DK12	0.837681	0.208677
Histidine	DK12	2.34232
Glycine	DK12	1.36975	0.398719
Threonine	DK12	1.05346
Arginine	DK12	0.298383	0.00138233
Alanine	DK12	0.670651	0.0238709
Tyrosine	DK12
Valine	DK12	1.56535
Phenylalanine	DK12	1.19978
Isoleucine	DK12	1.55855
Leucine	DK12	1.3955
Lysine	DK12	1.46243
Proline	DK12	0.610859	0.0130418
D-Glucose RI	DK12	1.1017	0.0316795
Lactate UV	DK12	1.05417
Aspartic acid	DK13	0.0512467	0.0652383
Glutamic acid	DK13	0.0795893	0.109391
Serine	DK13	0.377101	0.307579
Histidine	DK13	2.49106
Glycine	DK13	0.751964	0.972547
Threonine	DK13	0.621535	0.466959
Arginine	DK13	0.102872	0.042352
Alanine	DK13	0.131814	0.108496
Tyrosine	DK13		1.21031
Valine	DK13	1.1017	0.595333
Phenylalanine	DK13	0.567974	1.06363
Isoleucine	DK13	1.03639	0.470071
Leucine	DK13	0.854344	0.443869
Lysine	DK13		0.43458
Proline	DK13	0.140438	0.202757
D-Glucose RI	DK13	0.351089	0.0391861
Lactate UV	DK13	0.812585	0.566245
Aspartic acid	DK15	0.0219739	0.123321
Glutamic acid	DK15	0.0406036	0.146601
Serine	DK15		0.892279
Histidine	DK15		2.0279
Glycine	DK15		0.978146
Threonine	DK15		1.22158
Arginine	DK15	0.0317707	0.156151
Alanine	DK15	0.0723447	0.384071
Tyrosine	DK15		1.48247
Valine	DK15		1.64204
Phenylalanine	DK15		1.28817
Isoleucine	DK15		1.11591
Leucine	DK15		1.12836
Lysine	DK15		2.0838
Proline	DK15	0.0466038	0.221666
D-Glucose RI	DK15		0.278407
Lactate UV	DK15		1.0607
Aspartic acid	DK17	0.0724384	0.098267
Glutamic acid	DK17	0.11388	0.136379
Serine	DK17	0.551162	0.738178
Histidine	DK17
Glycine	DK17		1.18257
Threonine	DK17		0.996564
Arginine	DK17	0.120039	0.276456
Alanine	DK17	0.285422	0.521951
Tyrosine	DK17
Valine	DK17		6.06072
Phenylalanine	DK17		1.61684
Isoleucine	DK17		1.14826
Leucine	DK17		1.16108
Lysine	DK17		1.15359
Proline	DK17	0.257325	0.113881
D-Glucose RI	DK17	0.418949	0.346306
Lactate UV	DK17	2.21674	1.4684
Aspartic acid	DK36	0.0951793	0.382555
Glutamic acid	DK36	0.14779	0.411289
Serine	DK36		0.778187
Histidine	DK36		0.564256
Glycine	DK36		2.0007
Threonine	DK36
Arginine	DK36	0.154292	0.136589
Alanine	DK36	0.262631	0.427358
Tyrosine	DK36
Valine	DK36
Phenylalanine	DK36
Isoleucine	DK36
Leucine	DK36
Lysine	DK36
Proline	DK36	0.244156	0.139894
D-Glucose RI	DK36	1.9085	0.232474
Lactate UV	DK36
Aspartic acid	DK41	0.107658	0.0340976
Glutamic acid	DK41	0.176737	0.0562336
Serine	DK41	0.948411	0.42729
Histidine	DK41	3.31997	0.953936
Glycine	DK41	1.13725	0.858798
Threonine	DK41	1.31967	0.597319
Arginine	DK41	0.250156	0.0969299
Alanine	DK41	0.542301	0.206364
Tyrosine	DK41		0.986812
Valine	DK41	1.77921	0.901469
Phenylalanine	DK41	1.84215	1.10825
Isoleucine	DK41	1.31167	0.655092
Leucine	DK41	1.31355	0.646348
Lysine	DK41	1.26047	0.894749
Proline	DK41	0.462402	0.165827
D-Glucose RI	DK41	0.897557
Lactate UV	DK41	2.00503	0.72952
Aspartic acid	DK55	0.134006	0.192812
Glutamic acid	DK55	0.201844	0.259218
Serine	DK55	0.717349	1.2758
Histidine	DK55	1.8354	1.87604
Glycine	DK55	1.00144	1.45052
Threonine	DK55	1.05503	1.3709
Arginine	DK55	0.254069	0.316297
Alanine	DK55	0.334891	0.306936
Tyrosine	DK55	1.24065	2.14336
Valine	DK55	1.09969	2.72108
Phenylalanine	DK55	0.954758	2.1293
Isoleucine	DK55	1.07477
Leucine	DK55	1.02422
Lysine	DK55	1.13821	1.26441
Proline	DK55	0.291753	0.114987
D-Glucose RI	DK55	0.680257	0.75786
Lactate UV	DK55	1.24894	2.91792

## Sheet: Fig 3
Fig 3. Proteome composition changes support metabolism specialization
A, B, C, D
The data underlying this Figure can be found in Supplementary Data 2. Details on the carried out analysis can be found in material and methods.

## Sheet: Fig 4
Fig 4. Expression of virulence factors differs in clinical strains vs PAO1
A, B, C
The data underlying this Figure can be found in Supplementary Data 2. Details on the carried out analysis can be found in material and methods.

## Sheet: Fig 5
Fig 5. aceE and aceF mutations cause metabolic specialization
B
	SCFM				SCFM + Acetate
PAO1	1.13952	1.41693	1.25832	1.37572	1.36858	1.17176	1.19492	1.3384
aceE	1.03227	0.878842	0.85917	0.738433	1.05415	1.18271	1.36722	1.42934
aceF	0.238684	0.255412	0.240258	0.284398	0.693627	0.716837	0.739323	0.750617
DK12 Late	0.307751	0.293846	0.35753		0.516975	0.737352	0.639766	0.873096	0.499716
DK36 Late	0.21968	0.230824	0.25423		0.344078	0.334647	0.37419
C
	PAO1			aceE			aceF
4h	0	0	0	0.0347	0.0377	0.0332	2.7567	2.4672	2.5983
8h	0	0	0	0.5249	0.3423	0.4286	6.3415	7.1756	7.1504
24h	0.0137	0.013	0.0205	0.0132	0.0153	0.0099	13.1355	13.6606	12.338
D, E, F, G
The data underlying this Figure can be found in Supplementary Data 3. Details on the carried out analysis can be found in material and methods.

## Sheet: Fig 6
Fig 6. Aggressiveness of aceE and aceF mutants in Air-Liquid Interface airway infections
A
TEER	Mock					PAO1					aceE			aceF						ΔpscC
0	920.7	486.75	405.9	768.9	518.43	603.9	549.78	420.75	902.88	867.24	719.73	686.4	800.91	648.45	495	495	679.8	721.05		498.3	689.7	640.2	938.19	910.8
14	637.2	411.5	521.7	676.8	546.8	168.3	198.7	141.9	337.6	58.41	145.5	122.8	136	602.3	451.1	443.5	570.9	692	585.8	694	556.1	607.9	790	746.8
LDH
Mock	PAO1	aceE	aceF	ΔpscC
0.041	0.074	0.09	0.048	0.043
0.043	0.069	0.1	0.049	0.039
0.04	0.069	0.069	0.047	0.041
0.047	0.085			0.049
0.05	0.084			0.05
CFU
	PAO1					aceE			aceF						ΔpscC
Apical	152000000	333000000	123000000	197000000	397000000	248000000	20000000	250000000	50000000	27200000	8330000	433000	423000	257000	218000000	280000000	170000000	100000000	217000000
Basolateral	9000000	86700000	250000000	11700000	5000000	10000000	59800000	4400000	1	100	433	1	1	1	1	292000	1	2400	1770
B
Mock	PAO1	aceE	aceF	ΔpscC
6544.65	23375.5	12166.9	1777.43	5001.3
9787.61	17583.2	17105.2	2400.64	8039.08
7096.97	21470.7	6007.43	2126.78	13051.2
1698.63	19316.6		2392.57	12883.4
2130.22			2088.26	8902.53
			1862.54

## Sheet: Fig S1
Fig S1
A, B
The data underlying this Figure can be found in Supplementary Data 2. Details on the carried out analysis can be found in material and methods.

## Sheet: Fig S2
Fig S2
The data underlying this Figure can be found in Supplementary Data 2

## Sheet: Fig S3
Fig S3
A and C
The data underlying this Figure can be found in Supplementary Data 2

## Sheet: Fig S4
Fig S4
A, B
The data underlying this Figure can be found in Supplementary Data 2. Details on the carried out analysis can be found in material and methods.

[truncated: 4 more sheets: Fig S5, Fig S6, Fig S7, Fig S8]
